# Supplementary material for: Measuring hedonia and eudaimonia as motives for activities: cross-national investigation through traditional and Bayesian structural equation modeling
Source: Front Psychol. 2014 Sep 8;5:984. doi: 10.3389/fpsyg.2014.00984 (PMC4157462; doi:10.3389/fpsyg.2014.00984)
Supplement: Supplementary file 1 [file DataSheet1.ZIP]

Archive with 91 entries (91 files):
- 1 eng.inp
- 1 eng.out
- 1 pl.inp
- 1 pl.out
- 10 eng.inp
- 10 eng.out
- 10 pl.inp
- 10 pl.out
- 11 eng.inp
- 11 eng.out
- 11 pl.inp
- 11 pl.out
- 12 eng.inp
- 12 eng.out
- 12 pl.inp
- 12 pl.out
- 13 eng.inp
- 13 eng.out
- 13 pl.inp
- 13 pl.out
- 14 eng.inp
- 14 eng.out
- 14 pl.inp
- 14 pl.out
- 15 eng.inp
- 15 eng.out
- 15 pl.inp
- 15 pl.out
- 16 eng.inp
- 16 eng.out
- 16 pl.inp
- 16 pl.out
- 17.inp
- 17.out
- 18.inp
- 18.out
- 19.inp
- 19.out
- 2 eng.inp
- 2 eng.out
- 2 pl.inp
- 2 pl.out
- 20.inp
- 20.out
- 21.inp
- 21.out
- 22.inp
- 22.out
- 23.inp
- 23.out
- 24.inp
- 24.out
- 25.inp
- 25.out
- 26.inp
- 26.out
- 27.inp
- 27.out
- 28.inp
- 28.out
- 3 eng.inp
- 3 eng.out
- 3 pl.inp
- 3 pl.out
- 4 eng.inp
- 4 eng.out
- 4 pl.inp
- 4 pl.out
- 5 eng.inp
- 5 eng.out
- 5 pl.inp
- 5 pl.out
- 6 eng.inp
- 6 eng.out
- 6 pl.inp
- 6 pl.out
- 7 eng.inp
- 7 eng.out
- 7 pl.inp
- 7 pl.out
- 8 eng.inp
- 8 eng.out
- 8 pl.inp
- 8 pl.out
- 9 eng.inp
- 9 eng.out
- 9 pl.inp
- 9 pl.out
- bothsamples.dat
- engsample.dat
- plsample.dat
