# Supplementary material for: Measuring hedonia and eudaimonia as motives for activities: cross-national investigation through traditional and Bayesian structural equation modeling
Source: Front Psychol. 2014 Sep 8;5:984. doi: 10.3389/fpsyg.2014.00984 (PMC4157462; doi:10.3389/fpsyg.2014.00984)
Supplement: Supplementary file 1 [file DataSheet1.ZIP › 1 eng.out]

Mplus VERSION 7.11
MUTHEN & MUTHEN
07/30/2014   9:55 PM

INPUT INSTRUCTIONS

  Title: CFA with 1 factor for the HEMA scale (English version)

  Data:
  File is "engsample.dat";

  Variable:
  NAMES ARE gender age relax skill believe plea ideal enjoy easy best fun group;
  USEVARIABLES are relax skill believe plea ideal easy best fun enjoy;
  MISSING ARE all (-9);
  Useobservations are group eq 0;

  Analysis:
  estimator=MLR;

  Model:
   FACTOR BY relax*(h1);
   FACTOR BY easy(h2);
   FACTOR BY fun(h3);
   FACTOR BY plea (h4);
   FACTOR by enjoy (h5);
   FACTOR BY  skill(e1);
   FACTOR BY  believe(e2);
   FACTOR BY  ideal(e3);
   FACTOR BY  best(e4) ;

  FACTOR@1;


  OUTPUT: sampstat; stdYX; modindices(all); tech1;


INPUT READING TERMINATED NORMALLY


CFA with 1 factor for the HEMA scale (English version)

SUMMARY OF ANALYSIS

Number of groups                                                 1
Number of observations                                         223

Number of dependent variables                                    9
Number of independent variables                                  0
Number of continuous latent variables                            1

Observed dependent variables

  Continuous
   RELAX       SKILL       BELIEVE     PLEA        IDEAL       EASY
   BEST        FUN         ENJOY

Continuous latent variables
   FACTOR


Estimator                                                      MLR
Information matrix                                        OBSERVED
Maximum number of iterations                                  1000
Convergence criterion                                    0.500D-04
Maximum number of steepest descent iterations                   20
Maximum number of iterations for H1                           2000
Convergence criterion for H1                             0.100D-03

Input data file(s)
  engsample.dat

Input data format  FREE


SUMMARY OF DATA

     Number of missing data patterns             1


COVARIANCE COVERAGE OF DATA

Minimum covariance coverage value   0.100


     PROPORTION OF DATA PRESENT


           Covariance Coverage
              RELAX         SKILL         BELIEVE       PLEA          IDEAL
              ________      ________      ________      ________      ________
 RELAX          1.000
 SKILL          1.000         1.000
 BELIEVE        1.000         1.000         1.000
 PLEA           1.000         1.000         1.000         1.000
 IDEAL          1.000         1.000         1.000         1.000         1.000
 EASY           1.000         1.000         1.000         1.000         1.000
 BEST           1.000         1.000         1.000         1.000         1.000
 FUN            1.000         1.000         1.000         1.000         1.000
 ENJOY          1.000         1.000         1.000         1.000         1.000


           Covariance Coverage
              EASY          BEST          FUN           ENJOY
              ________      ________      ________      ________
 EASY           1.000
 BEST           1.000         1.000
 FUN            1.000         1.000         1.000
 ENJOY          1.000         1.000         1.000         1.000


SAMPLE STATISTICS


     ESTIMATED SAMPLE STATISTICS


           Means
              RELAX         SKILL         BELIEVE       PLEA          IDEAL
              ________      ________      ________      ________      ________
      1         4.471         5.009         4.794         5.251         5.251


           Means
              EASY          BEST          FUN           ENJOY
              ________      ________      ________      ________
      1         4.381         5.197         5.570         5.498


           Covariances
              RELAX         SKILL         BELIEVE       PLEA          IDEAL
              ________      ________      ________      ________      ________
 RELAX          2.814
 SKILL          0.480         1.776
 BELIEVE        0.617         0.966         2.235
 PLEA           0.702         0.572         0.765         2.215
 IDEAL          0.218         0.984         0.985         0.753         1.650
 EASY           1.713         0.073         0.366         0.577        -0.046
 BEST           0.145         0.918         0.902         0.789         1.045
 FUN            0.745         0.412         0.472         1.471         0.386
 ENJOY          0.631         0.543         0.708         1.664         0.637


           Covariances
              EASY          BEST          FUN           ENJOY
              ________      ________      ________      ________
 EASY           2.559
 BEST          -0.039         1.692
 FUN            0.769         0.659         2.164
 ENJOY          0.541         0.790         1.551         2.008


           Correlations
              RELAX         SKILL         BELIEVE       PLEA          IDEAL
              ________      ________      ________      ________      ________
 RELAX          1.000
 SKILL          0.215         1.000
 BELIEVE        0.246         0.485         1.000
 PLEA           0.281         0.288         0.344         1.000
 IDEAL          0.101         0.575         0.513         0.394         1.000
 EASY           0.638         0.034         0.153         0.242        -0.023
 BEST           0.066         0.529         0.464         0.408         0.625
 FUN            0.302         0.210         0.214         0.672         0.204
 ENJOY          0.265         0.287         0.334         0.789         0.350


           Correlations
              EASY          BEST          FUN           ENJOY
              ________      ________      ________      ________
 EASY           1.000
 BEST          -0.019         1.000
 FUN            0.327         0.344         1.000
 ENJOY          0.239         0.428         0.744         1.000


     MAXIMUM LOG-LIKELIHOOD VALUE FOR THE UNRESTRICTED (H1) MODEL IS -3108.531


THE MODEL ESTIMATION TERMINATED NORMALLY


MODEL FIT INFORMATION

Number of Free Parameters                       27

Loglikelihood

          H0 Value                       -3290.114
          H0 Scaling Correction Factor      1.3188
            for MLR
          H1 Value                       -3108.531
          H1 Scaling Correction Factor      1.2156
            for MLR

Information Criteria

          Akaike (AIC)                    6634.228
          Bayesian (BIC)                  6726.221
          Sample-Size Adjusted BIC        6640.655
            (n* = (n + 2) / 24)

Chi-Square Test of Model Fit

          Value                            326.498*
          Degrees of Freedom                    27
          P-Value                           0.0000
          Scaling Correction Factor         1.1123
            for MLR

*   The chi-square value for MLM, MLMV, MLR, ULSMV, WLSM and WLSMV cannot be used
    for chi-square difference testing in the regular way.  MLM, MLR and WLSM
    chi-square difference testing is described on the Mplus website.  MLMV, WLSMV,
    and ULSMV difference testing is done using the DIFFTEST option.

RMSEA (Root Mean Square Error Of Approximation)

          Estimate                           0.223
          90 Percent C.I.                    0.202  0.245
          Probability RMSEA <= .05           0.000

CFI/TLI

          CFI                                0.552
          TLI                                0.402

Chi-Square Test of Model Fit for the Baseline Model

          Value                            704.285
          Degrees of Freedom                    36
          P-Value                           0.0000

SRMR (Standardized Root Mean Square Residual)

          Value                              0.146


MODEL RESULTS

                                                    Two-Tailed
                    Estimate       S.E.  Est./S.E.    P-Value

 FACTOR   BY
    RELAX              0.572      0.129      4.426      0.000
    EASY               0.473      0.120      3.932      0.000
    FUN                1.150      0.110     10.494      0.000
    PLEA               1.283      0.076     16.897      0.000
    ENJOY              1.272      0.081     15.797      0.000
    SKILL              0.518      0.129      4.017      0.000
    BELIEVE            0.638      0.135      4.738      0.000
    IDEAL              0.582      0.130      4.484      0.000
    BEST               0.671      0.131      5.124      0.000

 Intercepts
    RELAX              4.471      0.112     39.799      0.000
    SKILL              5.009      0.089     56.133      0.000
    BELIEVE            4.794      0.100     47.878      0.000
    PLEA               5.251      0.100     52.689      0.000
    IDEAL              5.251      0.086     61.048      0.000
    EASY               4.381      0.107     40.900      0.000
    BEST               5.197      0.087     59.666      0.000
    FUN                5.570      0.099     56.532      0.000
    ENJOY              5.498      0.095     57.939      0.000

 Variances
    FACTOR             1.000      0.000    999.000    999.000

 Residual Variances
    RELAX              2.488      0.238     10.460      0.000
    SKILL              1.508      0.181      8.311      0.000
    BELIEVE            1.829      0.244      7.481      0.000
    PLEA               0.570      0.091      6.233      0.000
    IDEAL              1.311      0.195      6.735      0.000
    EASY               2.335      0.215     10.849      0.000
    BEST               1.242      0.163      7.637      0.000
    FUN                0.841      0.143      5.870      0.000
    ENJOY              0.389      0.115      3.369      0.001


STANDARDIZED MODEL RESULTS


STDYX Standardization

                                                    Two-Tailed
                    Estimate       S.E.  Est./S.E.    P-Value

 FACTOR   BY
    RELAX              0.341      0.076      4.495      0.000
    EASY               0.296      0.074      4.007      0.000
    FUN                0.782      0.048     16.176      0.000
    PLEA               0.862      0.025     34.198      0.000
    ENJOY              0.898      0.031     28.820      0.000
    SKILL              0.389      0.096      4.068      0.000
    BELIEVE            0.427      0.090      4.750      0.000
    IDEAL              0.453      0.100      4.520      0.000
    BEST               0.516      0.092      5.601      0.000

 Intercepts
    RELAX              2.665      0.136     19.628      0.000
    SKILL              3.759      0.181     20.720      0.000
    BELIEVE            3.206      0.172     18.601      0.000
    PLEA               3.528      0.192     18.351      0.000
    IDEAL              4.088      0.212     19.261      0.000
    EASY               2.739      0.143     19.190      0.000
    BEST               3.996      0.194     20.557      0.000
    FUN                3.786      0.232     16.297      0.000
    ENJOY              3.880      0.239     16.230      0.000

 Variances
    FACTOR             1.000      0.000    999.000    999.000

 Residual Variances
    RELAX              0.884      0.052     17.113      0.000
    SKILL              0.849      0.074     11.436      0.000
    BELIEVE            0.818      0.077     10.676      0.000
    PLEA               0.257      0.043      5.920      0.000
    IDEAL              0.795      0.091      8.751      0.000
    EASY               0.913      0.044     20.893      0.000
    BEST               0.734      0.095      7.729      0.000
    FUN                0.389      0.076      5.143      0.000
    ENJOY              0.194      0.056      3.458      0.001


R-SQUARE

    Observed                                        Two-Tailed
    Variable        Estimate       S.E.  Est./S.E.    P-Value

    RELAX              0.116      0.052      2.247      0.025
    SKILL              0.151      0.074      2.034      0.042
    BELIEVE            0.182      0.077      2.375      0.018
    PLEA               0.743      0.043     17.099      0.000
    IDEAL              0.205      0.091      2.260      0.024
    EASY               0.087      0.044      2.003      0.045
    BEST               0.266      0.095      2.801      0.005
    FUN                0.611      0.076      8.088      0.000
    ENJOY              0.806      0.056     14.410      0.000


QUALITY OF NUMERICAL RESULTS

     Condition Number for the Information Matrix              0.750E-02
       (ratio of smallest to largest eigenvalue)


MODEL MODIFICATION INDICES

Minimum M.I. value for printing the modification index    10.000

                                   M.I.     E.P.C.  Std E.P.C.  StdYX E.P.C.

ON Statements

RELAX    ON EASY                  73.546     0.633      0.633        0.603
SKILL    ON BELIEVE               30.672     0.363      0.363        0.407
SKILL    ON IDEAL                 49.568     0.546      0.546        0.526
SKILL    ON BEST                  36.906     0.487      0.487        0.475
BELIEVE  ON SKILL                 30.672     0.440      0.440        0.392
BELIEVE  ON IDEAL                 33.131     0.493      0.493        0.423
BELIEVE  ON BEST                  21.126     0.407      0.407        0.354
BELIEVE  ON FUN                   11.108    -0.387     -0.387       -0.381
IDEAL    ON SKILL                 49.568     0.475      0.475        0.492
IDEAL    ON BELIEVE               33.130     0.353      0.353        0.411
IDEAL    ON BEST                  56.415     0.564      0.564        0.571
IDEAL    ON FUN                   18.248    -0.421     -0.421       -0.483
EASY     ON RELAX                 73.546     0.594      0.594        0.623
BEST     ON SKILL                 36.905     0.401      0.401        0.411
BEST     ON BELIEVE               21.126     0.276      0.276        0.317
BEST     ON IDEAL                 56.415     0.534      0.534        0.528
FUN      ON BELIEVE               11.108    -0.178     -0.178       -0.181
FUN      ON IDEAL                 18.247    -0.270     -0.270       -0.236
FUN      ON ENJOY                 19.848     0.959      0.959        0.923
ENJOY    ON FUN                   19.848     0.443      0.443        0.460

WITH Statements

BELIEVE  WITH SKILL               30.672     0.663      0.663        0.400
IDEAL    WITH SKILL               49.568     0.716      0.716        0.509
IDEAL    WITH BELIEVE             33.130     0.646      0.646        0.417
EASY     WITH RELAX               73.546     1.477      1.477        0.613
BEST     WITH SKILL               36.905     0.605      0.605        0.442
BEST     WITH BELIEVE             21.126     0.505      0.505        0.335
BEST     WITH IDEAL               56.415     0.700      0.700        0.549
FUN      WITH BELIEVE             11.108    -0.325     -0.325       -0.262
FUN      WITH IDEAL               18.248    -0.354     -0.354       -0.337
ENJOY    WITH FUN                 19.847     0.373      0.373        0.651


TECHNICAL 1 OUTPUT


     PARAMETER SPECIFICATION


           NU
              RELAX         SKILL         BELIEVE       PLEA          IDEAL
              ________      ________      ________      ________      ________
      1           0             0             0             0             0


           NU
              EASY          BEST          FUN           ENJOY
              ________      ________      ________      ________
      1           0             0             0             0


           LAMBDA
              FACTOR        RELAX         SKILL         BELIEVE       PLEA
              ________      ________      ________      ________      ________
 RELAX              0             0             0             0             0
 SKILL              0             0             0             0             0
 BELIEVE            0             0             0             0             0
 PLEA               0             0             0             0             0
 IDEAL              0             0             0             0             0
 EASY               0             0             0             0             0
 BEST               0             0             0             0             0
 FUN                0             0             0             0             0
 ENJOY              0             0             0             0             0


           LAMBDA
              IDEAL         EASY          BEST          FUN           ENJOY
              ________      ________      ________      ________      ________
 RELAX              0             0             0             0             0
 SKILL              0             0             0             0             0
 BELIEVE            0             0             0             0             0
 PLEA               0             0             0             0             0
 IDEAL              0             0             0             0             0
 EASY               0             0             0             0             0
 BEST               0             0             0             0             0
 FUN                0             0             0             0             0
 ENJOY              0             0             0             0             0


           THETA
              RELAX         SKILL         BELIEVE       PLEA          IDEAL
              ________      ________      ________      ________      ________
 RELAX              0
 SKILL              0             0
 BELIEVE            0             0             0
 PLEA               0             0             0             0
 IDEAL              0             0             0             0             0
 EASY               0             0             0             0             0
 BEST               0             0             0             0             0
 FUN                0             0             0             0             0
 ENJOY              0             0             0             0             0


           THETA
              EASY          BEST          FUN           ENJOY
              ________      ________      ________      ________
 EASY               0
 BEST               0             0
 FUN                0             0             0
 ENJOY              0             0             0             0


           ALPHA
              FACTOR        RELAX         SKILL         BELIEVE       PLEA
              ________      ________      ________      ________      ________
      1           0             1             2             3             4


           ALPHA
              IDEAL         EASY          BEST          FUN           ENJOY
              ________      ________      ________      ________      ________
      1           5             6             7             8             9


           BETA
              FACTOR        RELAX         SKILL         BELIEVE       PLEA
              ________      ________      ________      ________      ________
 FACTOR             0             0             0             0             0
 RELAX             10             0             0             0             0
 SKILL             11             0             0             0             0
 BELIEVE           12             0             0             0             0
 PLEA              13             0             0             0             0
 IDEAL             14             0             0             0             0
 EASY              15             0             0             0             0
 BEST              16             0             0             0             0
 FUN               17             0             0             0             0
 ENJOY             18             0             0             0             0


           BETA
              IDEAL         EASY          BEST          FUN           ENJOY
              ________      ________      ________      ________      ________
 FACTOR             0             0             0             0             0
 RELAX              0             0             0             0             0
 SKILL              0             0             0             0             0
 BELIEVE            0             0             0             0             0
 PLEA               0             0             0             0             0
 IDEAL              0             0             0             0             0
 EASY               0             0             0             0             0
 BEST               0             0             0             0             0
 FUN                0             0             0             0             0
 ENJOY              0             0             0             0             0


           PSI
              FACTOR        RELAX         SKILL         BELIEVE       PLEA
              ________      ________      ________      ________      ________
 FACTOR             0
 RELAX              0            19
 SKILL              0             0            20
 BELIEVE            0             0             0            21
 PLEA               0             0             0             0            22
 IDEAL              0             0             0             0             0
 EASY               0             0             0             0             0
 BEST               0             0             0             0             0
 FUN                0             0             0             0             0
 ENJOY              0             0             0             0             0


           PSI
              IDEAL         EASY          BEST          FUN           ENJOY
              ________      ________      ________      ________      ________
 IDEAL             23
 EASY               0            24
 BEST               0             0            25
 FUN                0             0             0            26
 ENJOY              0             0             0             0            27


     STARTING VALUES


           NU
              RELAX         SKILL         BELIEVE       PLEA          IDEAL
              ________      ________      ________      ________      ________
      1         0.000         0.000         0.000         0.000         0.000


           NU
              EASY          BEST          FUN           ENJOY
              ________      ________      ________      ________
      1         0.000         0.000         0.000         0.000


           LAMBDA
              FACTOR        RELAX         SKILL         BELIEVE       PLEA
              ________      ________      ________      ________      ________
 RELAX          0.000         1.000         0.000         0.000         0.000
 SKILL          0.000         0.000         1.000         0.000         0.000
 BELIEVE        0.000         0.000         0.000         1.000         0.000
 PLEA           0.000         0.000         0.000         0.000         1.000
 IDEAL          0.000         0.000         0.000         0.000         0.000
 EASY           0.000         0.000         0.000         0.000         0.000
 BEST           0.000         0.000         0.000         0.000         0.000
 FUN            0.000         0.000         0.000         0.000         0.000
 ENJOY          0.000         0.000         0.000         0.000         0.000


           LAMBDA
              IDEAL         EASY          BEST          FUN           ENJOY
              ________      ________      ________      ________      ________
 RELAX          0.000         0.000         0.000         0.000         0.000
 SKILL          0.000         0.000         0.000         0.000         0.000
 BELIEVE        0.000         0.000         0.000         0.000         0.000
 PLEA           0.000         0.000         0.000         0.000         0.000
 IDEAL          1.000         0.000         0.000         0.000         0.000
 EASY           0.000         1.000         0.000         0.000         0.000
 BEST           0.000         0.000         1.000         0.000         0.000
 FUN            0.000         0.000         0.000         1.000         0.000
 ENJOY          0.000         0.000         0.000         0.000         1.000


           THETA
              RELAX         SKILL         BELIEVE       PLEA          IDEAL
              ________      ________      ________      ________      ________
 RELAX          0.000
 SKILL          0.000         0.000
 BELIEVE        0.000         0.000         0.000
 PLEA           0.000         0.000         0.000         0.000
 IDEAL          0.000         0.000         0.000         0.000         0.000
 EASY           0.000         0.000         0.000         0.000         0.000
 BEST           0.000         0.000         0.000         0.000         0.000
 FUN            0.000         0.000         0.000         0.000         0.000
 ENJOY          0.000         0.000         0.000         0.000         0.000


           THETA
              EASY          BEST          FUN           ENJOY
              ________      ________      ________      ________
 EASY           0.000
 BEST           0.000         0.000
 FUN            0.000         0.000         0.000
 ENJOY          0.000         0.000         0.000         0.000


           ALPHA
              FACTOR        RELAX         SKILL         BELIEVE       PLEA
              ________      ________      ________      ________      ________
      1         0.000         4.471         5.009         4.794         5.251


           ALPHA
              IDEAL         EASY          BEST          FUN           ENJOY
              ________      ________      ________      ________      ________
      1         5.251         4.381         5.197         5.570         5.498


           BETA
              FACTOR        RELAX         SKILL         BELIEVE       PLEA
              ________      ________      ________      ________      ________
 FACTOR         0.000         0.000         0.000         0.000         0.000
 RELAX          1.000         0.000         0.000         0.000         0.000
 SKILL          1.000         0.000         0.000         0.000         0.000
 BELIEVE        1.000         0.000         0.000         0.000         0.000
 PLEA           1.000         0.000         0.000         0.000         0.000
 IDEAL          1.000         0.000         0.000         0.000         0.000
 EASY           1.000         0.000         0.000         0.000         0.000
 BEST           1.000         0.000         0.000         0.000         0.000
 FUN            1.000         0.000         0.000         0.000         0.000
 ENJOY          1.000         0.000         0.000         0.000         0.000


           BETA
              IDEAL         EASY          BEST          FUN           ENJOY
              ________      ________      ________      ________      ________
 FACTOR         0.000         0.000         0.000         0.000         0.000
 RELAX          0.000         0.000         0.000         0.000         0.000
 SKILL          0.000         0.000         0.000         0.000         0.000
 BELIEVE        0.000         0.000         0.000         0.000         0.000
 PLEA           0.000         0.000         0.000         0.000         0.000
 IDEAL          0.000         0.000         0.000         0.000         0.000
 EASY           0.000         0.000         0.000         0.000         0.000
 BEST           0.000         0.000         0.000         0.000         0.000
 FUN            0.000         0.000         0.000         0.000         0.000
 ENJOY          0.000         0.000         0.000         0.000         0.000


           PSI
              FACTOR        RELAX         SKILL         BELIEVE       PLEA
              ________      ________      ________      ________      ________
 FACTOR         1.000
 RELAX          0.000         1.413
 SKILL          0.000         0.000         0.892
 BELIEVE        0.000         0.000         0.000         1.123
 PLEA           0.000         0.000         0.000         0.000         1.112
 IDEAL          0.000         0.000         0.000         0.000         0.000
 EASY           0.000         0.000         0.000         0.000         0.000
 BEST           0.000         0.000         0.000         0.000         0.000
 FUN            0.000         0.000         0.000         0.000         0.000
 ENJOY          0.000         0.000         0.000         0.000         0.000


           PSI
              IDEAL         EASY          BEST          FUN           ENJOY
              ________      ________      ________      ________      ________
 IDEAL          0.829
 EASY           0.000         1.285
 BEST           0.000         0.000         0.850
 FUN            0.000         0.000         0.000         1.087
 ENJOY          0.000         0.000         0.000         0.000         1.008


DIAGRAM INFORMATION

  Use View Diagram under the Diagram menu in the Mplus Editor to view the diagram.
  If running Mplus from the Mplus Diagrammer, the diagram opens automatically.

  Diagram output
    d:\my stuff\dropbox\0_state of art\hema art methodology\analyses\revision2\1 eng.dgm

     Beginning Time:  21:55:43
        Ending Time:  21:55:44
       Elapsed Time:  00:00:01


MUTHEN & MUTHEN
3463 Stoner Ave.
Los Angeles, CA  90066

Tel: (310) 391-9971
Fax: (310) 391-8971
Web: www.StatModel.com
Support: Support@StatModel.com

Copyright (c) 1998-2013 Muthen & Muthen
