# Supplementary material for: Measuring hedonia and eudaimonia as motives for activities: cross-national investigation through traditional and Bayesian structural equation modeling
Source: Front Psychol. 2014 Sep 8;5:984. doi: 10.3389/fpsyg.2014.00984 (PMC4157462; doi:10.3389/fpsyg.2014.00984)
Supplement: Supplementary file 1 [file DataSheet1.ZIP › 1 pl.out]

Mplus VERSION 7.11
MUTHEN & MUTHEN
07/30/2014   9:55 PM

INPUT INSTRUCTIONS

  Title: CFA with 1 factor for the HEMA scale (Polish version)

  Data:
  File is "plsample.dat";

  Variable:
  NAMES ARE gender age relax skill believe plea ideal enjoy easy best fun group;
  USEVARIABLES are relax skill believe plea ideal easy best fun enjoy;
  MISSING ARE all (-9);
  Useobservations are group eq 0;

  Analysis:
  estimator=MLR;

  Model:
   FACTOR BY relax*(h1);
   FACTOR BY easy(h2);
   FACTOR BY fun(h3);
   FACTOR BY plea (h4);
   FACTOR by enjoy (h5);
   FACTOR BY  skill(e1);
   FACTOR BY  believe(e2);
   FACTOR BY  ideal(e3);
   FACTOR BY  best(e4) ;

  FACTOR@1;


  OUTPUT: sampstat; stdYX; modindices(all); tech1;


INPUT READING TERMINATED NORMALLY


CFA with 1 factor for the HEMA scale (Polish version)

SUMMARY OF ANALYSIS

Number of groups                                                 1
Number of observations                                         197

Number of dependent variables                                    9
Number of independent variables                                  0
Number of continuous latent variables                            1

Observed dependent variables

  Continuous
   RELAX       SKILL       BELIEVE     PLEA        IDEAL       EASY
   BEST        FUN         ENJOY

Continuous latent variables
   FACTOR


Estimator                                                      MLR
Information matrix                                        OBSERVED
Maximum number of iterations                                  1000
Convergence criterion                                    0.500D-04
Maximum number of steepest descent iterations                   20
Maximum number of iterations for H1                           2000
Convergence criterion for H1                             0.100D-03

Input data file(s)
  plsample.dat

Input data format  FREE


SUMMARY OF DATA

     Number of missing data patterns             4


COVARIANCE COVERAGE OF DATA

Minimum covariance coverage value   0.100


     PROPORTION OF DATA PRESENT


           Covariance Coverage
              RELAX         SKILL         BELIEVE       PLEA          IDEAL
              ________      ________      ________      ________      ________
 RELAX          0.995
 SKILL          0.990         0.995
 BELIEVE        0.995         0.995         1.000
 PLEA           0.995         0.995         1.000         1.000
 IDEAL          0.995         0.995         1.000         1.000         1.000
 EASY           0.990         0.990         0.995         0.995         0.995
 BEST           0.995         0.995         1.000         1.000         1.000
 FUN            0.995         0.995         1.000         1.000         1.000
 ENJOY          0.995         0.995         1.000         1.000         1.000


           Covariance Coverage
              EASY          BEST          FUN           ENJOY
              ________      ________      ________      ________
 EASY           0.995
 BEST           0.995         1.000
 FUN            0.995         1.000         1.000
 ENJOY          0.995         1.000         1.000         1.000


SAMPLE STATISTICS


     ESTIMATED SAMPLE STATISTICS


           Means
              RELAX         SKILL         BELIEVE       PLEA          IDEAL
              ________      ________      ________      ________      ________
      1         5.513         5.429         5.675         5.706         5.391


           Means
              EASY          BEST          FUN           ENJOY
              ________      ________      ________      ________
      1         5.479         5.538         5.036         5.868


           Covariances
              RELAX         SKILL         BELIEVE       PLEA          IDEAL
              ________      ________      ________      ________      ________
 RELAX          1.481
 SKILL         -0.009         1.060
 BELIEVE        0.045         0.307         1.082
 PLEA           0.852         0.032         0.087         1.081
 IDEAL          0.083         0.452         0.366         0.171         1.446
 EASY           1.002         0.016         0.112         0.701         0.094
 BEST           0.373         0.211         0.322         0.321         0.445
 FUN            0.926         0.046         0.027         0.741         0.209
 ENJOY          0.677         0.176         0.165         0.575         0.341


           Covariances
              EASY          BEST          FUN           ENJOY
              ________      ________      ________      ________
 EASY           1.416
 BEST           0.226         1.183
 FUN            0.668         0.367         1.679
 ENJOY          0.468         0.396         0.502         0.856


           Correlations
              RELAX         SKILL         BELIEVE       PLEA          IDEAL
              ________      ________      ________      ________      ________
 RELAX          1.000
 SKILL         -0.007         1.000
 BELIEVE        0.035         0.286         1.000
 PLEA           0.673         0.030         0.081         1.000
 IDEAL          0.057         0.365         0.292         0.137         1.000
 EASY           0.692         0.013         0.090         0.567         0.066
 BEST           0.282         0.188         0.285         0.284         0.340
 FUN            0.587         0.034         0.020         0.550         0.134
 ENJOY          0.601         0.185         0.172         0.598         0.306


           Correlations
              EASY          BEST          FUN           ENJOY
              ________      ________      ________      ________
 EASY           1.000
 BEST           0.175         1.000
 FUN            0.433         0.260         1.000
 ENJOY          0.425         0.394         0.419         1.000


     MAXIMUM LOG-LIKELIHOOD VALUE FOR THE UNRESTRICTED (H1) MODEL IS -2390.321


THE MODEL ESTIMATION TERMINATED NORMALLY


MODEL FIT INFORMATION

Number of Free Parameters                       27

Loglikelihood

          H0 Value                       -2456.967
          H0 Scaling Correction Factor      1.1031
            for MLR
          H1 Value                       -2390.321
          H1 Scaling Correction Factor      1.1315
            for MLR

Information Criteria

          Akaike (AIC)                    4967.934
          Bayesian (BIC)                  5056.581
          Sample-Size Adjusted BIC        4971.046
            (n* = (n + 2) / 24)

Chi-Square Test of Model Fit

          Value                            114.904*
          Degrees of Freedom                    27
          P-Value                           0.0000
          Scaling Correction Factor         1.1600
            for MLR

*   The chi-square value for MLM, MLMV, MLR, ULSMV, WLSM and WLSMV cannot be used
    for chi-square difference testing in the regular way.  MLM, MLR and WLSM
    chi-square difference testing is described on the Mplus website.  MLMV, WLSMV,
    and ULSMV difference testing is done using the DIFFTEST option.

RMSEA (Root Mean Square Error Of Approximation)

          Estimate                           0.129
          90 Percent C.I.                    0.105  0.153
          Probability RMSEA <= .05           0.000

CFI/TLI

          CFI                                0.806
          TLI                                0.742

Chi-Square Test of Model Fit for the Baseline Model

          Value                            490.106
          Degrees of Freedom                    36
          P-Value                           0.0000

SRMR (Standardized Root Mean Square Residual)

          Value                              0.103


MODEL RESULTS

                                                    Two-Tailed
                    Estimate       S.E.  Est./S.E.    P-Value

 FACTOR   BY
    RELAX              1.065      0.077     13.738      0.000
    EASY               0.861      0.098      8.791      0.000
    FUN                0.850      0.084     10.071      0.000
    PLEA               0.825      0.058     14.214      0.000
    ENJOY              0.646      0.060     10.825      0.000
    SKILL              0.068      0.096      0.712      0.477
    BELIEVE            0.116      0.090      1.286      0.198
    IDEAL              0.210      0.113      1.848      0.065
    BEST               0.400      0.092      4.339      0.000

 Intercepts
    RELAX              5.512      0.087     63.575      0.000
    SKILL              5.429      0.074     73.811      0.000
    BELIEVE            5.675      0.074     76.567      0.000
    PLEA               5.706      0.074     77.029      0.000
    IDEAL              5.391      0.086     62.918      0.000
    EASY               5.478      0.085     64.301      0.000
    BEST               5.538      0.077     71.479      0.000
    FUN                5.036      0.092     54.546      0.000
    ENJOY              5.868      0.066     89.037      0.000

 Variances
    FACTOR             1.000      0.000    999.000    999.000

 Residual Variances
    RELAX              0.347      0.083      4.199      0.000
    SKILL              1.057      0.108      9.765      0.000
    BELIEVE            1.069      0.107      9.981      0.000
    PLEA               0.401      0.061      6.555      0.000
    IDEAL              1.402      0.127     11.016      0.000
    EASY               0.677      0.105      6.418      0.000
    BEST               1.023      0.126      8.099      0.000
    FUN                0.956      0.114      8.376      0.000
    ENJOY              0.438      0.054      8.183      0.000


STANDARDIZED MODEL RESULTS


STDYX Standardization

                                                    Two-Tailed
                    Estimate       S.E.  Est./S.E.    P-Value

 FACTOR   BY
    RELAX              0.875      0.035     25.300      0.000
    EASY               0.723      0.056     12.901      0.000
    FUN                0.656      0.052     12.660      0.000
    PLEA               0.793      0.036     21.914      0.000
    ENJOY              0.699      0.048     14.474      0.000
    SKILL              0.066      0.093      0.712      0.476
    BELIEVE            0.112      0.087      1.283      0.200
    IDEAL              0.174      0.095      1.842      0.065
    BEST               0.368      0.084      4.375      0.000

 Intercepts
    RELAX              4.530      0.256     17.722      0.000
    SKILL              5.270      0.297     17.739      0.000
    BELIEVE            5.455      0.294     18.525      0.000
    PLEA               5.488      0.259     21.219      0.000
    IDEAL              4.483      0.212     21.158      0.000
    EASY               4.600      0.292     15.776      0.000
    BEST               5.093      0.278     18.320      0.000
    FUN                3.886      0.175     22.192      0.000
    ENJOY              6.344      0.279     22.758      0.000

 Variances
    FACTOR             1.000      0.000    999.000    999.000

 Residual Variances
    RELAX              0.234      0.061      3.870      0.000
    SKILL              0.996      0.012     81.346      0.000
    BELIEVE            0.988      0.019     50.869      0.000
    PLEA               0.371      0.057      6.459      0.000
    IDEAL              0.970      0.033     29.430      0.000
    EASY               0.477      0.081      5.892      0.000
    BEST               0.865      0.062     13.998      0.000
    FUN                0.569      0.068      8.364      0.000
    ENJOY              0.512      0.067      7.585      0.000


R-SQUARE

    Observed                                        Two-Tailed
    Variable        Estimate       S.E.  Est./S.E.    P-Value

    RELAX              0.766      0.061     12.650      0.000
    SKILL              0.004      0.012      0.356      0.722
    BELIEVE            0.012      0.019      0.641      0.521
    PLEA               0.629      0.057     10.957      0.000
    IDEAL              0.030      0.033      0.921      0.357
    EASY               0.523      0.081      6.451      0.000
    BEST               0.135      0.062      2.187      0.029
    FUN                0.431      0.068      6.330      0.000
    ENJOY              0.488      0.067      7.237      0.000


QUALITY OF NUMERICAL RESULTS

     Condition Number for the Information Matrix              0.120E-01
       (ratio of smallest to largest eigenvalue)


MODEL MODIFICATION INDICES

Minimum M.I. value for printing the modification index    10.000

                                   M.I.     E.P.C.  Std E.P.C.  StdYX E.P.C.

ON Statements

RELAX    ON IDEAL                 11.446    -0.170     -0.170       -0.168
RELAX    ON EASY                  16.297     0.389      0.389        0.381
SKILL    ON BELIEVE               13.537     0.282      0.282        0.285
SKILL    ON IDEAL                 22.139     0.315      0.315        0.368
BELIEVE  ON SKILL                 13.537     0.285      0.285        0.282
BELIEVE  ON IDEAL                 13.267     0.245      0.245        0.283
BELIEVE  ON BEST                  12.058     0.275      0.275        0.288
IDEAL    ON RELAX                 11.447    -0.686     -0.686       -0.694
IDEAL    ON SKILL                 22.139     0.418      0.418        0.358
IDEAL    ON BELIEVE               13.267     0.321      0.321        0.278
IDEAL    ON BEST                  15.786     0.361      0.361        0.327
IDEAL    ON ENJOY                 13.357     0.537      0.537        0.413
EASY     ON RELAX                 16.291     0.760      0.760        0.777
BEST     ON BELIEVE               12.058     0.263      0.263        0.252
BEST     ON IDEAL                 15.786     0.264      0.264        0.291
ENJOY    ON IDEAL                 13.357     0.168      0.168        0.218

WITH Statements

BELIEVE  WITH SKILL               13.537     0.301      0.301        0.283
IDEAL    WITH RELAX               11.447    -0.238     -0.238       -0.341
IDEAL    WITH SKILL               22.139     0.442      0.442        0.363
IDEAL    WITH BELIEVE             13.267     0.343      0.343        0.280
EASY     WITH RELAX               16.292     0.264      0.264        0.544
BEST     WITH BELIEVE             12.058     0.282      0.282        0.269
BEST     WITH IDEAL               15.786     0.370      0.370        0.309
ENJOY    WITH IDEAL               13.357     0.235      0.235        0.300


TECHNICAL 1 OUTPUT


     PARAMETER SPECIFICATION


           NU
              RELAX         SKILL         BELIEVE       PLEA          IDEAL
              ________      ________      ________      ________      ________
      1           0             0             0             0             0


           NU
              EASY          BEST          FUN           ENJOY
              ________      ________      ________      ________
      1           0             0             0             0


           LAMBDA
              FACTOR        RELAX         SKILL         BELIEVE       PLEA
              ________      ________      ________      ________      ________
 RELAX              0             0             0             0             0
 SKILL              0             0             0             0             0
 BELIEVE            0             0             0             0             0
 PLEA               0             0             0             0             0
 IDEAL              0             0             0             0             0
 EASY               0             0             0             0             0
 BEST               0             0             0             0             0
 FUN                0             0             0             0             0
 ENJOY              0             0             0             0             0


           LAMBDA
              IDEAL         EASY          BEST          FUN           ENJOY
              ________      ________      ________      ________      ________
 RELAX              0             0             0             0             0
 SKILL              0             0             0             0             0
 BELIEVE            0             0             0             0             0
 PLEA               0             0             0             0             0
 IDEAL              0             0             0             0             0
 EASY               0             0             0             0             0
 BEST               0             0             0             0             0
 FUN                0             0             0             0             0
 ENJOY              0             0             0             0             0


           THETA
              RELAX         SKILL         BELIEVE       PLEA          IDEAL
              ________      ________      ________      ________      ________
 RELAX              0
 SKILL              0             0
 BELIEVE            0             0             0
 PLEA               0             0             0             0
 IDEAL              0             0             0             0             0
 EASY               0             0             0             0             0
 BEST               0             0             0             0             0
 FUN                0             0             0             0             0
 ENJOY              0             0             0             0             0


           THETA
              EASY          BEST          FUN           ENJOY
              ________      ________      ________      ________
 EASY               0
 BEST               0             0
 FUN                0             0             0
 ENJOY              0             0             0             0


           ALPHA
              FACTOR        RELAX         SKILL         BELIEVE       PLEA
              ________      ________      ________      ________      ________
      1           0             1             2             3             4


           ALPHA
              IDEAL         EASY          BEST          FUN           ENJOY
              ________      ________      ________      ________      ________
      1           5             6             7             8             9


           BETA
              FACTOR        RELAX         SKILL         BELIEVE       PLEA
              ________      ________      ________      ________      ________
 FACTOR             0             0             0             0             0
 RELAX             10             0             0             0             0
 SKILL             11             0             0             0             0
 BELIEVE           12             0             0             0             0
 PLEA              13             0             0             0             0
 IDEAL             14             0             0             0             0
 EASY              15             0             0             0             0
 BEST              16             0             0             0             0
 FUN               17             0             0             0             0
 ENJOY             18             0             0             0             0


           BETA
              IDEAL         EASY          BEST          FUN           ENJOY
              ________      ________      ________      ________      ________
 FACTOR             0             0             0             0             0
 RELAX              0             0             0             0             0
 SKILL              0             0             0             0             0
 BELIEVE            0             0             0             0             0
 PLEA               0             0             0             0             0
 IDEAL              0             0             0             0             0
 EASY               0             0             0             0             0
 BEST               0             0             0             0             0
 FUN                0             0             0             0             0
 ENJOY              0             0             0             0             0


           PSI
              FACTOR        RELAX         SKILL         BELIEVE       PLEA
              ________      ________      ________      ________      ________
 FACTOR             0
 RELAX              0            19
 SKILL              0             0            20
 BELIEVE            0             0             0            21
 PLEA               0             0             0             0            22
 IDEAL              0             0             0             0             0
 EASY               0             0             0             0             0
 BEST               0             0             0             0             0
 FUN                0             0             0             0             0
 ENJOY              0             0             0             0             0


           PSI
              IDEAL         EASY          BEST          FUN           ENJOY
              ________      ________      ________      ________      ________
 IDEAL             23
 EASY               0            24
 BEST               0             0            25
 FUN                0             0             0            26
 ENJOY              0             0             0             0            27


     STARTING VALUES


           NU
              RELAX         SKILL         BELIEVE       PLEA          IDEAL
              ________      ________      ________      ________      ________
      1         0.000         0.000         0.000         0.000         0.000


           NU
              EASY          BEST          FUN           ENJOY
              ________      ________      ________      ________
      1         0.000         0.000         0.000         0.000


           LAMBDA
              FACTOR        RELAX         SKILL         BELIEVE       PLEA
              ________      ________      ________      ________      ________
 RELAX          0.000         1.000         0.000         0.000         0.000
 SKILL          0.000         0.000         1.000         0.000         0.000
 BELIEVE        0.000         0.000         0.000         1.000         0.000
 PLEA           0.000         0.000         0.000         0.000         1.000
 IDEAL          0.000         0.000         0.000         0.000         0.000
 EASY           0.000         0.000         0.000         0.000         0.000
 BEST           0.000         0.000         0.000         0.000         0.000
 FUN            0.000         0.000         0.000         0.000         0.000
 ENJOY          0.000         0.000         0.000         0.000         0.000


           LAMBDA
              IDEAL         EASY          BEST          FUN           ENJOY
              ________      ________      ________      ________      ________
 RELAX          0.000         0.000         0.000         0.000         0.000
 SKILL          0.000         0.000         0.000         0.000         0.000
 BELIEVE        0.000         0.000         0.000         0.000         0.000
 PLEA           0.000         0.000         0.000         0.000         0.000
 IDEAL          1.000         0.000         0.000         0.000         0.000
 EASY           0.000         1.000         0.000         0.000         0.000
 BEST           0.000         0.000         1.000         0.000         0.000
 FUN            0.000         0.000         0.000         1.000         0.000
 ENJOY          0.000         0.000         0.000         0.000         1.000


           THETA
              RELAX         SKILL         BELIEVE       PLEA          IDEAL
              ________      ________      ________      ________      ________
 RELAX          0.000
 SKILL          0.000         0.000
 BELIEVE        0.000         0.000         0.000
 PLEA           0.000         0.000         0.000         0.000
 IDEAL          0.000         0.000         0.000         0.000         0.000
 EASY           0.000         0.000         0.000         0.000         0.000
 BEST           0.000         0.000         0.000         0.000         0.000
 FUN            0.000         0.000         0.000         0.000         0.000
 ENJOY          0.000         0.000         0.000         0.000         0.000


           THETA
              EASY          BEST          FUN           ENJOY
              ________      ________      ________      ________
 EASY           0.000
 BEST           0.000         0.000
 FUN            0.000         0.000         0.000
 ENJOY          0.000         0.000         0.000         0.000


           ALPHA
              FACTOR        RELAX         SKILL         BELIEVE       PLEA
              ________      ________      ________      ________      ________
      1         0.000         5.510         5.429         5.675         5.706


           ALPHA
              IDEAL         EASY          BEST          FUN           ENJOY
              ________      ________      ________      ________      ________
      1         5.391         5.485         5.538         5.036         5.868


           BETA
              FACTOR        RELAX         SKILL         BELIEVE       PLEA
              ________      ________      ________      ________      ________
 FACTOR         0.000         0.000         0.000         0.000         0.000
 RELAX          1.000         0.000         0.000         0.000         0.000
 SKILL          1.000         0.000         0.000         0.000         0.000
 BELIEVE        1.000         0.000         0.000         0.000         0.000
 PLEA           1.000         0.000         0.000         0.000         0.000
 IDEAL          1.000         0.000         0.000         0.000         0.000
 EASY           1.000         0.000         0.000         0.000         0.000
 BEST           1.000         0.000         0.000         0.000         0.000
 FUN            1.000         0.000         0.000         0.000         0.000
 ENJOY          1.000         0.000         0.000         0.000         0.000


           BETA
              IDEAL         EASY          BEST          FUN           ENJOY
              ________      ________      ________      ________      ________
 FACTOR         0.000         0.000         0.000         0.000         0.000
 RELAX          0.000         0.000         0.000         0.000         0.000
 SKILL          0.000         0.000         0.000         0.000         0.000
 BELIEVE        0.000         0.000         0.000         0.000         0.000
 PLEA           0.000         0.000         0.000         0.000         0.000
 IDEAL          0.000         0.000         0.000         0.000         0.000
 EASY           0.000         0.000         0.000         0.000         0.000
 BEST           0.000         0.000         0.000         0.000         0.000
 FUN            0.000         0.000         0.000         0.000         0.000
 ENJOY          0.000         0.000         0.000         0.000         0.000


           PSI
              FACTOR        RELAX         SKILL         BELIEVE       PLEA
              ________      ________      ________      ________      ________
 FACTOR         1.000
 RELAX          0.000         0.746
 SKILL          0.000         0.000         0.533
 BELIEVE        0.000         0.000         0.000         0.544
 PLEA           0.000         0.000         0.000         0.000         0.543
 IDEAL          0.000         0.000         0.000         0.000         0.000
 EASY           0.000         0.000         0.000         0.000         0.000
 BEST           0.000         0.000         0.000         0.000         0.000
 FUN            0.000         0.000         0.000         0.000         0.000
 ENJOY          0.000         0.000         0.000         0.000         0.000


           PSI
              IDEAL         EASY          BEST          FUN           ENJOY
              ________      ________      ________      ________      ________
 IDEAL          0.727
 EASY           0.000         0.710
 BEST           0.000         0.000         0.594
 FUN            0.000         0.000         0.000         0.844
 ENJOY          0.000         0.000         0.000         0.000         0.430


DIAGRAM INFORMATION

  Use View Diagram under the Diagram menu in the Mplus Editor to view the diagram.
  If running Mplus from the Mplus Diagrammer, the diagram opens automatically.

  Diagram output
    d:\my stuff\dropbox\0_state of art\hema art methodology\analyses\revision2\1 pl.dgm

     Beginning Time:  21:55:54
        Ending Time:  21:55:54
       Elapsed Time:  00:00:00


MUTHEN & MUTHEN
3463 Stoner Ave.
Los Angeles, CA  90066

Tel: (310) 391-9971
Fax: (310) 391-8971
Web: www.StatModel.com
Support: Support@StatModel.com

Copyright (c) 1998-2013 Muthen & Muthen
