# Supplementary material for: Measuring hedonia and eudaimonia as motives for activities: cross-national investigation through traditional and Bayesian structural equation modeling
Source: Front Psychol. 2014 Sep 8;5:984. doi: 10.3389/fpsyg.2014.00984 (PMC4157462; doi:10.3389/fpsyg.2014.00984)
Supplement: Supplementary file 1 [file DataSheet1.ZIP › 10 eng.out]

Mplus VERSION 7.11
MUTHEN & MUTHEN
07/30/2014   9:58 PM

INPUT INSTRUCTIONS

  Title: CFA with 2 factors for the HEMA short scale (English version)
  with Bayesian estimator and noninformative priors

  Data:
  File is "engsample.dat";

  Variable:
  NAMES ARE gender age relax skill believe plea ideal enjoy easy best fun group;
  USEVARIABLES are relax skill believe plea ideal easy best fun; ! enjoy;
  MISSING ARE all (-9);
  Useobservations are group eq 1;

  Analysis:
  estimator=bayes;
  processors=3;
  Bconvergence=.01 ;
  Biterations = 500000 (20000);
  chains is 3;
  bseed = 100;

  Model:
   HEDONIA BY relax*(h1);
   HEDONIA BY easy(h2);
   HEDONIA BY fun(h3);
   HEDONIA BY plea (h4);

   EUDAIMONIA BY  skill*(e1);
   EUDAIMONIA BY  believe(e2);
   EUDAIMONIA BY  ideal(e3);
   EUDAIMONIA BY  best(e4) ;

  HEDONIA@1;
  EUDAIMONIA@1;
  HEDONIA WITH EUDAIMONIA;


  OUTPUT: stdYX; tech8; tech1;


INPUT READING TERMINATED NORMALLY


CFA with 2 factors for the HEMA short scale (English version)
with Bayesian estimator and noninformative priors

SUMMARY OF ANALYSIS

Number of groups                                                 1
Number of observations                                         206

Number of dependent variables                                    8
Number of independent variables                                  0
Number of continuous latent variables                            2

Observed dependent variables

  Continuous
   RELAX       SKILL       BELIEVE     PLEA        IDEAL       EASY
   BEST        FUN

Continuous latent variables
   HEDONIA     EUDAIMON


Estimator                                                    BAYES
Specifications for Bayesian Estimation
  Point estimate                                            MEDIAN
  Number of Markov chain Monte Carlo (MCMC) chains               3
  Random seed for the first chain                              100
  Starting value information                           UNPERTURBED
  Treatment of categorical mediator                         LATENT
  Algorithm used for Markov chain Monte Carlo           GIBBS(PX1)
  Convergence criterion                                  0.100D-01
  Maximum number of iterations                              500000
  K-th iteration used for thinning                               1

Input data file(s)
  engsample.dat
Input data format  FREE


SUMMARY OF DATA


COVARIANCE COVERAGE OF DATA

Minimum covariance coverage value   0.100

     Number of missing data patterns             3


     PROPORTION OF DATA PRESENT


           Covariance Coverage
              RELAX         SKILL         BELIEVE       PLEA          IDEAL
              ________      ________      ________      ________      ________
 RELAX          1.000
 SKILL          0.995         0.995
 BELIEVE        1.000         0.995         1.000
 PLEA           1.000         0.995         1.000         1.000
 IDEAL          1.000         0.995         1.000         1.000         1.000
 EASY           1.000         0.995         1.000         1.000         1.000
 BEST           1.000         0.995         1.000         1.000         1.000
 FUN            0.995         0.990         0.995         0.995         0.995


           Covariance Coverage
              EASY          BEST          FUN
              ________      ________      ________
 EASY           1.000
 BEST           1.000         1.000
 FUN            0.995         0.995         0.995


THE MODEL ESTIMATION TERMINATED NORMALLY

     USE THE FBITERATIONS OPTION TO INCREASE THE NUMBER OF ITERATIONS BY A FACTOR
     OF AT LEAST TWO TO CHECK CONVERGENCE AND THAT THE PSR VALUE DOES NOT INCREASE.


MODEL FIT INFORMATION

Number of Free Parameters                              25

Bayesian Posterior Predictive Checking using Chi-Square

          95% Confidence Interval for the Difference Between
          the Observed and the Replicated Chi-Square Values

                                 74.392           123.230

          Posterior Predictive P-Value              0.000

Information Criterion

          Deviance (DIC)                         5582.567
          Estimated Number of Parameters (pD)      24.906
          Bayesian (BIC)                         5665.672


MODEL RESULTS

                                Posterior  One-Tailed         95% C.I.
                    Estimate       S.D.      P-Value   Lower 2.5%  Upper 2.5%  Significance

 HEDONIA  BY
    RELAX              0.682       0.125      0.000       0.444       0.932      *
    EASY               0.845       0.128      0.000       0.600       1.099      *
    FUN                1.274       0.103      0.000       1.067       1.472      *
    PLEA               1.048       0.105      0.000       0.853       1.262      *

 EUDAIMON BY
    SKILL              0.774       0.096      0.000       0.587       0.964      *
    BELIEVE            1.066       0.114      0.000       0.847       1.295      *
    IDEAL              1.072       0.091      0.000       0.899       1.256      *
    BEST               1.201       0.094      0.000       1.023       1.393      *

 HEDONIA  WITH
    EUDAIMONIA         0.514       0.072      0.000       0.361       0.646      *

 Intercepts
    RELAX              4.365       0.109      0.000       4.149       4.579      *
    SKILL              4.866       0.094      0.000       4.686       5.054      *
    BELIEVE            4.578       0.118      0.000       4.346       4.811      *
    PLEA               5.186       0.106      0.000       4.976       5.393      *
    IDEAL              5.079       0.100      0.000       4.884       5.276      *
    EASY               4.118       0.117      0.000       3.886       4.346      *
    BEST               5.123       0.104      0.000       4.923       5.328      *
    FUN                5.253       0.106      0.000       5.048       5.463      *

 Variances
    HEDONIA            1.000       0.000      0.000       1.000       1.000
    EUDAIMONIA         1.000       0.000      0.000       1.000       1.000

 Residual Variances
    RELAX              1.952       0.219      0.000       1.578       2.427      *
    SKILL              1.182       0.135      0.000       0.945       1.473      *
    BELIEVE            1.587       0.192      0.000       1.255       2.012      *
    PLEA               1.150       0.158      0.000       0.866       1.483      *
    IDEAL              0.852       0.123      0.000       0.633       1.121      *
    EASY               2.109       0.241      0.000       1.687       2.623      *
    BEST               0.726       0.130      0.000       0.493       1.005      *
    FUN                0.646       0.168      0.000       0.323       0.999      *


STANDARDIZED MODEL RESULTS


STDYX Standardization

                                Posterior  One-Tailed         95% C.I.
                    Estimate       S.D.      P-Value   Lower 2.5%  Upper 2.5%  Significance
 HEDONIA  BY
    RELAX              0.438       0.071      0.000       0.293       0.571      *
    EASY               0.502       0.065      0.000       0.368       0.624      *
    FUN                0.846       0.045      0.000       0.747       0.926      *
    PLEA               0.699       0.049      0.000       0.597       0.788      *

 EUDAIMON BY
    SKILL              0.580       0.056      0.000       0.459       0.682      *
    BELIEVE            0.646       0.051      0.000       0.536       0.735      *
    IDEAL              0.758       0.041      0.000       0.668       0.830      *
    BEST               0.816       0.038      0.000       0.733       0.882      *

 HEDONIA  WITH
    EUDAIMONIA         0.514       0.072      0.000       0.361       0.646      *

 Intercepts
    RELAX              2.800       0.157      0.000       2.488       3.115      *
    SKILL              3.643       0.196      0.000       3.260       4.039      *
    BELIEVE            2.769       0.155      0.000       2.475       3.076      *
    PLEA               3.455       0.186      0.000       3.089       3.816      *
    IDEAL              3.586       0.187      0.000       3.213       3.947      *
    EASY               2.446       0.140      0.000       2.172       2.727      *
    BEST               3.478       0.183      0.000       3.115       3.834      *
    FUN                3.489       0.186      0.000       3.134       3.866      *

 Variances
    HEDONIA            1.000       0.000      0.000       1.000       1.000
    EUDAIMONIA         1.000       0.000      0.000       1.000       1.000

 Residual Variances
    RELAX              0.808       0.062      0.000       0.674       0.914      *
    SKILL              0.664       0.064      0.000       0.535       0.789      *
    BELIEVE            0.583       0.065      0.000       0.460       0.713      *
    PLEA               0.511       0.068      0.000       0.380       0.643      *
    IDEAL              0.426       0.062      0.000       0.310       0.554      *
    EASY               0.748       0.065      0.000       0.610       0.865      *
    BEST               0.335       0.062      0.000       0.221       0.463      *
    FUN                0.284       0.076      0.000       0.142       0.442      *


R-SQUARE

                                Posterior  One-Tailed         95% C.I.
    Variable        Estimate       S.D.      P-Value   Lower 2.5%  Upper 2.5%

    RELAX              0.192       0.062      0.000       0.086       0.326
    SKILL              0.336       0.064      0.000       0.211       0.465
    BELIEVE            0.417       0.065      0.000       0.287       0.540
    PLEA               0.489       0.068      0.000       0.357       0.620
    IDEAL              0.574       0.062      0.000       0.446       0.690
    EASY               0.252       0.065      0.000       0.135       0.390
    BEST               0.665       0.062      0.000       0.537       0.779
    FUN                0.716       0.076      0.000       0.558       0.858


TECHNICAL 1 OUTPUT


     PARAMETER SPECIFICATION


           NU
              RELAX         SKILL         BELIEVE       PLEA          IDEAL
              ________      ________      ________      ________      ________
 1                  1             2             3             4             5


           NU
              EASY          BEST          FUN
              ________      ________      ________
 1                  6             7             8


           LAMBDA
              HEDONIA       EUDAIMON
              ________      ________
 RELAX              9             0
 SKILL              0            10
 BELIEVE            0            11
 PLEA              12             0
 IDEAL              0            13
 EASY              14             0
 BEST               0            15
 FUN               16             0


           THETA
              RELAX         SKILL         BELIEVE       PLEA          IDEAL
              ________      ________      ________      ________      ________
 RELAX             17
 SKILL              0            18
 BELIEVE            0             0            19
 PLEA               0             0             0            20
 IDEAL              0             0             0             0            21
 EASY               0             0             0             0             0
 BEST               0             0             0             0             0
 FUN                0             0             0             0             0


           THETA
              EASY          BEST          FUN
              ________      ________      ________
 EASY              22
 BEST               0            23
 FUN                0             0            24


           ALPHA
              HEDONIA       EUDAIMON
              ________      ________
 1                  0             0


           BETA
              HEDONIA       EUDAIMON
              ________      ________
 HEDONIA            0             0
 EUDAIMON           0             0


           PSI
              HEDONIA       EUDAIMON
              ________      ________
 HEDONIA            0
 EUDAIMON          25             0


     STARTING VALUES


           NU
              RELAX         SKILL         BELIEVE       PLEA          IDEAL
              ________      ________      ________      ________      ________
 1              4.364         4.868         4.578         5.184         5.078


           NU
              EASY          BEST          FUN
              ________      ________      ________
 1              4.117         5.121         5.263


           LAMBDA
              HEDONIA       EUDAIMON
              ________      ________
 RELAX          1.000         0.000
 SKILL          0.000         1.000
 BELIEVE        0.000         1.000
 PLEA           1.000         0.000
 IDEAL          0.000         1.000
 EASY           1.000         0.000
 BEST           0.000         1.000
 FUN            1.000         0.000


           THETA
              RELAX         SKILL         BELIEVE       PLEA          IDEAL
              ________      ________      ________      ________      ________
 RELAX          1.189
 SKILL          0.000         0.871
 BELIEVE        0.000         0.000         1.332
 PLEA           0.000         0.000         0.000         1.100
 IDEAL          0.000         0.000         0.000         0.000         0.977
 EASY           0.000         0.000         0.000         0.000         0.000
 BEST           0.000         0.000         0.000         0.000         0.000
 FUN            0.000         0.000         0.000         0.000         0.000


           THETA
              EASY          BEST          FUN
              ________      ________      ________
 EASY           1.383
 BEST           0.000         1.058
 FUN            0.000         0.000         1.088


           ALPHA
              HEDONIA       EUDAIMON
              ________      ________
 1              0.000         0.000


           BETA
              HEDONIA       EUDAIMON
              ________      ________
 HEDONIA        0.000         0.000
 EUDAIMON       0.000         0.000


           PSI
              HEDONIA       EUDAIMON
              ________      ________
 HEDONIA        1.000
 EUDAIMON       0.000         1.000


     PRIORS FOR ALL PARAMETERS            PRIOR MEAN      PRIOR VARIANCE     PRIOR STD. DEV.

     Parameter 1~N(0.000,infinity)           0.0000            infinity            infinity
     Parameter 2~N(0.000,infinity)           0.0000            infinity            infinity
     Parameter 3~N(0.000,infinity)           0.0000            infinity            infinity
     Parameter 4~N(0.000,infinity)           0.0000            infinity            infinity
     Parameter 5~N(0.000,infinity)           0.0000            infinity            infinity
     Parameter 6~N(0.000,infinity)           0.0000            infinity            infinity
     Parameter 7~N(0.000,infinity)           0.0000            infinity            infinity
     Parameter 8~N(0.000,infinity)           0.0000            infinity            infinity
     Parameter 9~N(0.000,infinity)           0.0000            infinity            infinity
     Parameter 10~N(0.000,infinity)          0.0000            infinity            infinity
     Parameter 11~N(0.000,infinity)          0.0000            infinity            infinity
     Parameter 12~N(0.000,infinity)          0.0000            infinity            infinity
     Parameter 13~N(0.000,infinity)          0.0000            infinity            infinity
     Parameter 14~N(0.000,infinity)          0.0000            infinity            infinity
     Parameter 15~N(0.000,infinity)          0.0000            infinity            infinity
     Parameter 16~N(0.000,infinity)          0.0000            infinity            infinity
     Parameter 17~IG(-1.000,0.000)         infinity            infinity            infinity
     Parameter 18~IG(-1.000,0.000)         infinity            infinity            infinity
     Parameter 19~IG(-1.000,0.000)         infinity            infinity            infinity
     Parameter 20~IG(-1.000,0.000)         infinity            infinity            infinity
     Parameter 21~IG(-1.000,0.000)         infinity            infinity            infinity
     Parameter 22~IG(-1.000,0.000)         infinity            infinity            infinity
     Parameter 23~IG(-1.000,0.000)         infinity            infinity            infinity
     Parameter 24~IG(-1.000,0.000)         infinity            infinity            infinity
     Parameter 25~IW(0.000,-3)


TECHNICAL 8 OUTPUT


     Simulated prior distributions

     Parameter       Prior Mean  Prior Variance  Prior Std. Dev.


     Parameter 1 Improper Prior
     Parameter 2 Improper Prior
     Parameter 3 Improper Prior
     Parameter 4 Improper Prior
     Parameter 5 Improper Prior
     Parameter 6 Improper Prior
     Parameter 7 Improper Prior
     Parameter 8 Improper Prior
     Parameter 9 Improper Prior
     Parameter 10 Improper Prior
     Parameter 11 Improper Prior
     Parameter 12 Improper Prior
     Parameter 13 Improper Prior
     Parameter 14 Improper Prior
     Parameter 15 Improper Prior
     Parameter 16 Improper Prior
     Parameter 17 Improper Prior
     Parameter 18 Improper Prior
     Parameter 19 Improper Prior
     Parameter 20 Improper Prior
     Parameter 21 Improper Prior
     Parameter 22 Improper Prior
     Parameter 23 Improper Prior
     Parameter 24 Improper Prior
     Parameter 25 Improper Prior


   TECHNICAL 8 OUTPUT FOR BAYES ESTIMATION

                     POTENTIAL       PARAMETER WITH
     ITERATION    SCALE REDUCTION      HIGHEST PSR
     100              2.069               24
     200              1.124               24
     300              1.377               24
     400              1.057               8
     500              1.145               24
     600              1.014               20
     700              1.111               16
     800              1.211               24
     900              1.440               24
     1000             1.032               24
     1100             1.021               4
     1200             1.108               24
     1300             1.183               24
     1400             1.126               24
     1500             1.043               7
     1600             1.142               24
     1700             1.081               24
     1800             1.023               8
     1900             1.011               7
     2000             1.028               3
     2100             1.042               16
     2200             1.032               16
     2300             1.026               10
     2400             1.022               16
     2500             1.013               18
     2600             1.013               15
     2700             1.015               7
     2800             1.011               7
     2900             1.010               8
     3000             1.013               12
     3100             1.013               5
     3200             1.007               16
     3300             1.009               15
     3400             1.031               15
     3500             1.031               15
     3600             1.025               15
     3700             1.021               15
     3800             1.014               15
     3900             1.014               15
     4000             1.014               15
     4100             1.011               15
     4200             1.013               15
     4300             1.012               15
     4400             1.012               8
     4500             1.011               8
     4600             1.012               6
     4700             1.009               7
     4800             1.004               6
     4900             1.010               8
     5000             1.009               8
     5100             1.013               8
     5200             1.015               8
     5300             1.008               25
     5400             1.005               25
     5500             1.005               15
     5600             1.005               18
     5700             1.006               18
     5800             1.006               18
     5900             1.005               8
     6000             1.006               18
     6100             1.009               8
     6200             1.014               8
     6300             1.013               8
     6400             1.016               8
     6500             1.021               8
     6600             1.028               8
     6700             1.027               8
     6800             1.026               8
     6900             1.015               8
     7000             1.009               23
     7100             1.005               23
     7200             1.003               23
     7300             1.004               23
     7400             1.004               23
     7500             1.005               12
     7600             1.009               23
     7700             1.006               23
     7800             1.013               23
     7900             1.011               23
     8000             1.009               23
     8100             1.019               16
     8200             1.015               16
     8300             1.014               16
     8400             1.014               16
     8500             1.011               24
     8600             1.011               24
     8700             1.017               24
     8800             1.024               24
     8900             1.020               24
     9000             1.012               24
     9100             1.009               24
     9200             1.011               24
     9300             1.010               24
     9400             1.012               24
     9500             1.007               24
     9600             1.013               24
     9700             1.012               24
     9800             1.016               24
     9900             1.010               24
     10000            1.013               24
     10100            1.013               24
     10200            1.014               24
     10300            1.010               24
     10400            1.007               24
     10500            1.005               24
     10600            1.005               24
     10700            1.010               24
     10800            1.007               24
     10900            1.008               24
     11000            1.013               24
     11100            1.009               24
     11200            1.007               24
     11300            1.007               24
     11400            1.003               24
     11500            1.003               24
     11600            1.003               24
     11700            1.003               24
     11800            1.004               24
     11900            1.004               24
     12000            1.002               23
     12100            1.003               23
     12200            1.004               23
     12300            1.003               23
     12400            1.003               23
     12500            1.003               23
     12600            1.002               23
     12700            1.003               23
     12800            1.002               23
     12900            1.003               23
     13000            1.001               20
     13100            1.001               15
     13200            1.001               13
     13300            1.002               24
     13400            1.005               24
     13500            1.007               24
     13600            1.007               24
     13700            1.004               24
     13800            1.002               24
     13900            1.002               15
     14000            1.001               24
     14100            1.002               8
     14200            1.002               24
     14300            1.002               24
     14400            1.001               24
     14500            1.000               19
     14600            1.001               9
     14700            1.001               9
     14800            1.001               9
     14900            1.001               9
     15000            1.001               24
     15100            1.001               9
     15200            1.001               9
     15300            1.001               23
     15400            1.002               23
     15500            1.002               23
     15600            1.001               23
     15700            1.001               23
     15800            1.001               18
     15900            1.001               7
     16000            1.001               18
     16100            1.002               23
     16200            1.001               18
     16300            1.002               24
     16400            1.002               24
     16500            1.003               24
     16600            1.003               24
     16700            1.002               11
     16800            1.001               10
     16900            1.001               10
     17000            1.001               11
     17100            1.002               3
     17200            1.001               3
     17300            1.002               23
     17400            1.002               13
     17500            1.002               13
     17600            1.002               11
     17700            1.002               11
     17800            1.002               13
     17900            1.001               13
     18000            1.002               13
     18100            1.001               13
     18200            1.001               11
     18300            1.001               11
     18400            1.001               11
     18500            1.001               11
     18600            1.001               13
     18700            1.001               11
     18800            1.001               13
     18900            1.001               13
     19000            1.002               13
     19100            1.002               13
     19200            1.002               13
     19300            1.002               13
     19400            1.002               13
     19500            1.003               13
     19600            1.003               13
     19700            1.002               13
     19800            1.002               13
     19900            1.002               13
     20000            1.002               13


DIAGRAM INFORMATION

  Use View Diagram under the Diagram menu in the Mplus Editor to view the diagram.
  If running Mplus from the Mplus Diagrammer, the diagram opens automatically.

  Diagram output
    d:\my stuff\dropbox\0_state of art\hema art methodology\analyses\revision2\10 eng.dgm

     Beginning Time:  21:58:20
        Ending Time:  21:58:27
       Elapsed Time:  00:00:07


MUTHEN & MUTHEN
3463 Stoner Ave.
Los Angeles, CA  90066

Tel: (310) 391-9971
Fax: (310) 391-8971
Web: www.StatModel.com
Support: Support@StatModel.com

Copyright (c) 1998-2013 Muthen & Muthen
