# Supplementary material for: Measuring hedonia and eudaimonia as motives for activities: cross-national investigation through traditional and Bayesian structural equation modeling
Source: Front Psychol. 2014 Sep 8;5:984. doi: 10.3389/fpsyg.2014.00984 (PMC4157462; doi:10.3389/fpsyg.2014.00984)
Supplement: Supplementary file 1 [file DataSheet1.ZIP › 10 pl.out]

Mplus VERSION 7.11
MUTHEN & MUTHEN
07/30/2014   9:58 PM

INPUT INSTRUCTIONS

  Title: CFA with 2 factors for the HEMA short scale (Polish version)
  with Bayesian estimator and noninformative priors

  Data:
  File is "plsample.dat";

  Variable:
  NAMES ARE gender age relax skill believe plea ideal enjoy easy best fun group;
  USEVARIABLES are relax skill believe plea ideal easy best fun; ! enjoy;
  MISSING ARE all (-9);
  Useobservations are group eq 1;

  Analysis:
  estimator=bayes;
  processors=3;
  Bconvergence=.01 ;
  Biterations = 500000 (20000);
  chains is 3;
  bseed = 100;

  Model:
   HEDONIA BY relax*(h1);
   HEDONIA BY easy(h2);
   HEDONIA BY fun(h3);
   HEDONIA BY plea (h4);

   EUDAIMONIA BY  skill*(e1);
   EUDAIMONIA BY  believe(e2);
   EUDAIMONIA BY  ideal(e3);
   EUDAIMONIA BY  best(e4) ;

  HEDONIA@1;
  EUDAIMONIA@1;
  HEDONIA WITH EUDAIMONIA;


  OUTPUT: stdYX; tech8; tech1;


INPUT READING TERMINATED NORMALLY


CFA with 2 factors for the HEMA short scale (Polish version)
with Bayesian estimator and noninformative priors

SUMMARY OF ANALYSIS

Number of groups                                                 1
Number of observations                                         189

Number of dependent variables                                    8
Number of independent variables                                  0
Number of continuous latent variables                            2

Observed dependent variables

  Continuous
   RELAX       SKILL       BELIEVE     PLEA        IDEAL       EASY
   BEST        FUN

Continuous latent variables
   HEDONIA     EUDAIMON


Estimator                                                    BAYES
Specifications for Bayesian Estimation
  Point estimate                                            MEDIAN
  Number of Markov chain Monte Carlo (MCMC) chains               3
  Random seed for the first chain                              100
  Starting value information                           UNPERTURBED
  Treatment of categorical mediator                         LATENT
  Algorithm used for Markov chain Monte Carlo           GIBBS(PX1)
  Convergence criterion                                  0.100D-01
  Maximum number of iterations                              500000
  K-th iteration used for thinning                               1

Input data file(s)
  plsample.dat
Input data format  FREE


SUMMARY OF DATA


COVARIANCE COVERAGE OF DATA

Minimum covariance coverage value   0.100

     Number of missing data patterns             3


     PROPORTION OF DATA PRESENT


           Covariance Coverage
              RELAX         SKILL         BELIEVE       PLEA          IDEAL
              ________      ________      ________      ________      ________
 RELAX          1.000
 SKILL          1.000         1.000
 BELIEVE        0.995         0.995         0.995
 PLEA           1.000         1.000         0.995         1.000
 IDEAL          1.000         1.000         0.995         1.000         1.000
 EASY           1.000         1.000         0.995         1.000         1.000
 BEST           0.995         0.995         0.989         0.995         0.995
 FUN            1.000         1.000         0.995         1.000         1.000


           Covariance Coverage
              EASY          BEST          FUN
              ________      ________      ________
 EASY           1.000
 BEST           0.995         0.995
 FUN            1.000         0.995         1.000


THE MODEL ESTIMATION TERMINATED NORMALLY

     USE THE FBITERATIONS OPTION TO INCREASE THE NUMBER OF ITERATIONS BY A FACTOR
     OF AT LEAST TWO TO CHECK CONVERGENCE AND THAT THE PSR VALUE DOES NOT INCREASE.


MODEL FIT INFORMATION

Number of Free Parameters                              25

Bayesian Posterior Predictive Checking using Chi-Square

          95% Confidence Interval for the Difference Between
          the Observed and the Replicated Chi-Square Values

                                 28.938            78.386

          Posterior Predictive P-Value              0.001

Information Criterion

          Deviance (DIC)                         4451.144
          Estimated Number of Parameters (pD)      24.436
          Bayesian (BIC)                         4533.047


MODEL RESULTS

                                Posterior  One-Tailed         95% C.I.
                    Estimate       S.D.      P-Value   Lower 2.5%  Upper 2.5%  Significance

 HEDONIA  BY
    RELAX              1.120       0.082      0.000       0.965       1.289      *
    EASY               0.970       0.084      0.000       0.812       1.143      *
    FUN                0.749       0.098      0.000       0.566       0.949      *
    PLEA               0.742       0.081      0.000       0.589       0.910      *

 EUDAIMON BY
    SKILL              0.432       0.085      0.000       0.267       0.597      *
    BELIEVE            0.444       0.107      0.000       0.234       0.653      *
    IDEAL              0.797       0.125      0.000       0.545       1.042      *
    BEST               0.824       0.127      0.000       0.589       1.088      *

 HEDONIA  WITH
    EUDAIMONIA         0.210       0.098      0.018       0.013       0.395      *

 Intercepts
    RELAX              5.387       0.093      0.000       5.206       5.567      *
    SKILL              5.369       0.069      0.000       5.233       5.505      *
    BELIEVE            5.432       0.089      0.000       5.255       5.608      *
    PLEA               5.660       0.082      0.000       5.504       5.823      *
    IDEAL              5.378       0.089      0.000       5.205       5.551      *
    EASY               5.269       0.092      0.000       5.091       5.447      *
    BEST               5.430       0.087      0.000       5.259       5.601      *
    FUN                5.100       0.095      0.000       4.914       5.287      *

 Variances
    HEDONIA            1.000       0.000      0.000       1.000       1.000
    EUDAIMONIA         1.000       0.000      0.000       1.000       1.000

 Residual Variances
    RELAX              0.343       0.093      0.000       0.168       0.536      *
    SKILL              0.726       0.090      0.000       0.570       0.920      *
    BELIEVE            1.270       0.146      0.000       1.024       1.597      *
    PLEA               0.681       0.088      0.000       0.527       0.871      *
    IDEAL              0.881       0.180      0.000       0.534       1.249      *
    EASY               0.647       0.090      0.000       0.489       0.840      *
    BEST               0.798       0.186      0.000       0.384       1.146      *
    FUN                1.113       0.133      0.000       0.882       1.402      *


STANDARDIZED MODEL RESULTS


STDYX Standardization

                                Posterior  One-Tailed         95% C.I.
                    Estimate       S.D.      P-Value   Lower 2.5%  Upper 2.5%  Significance
 HEDONIA  BY
    RELAX              0.887       0.034      0.000       0.813       0.946      *
    EASY               0.770       0.039      0.000       0.684       0.836      *
    FUN                0.579       0.059      0.000       0.456       0.685      *
    PLEA               0.669       0.051      0.000       0.559       0.761      *

 EUDAIMON BY
    SKILL              0.452       0.080      0.000       0.283       0.597      *
    BELIEVE            0.366       0.082      0.000       0.195       0.515      *
    IDEAL              0.647       0.088      0.000       0.456       0.804      *
    BEST               0.677       0.090      0.000       0.501       0.863      *

 HEDONIA  WITH
    EUDAIMONIA         0.210       0.098      0.018       0.013       0.395      *

 Intercepts
    RELAX              4.257       0.238      0.000       3.797       4.726      *
    SKILL              5.609       0.301      0.000       5.026       6.209      *
    BELIEVE            4.467       0.245      0.000       3.987       4.949      *
    PLEA               5.087       0.280      0.000       4.546       5.641      *
    IDEAL              4.359       0.240      0.000       3.894       4.835      *
    EASY               4.175       0.229      0.000       3.735       4.633      *
    BEST               4.459       0.244      0.000       3.987       4.940      *
    FUN                3.933       0.218      0.000       3.513       4.368      *

 Variances
    HEDONIA            1.000       0.000      0.000       1.000       1.000
    EUDAIMONIA         1.000       0.000      0.000       1.000       1.000

 Residual Variances
    RELAX              0.214       0.060      0.000       0.105       0.338      *
    SKILL              0.796       0.071      0.000       0.644       0.920      *
    BELIEVE            0.866       0.059      0.000       0.734       0.962      *
    PLEA               0.553       0.068      0.000       0.421       0.687      *
    IDEAL              0.581       0.112      0.000       0.353       0.792      *
    EASY               0.407       0.059      0.000       0.301       0.531      *
    BEST               0.542       0.123      0.000       0.255       0.749      *
    FUN                0.665       0.067      0.000       0.530       0.792      *


R-SQUARE

                                Posterior  One-Tailed         95% C.I.
    Variable        Estimate       S.D.      P-Value   Lower 2.5%  Upper 2.5%

    RELAX              0.786       0.060      0.000       0.661       0.895
    SKILL              0.204       0.071      0.000       0.080       0.356
    BELIEVE            0.134       0.059      0.000       0.038       0.265
    PLEA               0.447       0.068      0.000       0.312       0.579
    IDEAL              0.419       0.112      0.000       0.208       0.647
    EASY               0.593       0.059      0.000       0.468       0.699
    BEST               0.458       0.123      0.000       0.251       0.745
    FUN                0.335       0.067      0.000       0.208       0.470


TECHNICAL 1 OUTPUT


     PARAMETER SPECIFICATION


           NU
              RELAX         SKILL         BELIEVE       PLEA          IDEAL
              ________      ________      ________      ________      ________
 1                  1             2             3             4             5


           NU
              EASY          BEST          FUN
              ________      ________      ________
 1                  6             7             8


           LAMBDA
              HEDONIA       EUDAIMON
              ________      ________
 RELAX              9             0
 SKILL              0            10
 BELIEVE            0            11
 PLEA              12             0
 IDEAL              0            13
 EASY              14             0
 BEST               0            15
 FUN               16             0


           THETA
              RELAX         SKILL         BELIEVE       PLEA          IDEAL
              ________      ________      ________      ________      ________
 RELAX             17
 SKILL              0            18
 BELIEVE            0             0            19
 PLEA               0             0             0            20
 IDEAL              0             0             0             0            21
 EASY               0             0             0             0             0
 BEST               0             0             0             0             0
 FUN                0             0             0             0             0


           THETA
              EASY          BEST          FUN
              ________      ________      ________
 EASY              22
 BEST               0            23
 FUN                0             0            24


           ALPHA
              HEDONIA       EUDAIMON
              ________      ________
 1                  0             0


           BETA
              HEDONIA       EUDAIMON
              ________      ________
 HEDONIA            0             0
 EUDAIMON           0             0


           PSI
              HEDONIA       EUDAIMON
              ________      ________
 HEDONIA            0
 EUDAIMON          25             0


     STARTING VALUES


           NU
              RELAX         SKILL         BELIEVE       PLEA          IDEAL
              ________      ________      ________      ________      ________
 1              5.381         5.370         5.431         5.656         5.381


           NU
              EASY          BEST          FUN
              ________      ________      ________
 1              5.265         5.431         5.095


           LAMBDA
              HEDONIA       EUDAIMON
              ________      ________
 RELAX          1.000         0.000
 SKILL          0.000         1.000
 BELIEVE        0.000         1.000
 PLEA           1.000         0.000
 IDEAL          0.000         1.000
 EASY           1.000         0.000
 BEST           0.000         1.000
 FUN            1.000         0.000


           THETA
              RELAX         SKILL         BELIEVE       PLEA          IDEAL
              ________      ________      ________      ________      ________
 RELAX          0.778
 SKILL          0.000         0.447
 BELIEVE        0.000         0.000         0.722
 PLEA           0.000         0.000         0.000         0.603
 IDEAL          0.000         0.000         0.000         0.000         0.741
 EASY           0.000         0.000         0.000         0.000         0.000
 BEST           0.000         0.000         0.000         0.000         0.000
 FUN            0.000         0.000         0.000         0.000         0.000


           THETA
              EASY          BEST          FUN
              ________      ________      ________
 EASY           0.773
 BEST           0.000         0.722
 FUN            0.000         0.000         0.820


           ALPHA
              HEDONIA       EUDAIMON
              ________      ________
 1              0.000         0.000


           BETA
              HEDONIA       EUDAIMON
              ________      ________
 HEDONIA        0.000         0.000
 EUDAIMON       0.000         0.000


           PSI
              HEDONIA       EUDAIMON
              ________      ________
 HEDONIA        1.000
 EUDAIMON       0.000         1.000


     PRIORS FOR ALL PARAMETERS            PRIOR MEAN      PRIOR VARIANCE     PRIOR STD. DEV.

     Parameter 1~N(0.000,infinity)           0.0000            infinity            infinity
     Parameter 2~N(0.000,infinity)           0.0000            infinity            infinity
     Parameter 3~N(0.000,infinity)           0.0000            infinity            infinity
     Parameter 4~N(0.000,infinity)           0.0000            infinity            infinity
     Parameter 5~N(0.000,infinity)           0.0000            infinity            infinity
     Parameter 6~N(0.000,infinity)           0.0000            infinity            infinity
     Parameter 7~N(0.000,infinity)           0.0000            infinity            infinity
     Parameter 8~N(0.000,infinity)           0.0000            infinity            infinity
     Parameter 9~N(0.000,infinity)           0.0000            infinity            infinity
     Parameter 10~N(0.000,infinity)          0.0000            infinity            infinity
     Parameter 11~N(0.000,infinity)          0.0000            infinity            infinity
     Parameter 12~N(0.000,infinity)          0.0000            infinity            infinity
     Parameter 13~N(0.000,infinity)          0.0000            infinity            infinity
     Parameter 14~N(0.000,infinity)          0.0000            infinity            infinity
     Parameter 15~N(0.000,infinity)          0.0000            infinity            infinity
     Parameter 16~N(0.000,infinity)          0.0000            infinity            infinity
     Parameter 17~IG(-1.000,0.000)         infinity            infinity            infinity
     Parameter 18~IG(-1.000,0.000)         infinity            infinity            infinity
     Parameter 19~IG(-1.000,0.000)         infinity            infinity            infinity
     Parameter 20~IG(-1.000,0.000)         infinity            infinity            infinity
     Parameter 21~IG(-1.000,0.000)         infinity            infinity            infinity
     Parameter 22~IG(-1.000,0.000)         infinity            infinity            infinity
     Parameter 23~IG(-1.000,0.000)         infinity            infinity            infinity
     Parameter 24~IG(-1.000,0.000)         infinity            infinity            infinity
     Parameter 25~IW(0.000,-3)


TECHNICAL 8 OUTPUT


     Simulated prior distributions

     Parameter       Prior Mean  Prior Variance  Prior Std. Dev.


     Parameter 1 Improper Prior
     Parameter 2 Improper Prior
     Parameter 3 Improper Prior
     Parameter 4 Improper Prior
     Parameter 5 Improper Prior
     Parameter 6 Improper Prior
     Parameter 7 Improper Prior
     Parameter 8 Improper Prior
     Parameter 9 Improper Prior
     Parameter 10 Improper Prior
     Parameter 11 Improper Prior
     Parameter 12 Improper Prior
     Parameter 13 Improper Prior
     Parameter 14 Improper Prior
     Parameter 15 Improper Prior
     Parameter 16 Improper Prior
     Parameter 17 Improper Prior
     Parameter 18 Improper Prior
     Parameter 19 Improper Prior
     Parameter 20 Improper Prior
     Parameter 21 Improper Prior
     Parameter 22 Improper Prior
     Parameter 23 Improper Prior
     Parameter 24 Improper Prior
     Parameter 25 Improper Prior


   TECHNICAL 8 OUTPUT FOR BAYES ESTIMATION

                     POTENTIAL       PARAMETER WITH
     ITERATION    SCALE REDUCTION      HIGHEST PSR
     100              1.494               1
     200              1.938               1
     300              1.706               1
     400              1.031               21
     500              1.040               20
     600              1.019               12
     700              1.076               1
     800              1.250               1
     900              1.042               6
     1000             1.032               21
     1100             1.015               21
     1200             1.037               15
     1300             1.042               12
     1400             1.035               12
     1500             1.025               15
     1600             1.017               14
     1700             1.050               9
     1800             1.019               12
     1900             1.055               12
     2000             1.055               12
     2100             1.013               12
     2200             1.004               15
     2300             1.015               14
     2400             1.021               17
     2500             1.074               17
     2600             1.165               17
     2700             1.183               17
     2800             1.119               17
     2900             1.136               17
     3000             1.084               17
     3100             1.091               17
     3200             1.025               17
     3300             1.014               9
     3400             1.004               1
     3500             1.013               17
     3600             1.029               17
     3700             1.019               17
     3800             1.030               17
     3900             1.019               17
     4000             1.042               17
     4100             1.064               17
     4200             1.063               17
     4300             1.056               17
     4400             1.054               17
     4500             1.047               17
     4600             1.056               17
     4700             1.028               17
     4800             1.015               9
     4900             1.011               9
     5000             1.007               9
     5100             1.015               6
     5200             1.010               9
     5300             1.004               13
     5400             1.008               13
     5500             1.008               13
     5600             1.006               13
     5700             1.005               13
     5800             1.012               13
     5900             1.011               13
     6000             1.006               13
     6100             1.005               1
     6200             1.014               13
     6300             1.022               13
     6400             1.017               13
     6500             1.015               13
     6600             1.014               13
     6700             1.009               21
     6800             1.006               6
     6900             1.004               6
     7000             1.007               6
     7100             1.006               23
     7200             1.009               23
     7300             1.014               23
     7400             1.011               23
     7500             1.013               23
     7600             1.014               23
     7700             1.019               23
     7800             1.017               23
     7900             1.018               23
     8000             1.013               23
     8100             1.010               23
     8200             1.020               13
     8300             1.039               13
     8400             1.047               13
     8500             1.035               13
     8600             1.034               13
     8700             1.037               13
     8800             1.035               13
     8900             1.032               13
     9000             1.029               13
     9100             1.018               13
     9200             1.020               13
     9300             1.016               13
     9400             1.029               13
     9500             1.028               21
     9600             1.033               21
     9700             1.027               21
     9800             1.021               21
     9900             1.017               21
     10000            1.016               21
     10100            1.014               21
     10200            1.011               21
     10300            1.008               6
     10400            1.012               6
     10500            1.010               6
     10600            1.007               6
     10700            1.005               6
     10800            1.004               21
     10900            1.002               21
     11000            1.003               17
     11100            1.006               17
     11200            1.004               17
     11300            1.004               17
     11400            1.004               17
     11500            1.005               17
     11600            1.008               17
     11700            1.013               17
     11800            1.016               17
     11900            1.013               17
     12000            1.012               17
     12100            1.008               17
     12200            1.007               17
     12300            1.007               13
     12400            1.009               13
     12500            1.010               13
     12600            1.013               13
     12700            1.012               13
     12800            1.011               13
     12900            1.007               13
     13000            1.007               1
     13100            1.009               1
     13200            1.007               1
     13300            1.004               1
     13400            1.004               1
     13500            1.004               1
     13600            1.004               13
     13700            1.005               1
     13800            1.007               1
     13900            1.006               1
     14000            1.007               1
     14100            1.006               1
     14200            1.006               1
     14300            1.005               1
     14400            1.004               1
     14500            1.003               13
     14600            1.003               21
     14700            1.004               17
     14800            1.001               13
     14900            1.002               21
     15000            1.002               21
     15100            1.001               21
     15200            1.001               24
     15300            1.001               25
     15400            1.003               23
     15500            1.005               23
     15600            1.007               23
     15700            1.008               23
     15800            1.006               23
     15900            1.006               23
     16000            1.012               23
     16100            1.013               23
     16200            1.011               23
     16300            1.011               23
     16400            1.007               23
     16500            1.007               23
     16600            1.008               23
     16700            1.008               23
     16800            1.010               23
     16900            1.011               23
     17000            1.007               13
     17100            1.004               13
     17200            1.003               13
     17300            1.004               13
     17400            1.004               13
     17500            1.004               13
     17600            1.004               13
     17700            1.003               1
     17800            1.002               1
     17900            1.002               1
     18000            1.003               1
     18100            1.002               1
     18200            1.002               9
     18300            1.002               17
     18400            1.002               9
     18500            1.002               9
     18600            1.003               1
     18700            1.002               1
     18800            1.003               9
     18900            1.003               9
     19000            1.004               9
     19100            1.003               9
     19200            1.003               1
     19300            1.005               1
     19400            1.004               23
     19500            1.004               9
     19600            1.003               9
     19700            1.004               9
     19800            1.004               9
     19900            1.004               9
     20000            1.005               1


DIAGRAM INFORMATION

  Use View Diagram under the Diagram menu in the Mplus Editor to view the diagram.
  If running Mplus from the Mplus Diagrammer, the diagram opens automatically.

  Diagram output
    d:\my stuff\dropbox\0_state of art\hema art methodology\analyses\revision2\10 pl.dgm

     Beginning Time:  21:58:34
        Ending Time:  21:58:41
       Elapsed Time:  00:00:07


MUTHEN & MUTHEN
3463 Stoner Ave.
Los Angeles, CA  90066

Tel: (310) 391-9971
Fax: (310) 391-8971
Web: www.StatModel.com
Support: Support@StatModel.com

Copyright (c) 1998-2013 Muthen & Muthen
