# Supplementary material for: Measuring hedonia and eudaimonia as motives for activities: cross-national investigation through traditional and Bayesian structural equation modeling
Source: Front Psychol. 2014 Sep 8;5:984. doi: 10.3389/fpsyg.2014.00984 (PMC4157462; doi:10.3389/fpsyg.2014.00984)
Supplement: Supplementary file 1 [file DataSheet1.ZIP › 11 eng.out]

Mplus VERSION 7.11
MUTHEN & MUTHEN
07/30/2014  10:03 PM

INPUT INSTRUCTIONS

  Title: CFA with 3 factors for the HEMA short scale (English version)
  with Bayesian estimator and noninformative priors

  Data:
  File is "engsample.dat";

  Variable:
  NAMES ARE gender age relax skill believe plea ideal enjoy easy best fun group;
  USEVARIABLES are relax skill believe plea ideal easy best fun; !enjoy
  MISSING ARE all (-9);
  useobservations are group eq 1;

  Analysis:
  estimator=bayes;
  processors=3;
  Bconvergence=.01 ;
  Biterations = 500000 (20000);
  chains is 3;
  bseed = 100;

  Model:
   COMFORT BY relax*(h1);
   COMFORT BY easy(h2);

   PLEASURE BY fun*(h3);
   PLEASURE BY plea (h4);

   EUDAIMONIA BY  skill*(e1);
   EUDAIMONIA BY  believe(e2);
   EUDAIMONIA BY  ideal(e3);
   EUDAIMONIA BY  best(e4) ;

  COMFORT@1;
  PLEASURE@1;
  EUDAIMONIA@1;
  COMFORT WITH EUDAIMONIA;
  PLEASURE WITH EUDAIMONIA;
  COMFORT WITH PLEASURE;

  OUTPUT: stdYX; tech8; tech1;


INPUT READING TERMINATED NORMALLY


CFA with 3 factors for the HEMA short scale (English version)
with Bayesian estimator and noninformative priors

SUMMARY OF ANALYSIS

Number of groups                                                 1
Number of observations                                         206

Number of dependent variables                                    8
Number of independent variables                                  0
Number of continuous latent variables                            3

Observed dependent variables

  Continuous
   RELAX       SKILL       BELIEVE     PLEA        IDEAL       EASY
   BEST        FUN

Continuous latent variables
   COMFORT     PLEASURE    EUDAIMON


Estimator                                                    BAYES
Specifications for Bayesian Estimation
  Point estimate                                            MEDIAN
  Number of Markov chain Monte Carlo (MCMC) chains               3
  Random seed for the first chain                              100
  Starting value information                           UNPERTURBED
  Treatment of categorical mediator                         LATENT
  Algorithm used for Markov chain Monte Carlo           GIBBS(PX1)
  Convergence criterion                                  0.100D-01
  Maximum number of iterations                              500000
  K-th iteration used for thinning                               1

Input data file(s)
  engsample.dat
Input data format  FREE


SUMMARY OF DATA


COVARIANCE COVERAGE OF DATA

Minimum covariance coverage value   0.100

     Number of missing data patterns             3


     PROPORTION OF DATA PRESENT


           Covariance Coverage
              RELAX         SKILL         BELIEVE       PLEA          IDEAL
              ________      ________      ________      ________      ________
 RELAX          1.000
 SKILL          0.995         0.995
 BELIEVE        1.000         0.995         1.000
 PLEA           1.000         0.995         1.000         1.000
 IDEAL          1.000         0.995         1.000         1.000         1.000
 EASY           1.000         0.995         1.000         1.000         1.000
 BEST           1.000         0.995         1.000         1.000         1.000
 FUN            0.995         0.990         0.995         0.995         0.995


           Covariance Coverage
              EASY          BEST          FUN
              ________      ________      ________
 EASY           1.000
 BEST           1.000         1.000
 FUN            0.995         0.995         0.995


THE MODEL ESTIMATION TERMINATED NORMALLY

     USE THE FBITERATIONS OPTION TO INCREASE THE NUMBER OF ITERATIONS BY A FACTOR
     OF AT LEAST TWO TO CHECK CONVERGENCE AND THAT THE PSR VALUE DOES NOT INCREASE.


MODEL FIT INFORMATION

Number of Free Parameters                              27

Bayesian Posterior Predictive Checking using Chi-Square

          95% Confidence Interval for the Difference Between
          the Observed and the Replicated Chi-Square Values

                                 -0.252            47.653

          Posterior Predictive P-Value              0.026

Information Criterion

          Deviance (DIC)                         5508.739
          Estimated Number of Parameters (pD)      26.838
          Bayesian (BIC)                         5598.535


MODEL RESULTS

                                Posterior  One-Tailed         95% C.I.
                    Estimate       S.D.      P-Value   Lower 2.5%  Upper 2.5%  Significance

 COMFORT  BY
    RELAX              1.063       0.117      0.000       0.848       1.309      *
    EASY               1.540       0.128      0.000       1.258       1.754      *

 PLEASURE BY
    FUN                1.261       0.108      0.000       1.053       1.473      *
    PLEA               1.091       0.105      0.000       0.886       1.298      *

 EUDAIMON BY
    SKILL              0.765       0.097      0.000       0.579       0.960      *
    BELIEVE            1.053       0.114      0.000       0.840       1.289      *
    IDEAL              1.068       0.093      0.000       0.888       1.257      *
    BEST               1.214       0.093      0.000       1.035       1.397      *

 COMFORT  WITH
    EUDAIMONIA         0.107       0.087      0.111      -0.064       0.278
    PLEASURE           0.509       0.077      0.000       0.352       0.653      *

 PLEASURE WITH
    EUDAIMONIA         0.562       0.076      0.000       0.407       0.703      *

 Intercepts
    RELAX              4.363       0.110      0.000       4.142       4.577      *
    SKILL              4.864       0.094      0.000       4.682       5.047      *
    BELIEVE            4.575       0.114      0.000       4.355       4.807      *
    PLEA               5.183       0.105      0.000       4.975       5.381      *
    IDEAL              5.074       0.097      0.000       4.887       5.273      *
    EASY               4.115       0.122      0.000       3.874       4.353      *
    BEST               5.119       0.101      0.000       4.922       5.324      *
    FUN                5.247       0.107      0.000       5.038       5.457      *

 Variances
    COMFORT            1.000       0.000      0.000       1.000       1.000
    PLEASURE           1.000       0.000      0.000       1.000       1.000
    EUDAIMONIA         1.000       0.000      0.000       1.000       1.000

 Residual Variances
    RELAX              1.305       0.199      0.000       0.900       1.682      *
    SKILL              1.191       0.135      0.000       0.959       1.485      *
    BELIEVE            1.611       0.194      0.000       1.273       2.034      *
    PLEA               1.062       0.166      0.000       0.751       1.406      *
    IDEAL              0.863       0.126      0.000       0.634       1.134      *
    EASY               0.448       0.283      0.000       0.067       1.118      *
    BEST               0.694       0.128      0.000       0.456       0.962      *
    FUN                0.682       0.188      0.000       0.305       1.045      *


STANDARDIZED MODEL RESULTS


STDYX Standardization

                                Posterior  One-Tailed         95% C.I.
                    Estimate       S.D.      P-Value   Lower 2.5%  Upper 2.5%  Significance
 COMFORT  BY
    RELAX              0.680       0.057      0.000       0.572       0.795      *
    EASY               0.918       0.057      0.000       0.775       0.988      *

 PLEASURE BY
    FUN                0.836       0.051      0.000       0.731       0.931      *
    PLEA               0.727       0.051      0.000       0.617       0.817      *

 EUDAIMON BY
    SKILL              0.573       0.057      0.000       0.452       0.677      *
    BELIEVE            0.638       0.051      0.000       0.532       0.732      *
    IDEAL              0.754       0.042      0.000       0.664       0.830      *
    BEST               0.825       0.037      0.000       0.745       0.892      *

 COMFORT  WITH
    EUDAIMONIA         0.107       0.087      0.111      -0.064       0.278
    PLEASURE           0.509       0.077      0.000       0.352       0.653      *

 PLEASURE WITH
    EUDAIMONIA         0.562       0.076      0.000       0.407       0.703      *

 Intercepts
    RELAX              2.794       0.155      0.000       2.493       3.102      *
    SKILL              3.643       0.195      0.000       3.267       4.031      *
    BELIEVE            2.768       0.152      0.000       2.477       3.069      *
    PLEA               3.453       0.181      0.000       3.108       3.812      *
    IDEAL              3.582       0.189      0.000       3.211       3.958      *
    EASY               2.446       0.137      0.000       2.181       2.716      *
    BEST               3.476       0.182      0.000       3.136       3.844      *
    FUN                3.485       0.180      0.000       3.134       3.843      *

 Variances
    COMFORT            1.000       0.000      0.000       1.000       1.000
    PLEASURE           1.000       0.000      0.000       1.000       1.000
    EUDAIMONIA         1.000       0.000      0.000       1.000       1.000

 Residual Variances
    RELAX              0.537       0.079      0.000       0.368       0.673      *
    SKILL              0.671       0.065      0.000       0.542       0.796      *
    BELIEVE            0.593       0.065      0.000       0.464       0.717      *
    PLEA               0.472       0.073      0.000       0.332       0.619      *
    IDEAL              0.431       0.063      0.000       0.311       0.559      *
    EASY               0.158       0.101      0.000       0.024       0.399      *
    BEST               0.319       0.061      0.000       0.205       0.445      *
    FUN                0.301       0.085      0.000       0.133       0.465      *


R-SQUARE

                                Posterior  One-Tailed         95% C.I.
    Variable        Estimate       S.D.      P-Value   Lower 2.5%  Upper 2.5%

    RELAX              0.463       0.079      0.000       0.327       0.632
    SKILL              0.329       0.065      0.000       0.204       0.458
    BELIEVE            0.407       0.065      0.000       0.283       0.536
    PLEA               0.528       0.073      0.000       0.381       0.668
    IDEAL              0.569       0.063      0.000       0.441       0.689
    EASY               0.842       0.101      0.000       0.601       0.976
    BEST               0.681       0.061      0.000       0.555       0.795
    FUN                0.699       0.085      0.000       0.535       0.867


TECHNICAL 1 OUTPUT


     PARAMETER SPECIFICATION


           NU
              RELAX         SKILL         BELIEVE       PLEA          IDEAL
              ________      ________      ________      ________      ________
 1                  1             2             3             4             5


           NU
              EASY          BEST          FUN
              ________      ________      ________
 1                  6             7             8


           LAMBDA
              COMFORT       PLEASURE      EUDAIMON
              ________      ________      ________
 RELAX              9             0             0
 SKILL              0             0            10
 BELIEVE            0             0            11
 PLEA               0            12             0
 IDEAL              0             0            13
 EASY              14             0             0
 BEST               0             0            15
 FUN                0            16             0


           THETA
              RELAX         SKILL         BELIEVE       PLEA          IDEAL
              ________      ________      ________      ________      ________
 RELAX             17
 SKILL              0            18
 BELIEVE            0             0            19
 PLEA               0             0             0            20
 IDEAL              0             0             0             0            21
 EASY               0             0             0             0             0
 BEST               0             0             0             0             0
 FUN                0             0             0             0             0


           THETA
              EASY          BEST          FUN
              ________      ________      ________
 EASY              22
 BEST               0            23
 FUN                0             0            24


           ALPHA
              COMFORT       PLEASURE      EUDAIMON
              ________      ________      ________
 1                  0             0             0


           BETA
              COMFORT       PLEASURE      EUDAIMON
              ________      ________      ________
 COMFORT            0             0             0
 PLEASURE           0             0             0
 EUDAIMON           0             0             0


           PSI
              COMFORT       PLEASURE      EUDAIMON
              ________      ________      ________
 COMFORT            0
 PLEASURE          25             0
 EUDAIMON          26            27             0


     STARTING VALUES


           NU
              RELAX         SKILL         BELIEVE       PLEA          IDEAL
              ________      ________      ________      ________      ________
 1              4.364         4.868         4.578         5.184         5.078


           NU
              EASY          BEST          FUN
              ________      ________      ________
 1              4.117         5.121         5.263


           LAMBDA
              COMFORT       PLEASURE      EUDAIMON
              ________      ________      ________
 RELAX          1.000         0.000         0.000
 SKILL          0.000         0.000         1.000
 BELIEVE        0.000         0.000         1.000
 PLEA           0.000         1.000         0.000
 IDEAL          0.000         0.000         1.000
 EASY           1.000         0.000         0.000
 BEST           0.000         0.000         1.000
 FUN            0.000         1.000         0.000


           THETA
              RELAX         SKILL         BELIEVE       PLEA          IDEAL
              ________      ________      ________      ________      ________
 RELAX          1.189
 SKILL          0.000         0.871
 BELIEVE        0.000         0.000         1.332
 PLEA           0.000         0.000         0.000         1.100
 IDEAL          0.000         0.000         0.000         0.000         0.977
 EASY           0.000         0.000         0.000         0.000         0.000
 BEST           0.000         0.000         0.000         0.000         0.000
 FUN            0.000         0.000         0.000         0.000         0.000


           THETA
              EASY          BEST          FUN
              ________      ________      ________
 EASY           1.383
 BEST           0.000         1.058
 FUN            0.000         0.000         1.088


           ALPHA
              COMFORT       PLEASURE      EUDAIMON
              ________      ________      ________
 1              0.000         0.000         0.000


           BETA
              COMFORT       PLEASURE      EUDAIMON
              ________      ________      ________
 COMFORT        0.000         0.000         0.000
 PLEASURE       0.000         0.000         0.000
 EUDAIMON       0.000         0.000         0.000


           PSI
              COMFORT       PLEASURE      EUDAIMON
              ________      ________      ________
 COMFORT        1.000
 PLEASURE       0.000         1.000
 EUDAIMON       0.000         0.000         1.000


     PRIORS FOR ALL PARAMETERS            PRIOR MEAN      PRIOR VARIANCE     PRIOR STD. DEV.

     Parameter 1~N(0.000,infinity)           0.0000            infinity            infinity
     Parameter 2~N(0.000,infinity)           0.0000            infinity            infinity
     Parameter 3~N(0.000,infinity)           0.0000            infinity            infinity
     Parameter 4~N(0.000,infinity)           0.0000            infinity            infinity
     Parameter 5~N(0.000,infinity)           0.0000            infinity            infinity
     Parameter 6~N(0.000,infinity)           0.0000            infinity            infinity
     Parameter 7~N(0.000,infinity)           0.0000            infinity            infinity
     Parameter 8~N(0.000,infinity)           0.0000            infinity            infinity
     Parameter 9~N(0.000,infinity)           0.0000            infinity            infinity
     Parameter 10~N(0.000,infinity)          0.0000            infinity            infinity
     Parameter 11~N(0.000,infinity)          0.0000            infinity            infinity
     Parameter 12~N(0.000,infinity)          0.0000            infinity            infinity
     Parameter 13~N(0.000,infinity)          0.0000            infinity            infinity
     Parameter 14~N(0.000,infinity)          0.0000            infinity            infinity
     Parameter 15~N(0.000,infinity)          0.0000            infinity            infinity
     Parameter 16~N(0.000,infinity)          0.0000            infinity            infinity
     Parameter 17~IG(-1.000,0.000)         infinity            infinity            infinity
     Parameter 18~IG(-1.000,0.000)         infinity            infinity            infinity
     Parameter 19~IG(-1.000,0.000)         infinity            infinity            infinity
     Parameter 20~IG(-1.000,0.000)         infinity            infinity            infinity
     Parameter 21~IG(-1.000,0.000)         infinity            infinity            infinity
     Parameter 22~IG(-1.000,0.000)         infinity            infinity            infinity
     Parameter 23~IG(-1.000,0.000)         infinity            infinity            infinity
     Parameter 24~IG(-1.000,0.000)         infinity            infinity            infinity
     Parameter 25~IW(0.000,-4)
     Parameter 26~IW(0.000,-4)
     Parameter 27~IW(0.000,-4)


TECHNICAL 8 OUTPUT


     Simulated prior distributions

     Parameter       Prior Mean  Prior Variance  Prior Std. Dev.


     Parameter 1 Improper Prior
     Parameter 2 Improper Prior
     Parameter 3 Improper Prior
     Parameter 4 Improper Prior
     Parameter 5 Improper Prior
     Parameter 6 Improper Prior
     Parameter 7 Improper Prior
     Parameter 8 Improper Prior
     Parameter 9 Improper Prior
     Parameter 10 Improper Prior
     Parameter 11 Improper Prior
     Parameter 12 Improper Prior
     Parameter 13 Improper Prior
     Parameter 14 Improper Prior
     Parameter 15 Improper Prior
     Parameter 16 Improper Prior
     Parameter 17 Improper Prior
     Parameter 18 Improper Prior
     Parameter 19 Improper Prior
     Parameter 20 Improper Prior
     Parameter 21 Improper Prior
     Parameter 22 Improper Prior
     Parameter 23 Improper Prior
     Parameter 24 Improper Prior
     Parameter 25 Improper Prior
     Parameter 26 Improper Prior
     Parameter 27 Improper Prior


   TECHNICAL 8 OUTPUT FOR BAYES ESTIMATION

                     POTENTIAL       PARAMETER WITH
     ITERATION    SCALE REDUCTION      HIGHEST PSR
     100              2.221               24
     200              1.448               6
     300              1.755               22
     400              1.505               24
     500              2.197               22
     600              1.040               8
     700              1.090               16
     800              1.075               5
     900              1.244               24
     1000             1.245               24
     1100             1.114               24
     1200             1.094               22
     1300             1.078               22
     1400             1.144               22
     1500             1.066               6
     1600             1.075               6
     1700             1.067               22
     1800             1.044               24
     1900             1.073               24
     2000             1.052               6
     2100             1.040               6
     2200             1.019               24
     2300             1.082               24
     2400             1.116               24
     2500             1.092               24
     2600             1.095               22
     2700             1.275               22
     2800             1.415               22
     2900             2.003               22
     3000             1.920               22
     3100             1.660               22
     3200             1.394               22
     3300             1.279               22
     3400             1.200               22
     3500             1.064               22
     3600             1.053               14
     3700             1.064               6
     3800             1.049               6
     3900             1.045               22
     4000             1.152               22
     4100             1.274               22
     4200             1.324               22
     4300             1.393               22
     4400             1.522               22
     4500             1.589               22
     4600             1.442               22
     4700             1.294               22
     4800             1.204               22
     4900             1.123               22
     5000             1.049               22
     5100             1.037               14
     5200             1.026               24
     5300             1.049               24
     5400             1.052               24
     5500             1.026               24
     5600             1.019               16
     5700             1.021               22
     5800             1.062               22
     5900             1.080               22
     6000             1.138               22
     6100             1.217               22
     6200             1.260               22
     6300             1.226               22
     6400             1.154               22
     6500             1.082               24
     6600             1.076               24
     6700             1.087               24
     6800             1.071               24
     6900             1.080               24
     7000             1.073               24
     7100             1.077               24
     7200             1.092               24
     7300             1.076               24
     7400             1.074               24
     7500             1.079               24
     7600             1.068               24
     7700             1.065               22
     7800             1.092               22
     7900             1.136               22
     8000             1.163               22
     8100             1.176               22
     8200             1.173               22
     8300             1.219               22
     8400             1.258               22
     8500             1.266               22
     8600             1.260               22
     8700             1.222               22
     8800             1.189               22
     8900             1.165               22
     9000             1.176               22
     9100             1.192               22
     9200             1.169               22
     9300             1.143               22
     9400             1.097               22
     9500             1.099               22
     9600             1.093               22
     9700             1.073               22
     9800             1.067               22
     9900             1.058               22
     10000            1.055               24
     10100            1.058               22
     10200            1.045               22
     10300            1.048               24
     10400            1.058               24
     10500            1.077               24
     10600            1.065               24
     10700            1.067               22
     10800            1.076               22
     10900            1.077               22
     11000            1.068               24
     11100            1.068               22
     11200            1.059               22
     11300            1.046               22
     11400            1.043               22
     11500            1.041               22
     11600            1.024               24
     11700            1.024               22
     11800            1.020               22
     11900            1.015               22
     12000            1.009               22
     12100            1.004               22
     12200            1.005               3
     12300            1.004               5
     12400            1.004               5
     12500            1.004               8
     12600            1.006               8
     12700            1.009               8
     12800            1.007               5
     12900            1.008               5
     13000            1.010               5
     13100            1.010               5
     13200            1.008               8
     13300            1.010               5
     13400            1.006               5
     13500            1.005               8
     13600            1.006               22
     13700            1.010               22
     13800            1.009               22
     13900            1.008               22
     14000            1.008               22
     14100            1.011               22
     14200            1.014               22
     14300            1.021               22
     14400            1.026               22
     14500            1.022               22
     14600            1.014               22
     14700            1.012               22
     14800            1.014               22
     14900            1.015               22
     15000            1.015               22
     15100            1.022               22
     15200            1.035               22
     15300            1.042               22
     15400            1.044               22
     15500            1.053               22
     15600            1.058               22
     15700            1.058               22
     15800            1.068               22
     15900            1.061               22
     16000            1.051               22
     16100            1.047               22
     16200            1.050               22
     16300            1.052               22
     16400            1.057               22
     16500            1.065               22
     16600            1.067               22
     16700            1.065               22
     16800            1.057               22
     16900            1.045               22
     17000            1.047               22
     17100            1.046               22
     17200            1.057               22
     17300            1.054               22
     17400            1.046               22
     17500            1.039               22
     17600            1.043               22
     17700            1.033               22
     17800            1.035               22
     17900            1.025               22
     18000            1.013               22
     18100            1.007               22
     18200            1.002               22
     18300            1.002               4
     18400            1.002               8
     18500            1.002               27
     18600            1.002               27
     18700            1.003               22
     18800            1.005               22
     18900            1.004               22
     19000            1.005               23
     19100            1.004               23
     19200            1.004               23
     19300            1.006               23
     19400            1.005               23
     19500            1.005               23
     19600            1.005               23
     19700            1.006               23
     19800            1.006               23
     19900            1.005               23
     20000            1.004               23


DIAGRAM INFORMATION

  Use View Diagram under the Diagram menu in the Mplus Editor to view the diagram.
  If running Mplus from the Mplus Diagrammer, the diagram opens automatically.

  Diagram output
    d:\my stuff\dropbox\0_state of art\hema art methodology\analyses\revision2\11 eng.dgm

     Beginning Time:  22:03:39
        Ending Time:  22:03:47
       Elapsed Time:  00:00:08


MUTHEN & MUTHEN
3463 Stoner Ave.
Los Angeles, CA  90066

Tel: (310) 391-9971
Fax: (310) 391-8971
Web: www.StatModel.com
Support: Support@StatModel.com

Copyright (c) 1998-2013 Muthen & Muthen
