# Supplementary material for: Measuring hedonia and eudaimonia as motives for activities: cross-national investigation through traditional and Bayesian structural equation modeling
Source: Front Psychol. 2014 Sep 8;5:984. doi: 10.3389/fpsyg.2014.00984 (PMC4157462; doi:10.3389/fpsyg.2014.00984)
Supplement: Supplementary file 1 [file DataSheet1.ZIP › 11 pl.out]

Mplus VERSION 7.11
MUTHEN & MUTHEN
07/30/2014  10:04 PM

INPUT INSTRUCTIONS

  Title: CFA with 3 factors for the HEMA short scale (Polish version)
  with Bayesian estimator and noninformative priors

  Data:
  File is "plsample.dat";

  Variable:
  NAMES ARE gender age relax skill believe plea ideal enjoy easy best fun group;
  USEVARIABLES are relax skill believe plea ideal easy best fun; !enjoy
  MISSING ARE all (-9);
  useobservations are group eq 1;

  Analysis:
  estimator=bayes;
  processors=3;
  Bconvergence=.01 ;
  Biterations = 500000 (20000);
  chains is 3;
  bseed = 100;

  Model:
   COMFORT BY relax*(h1);
   COMFORT BY easy(h2);

   PLEASURE BY fun*(h3);
   PLEASURE BY plea (h4);

   EUDAIMONIA BY  skill*(e1);
   EUDAIMONIA BY  believe(e2);
   EUDAIMONIA BY  ideal(e3);
   EUDAIMONIA BY  best(e4) ;

  COMFORT@1;
  PLEASURE@1;
  EUDAIMONIA@1;
  COMFORT WITH EUDAIMONIA;
  PLEASURE WITH EUDAIMONIA;
  COMFORT WITH PLEASURE;

  OUTPUT: stdYX; tech8; tech1;


INPUT READING TERMINATED NORMALLY


CFA with 3 factors for the HEMA short scale (Polish version)
with Bayesian estimator and noninformative priors

SUMMARY OF ANALYSIS

Number of groups                                                 1
Number of observations                                         189

Number of dependent variables                                    8
Number of independent variables                                  0
Number of continuous latent variables                            3

Observed dependent variables

  Continuous
   RELAX       SKILL       BELIEVE     PLEA        IDEAL       EASY
   BEST        FUN

Continuous latent variables
   COMFORT     PLEASURE    EUDAIMON


Estimator                                                    BAYES
Specifications for Bayesian Estimation
  Point estimate                                            MEDIAN
  Number of Markov chain Monte Carlo (MCMC) chains               3
  Random seed for the first chain                              100
  Starting value information                           UNPERTURBED
  Treatment of categorical mediator                         LATENT
  Algorithm used for Markov chain Monte Carlo           GIBBS(PX1)
  Convergence criterion                                  0.100D-01
  Maximum number of iterations                              500000
  K-th iteration used for thinning                               1

Input data file(s)
  plsample.dat
Input data format  FREE


SUMMARY OF DATA


COVARIANCE COVERAGE OF DATA

Minimum covariance coverage value   0.100

     Number of missing data patterns             3


     PROPORTION OF DATA PRESENT


           Covariance Coverage
              RELAX         SKILL         BELIEVE       PLEA          IDEAL
              ________      ________      ________      ________      ________
 RELAX          1.000
 SKILL          1.000         1.000
 BELIEVE        0.995         0.995         0.995
 PLEA           1.000         1.000         0.995         1.000
 IDEAL          1.000         1.000         0.995         1.000         1.000
 EASY           1.000         1.000         0.995         1.000         1.000
 BEST           0.995         0.995         0.989         0.995         0.995
 FUN            1.000         1.000         0.995         1.000         1.000


           Covariance Coverage
              EASY          BEST          FUN
              ________      ________      ________
 EASY           1.000
 BEST           0.995         0.995
 FUN            1.000         0.995         1.000


THE MODEL ESTIMATION TERMINATED NORMALLY

     USE THE FBITERATIONS OPTION TO INCREASE THE NUMBER OF ITERATIONS BY A FACTOR
     OF AT LEAST TWO TO CHECK CONVERGENCE AND THAT THE PSR VALUE DOES NOT INCREASE.


MODEL FIT INFORMATION

Number of Free Parameters                              27

Bayesian Posterior Predictive Checking using Chi-Square

          95% Confidence Interval for the Difference Between
          the Observed and the Replicated Chi-Square Values

                                  6.249            53.190

          Posterior Predictive P-Value              0.008

Information Criterion

          Deviance (DIC)                         4430.124
          Estimated Number of Parameters (pD)      27.461
          Bayesian (BIC)                         4516.494


MODEL RESULTS

                                Posterior  One-Tailed         95% C.I.
                    Estimate       S.D.      P-Value   Lower 2.5%  Upper 2.5%  Significance

 COMFORT  BY
    RELAX              1.170       0.080      0.000       1.010       1.328      *
    EASY               0.969       0.084      0.000       0.814       1.140      *

 PLEASURE BY
    FUN                0.882       0.097      0.000       0.695       1.079      *
    PLEA               0.911       0.087      0.000       0.743       1.079      *

 EUDAIMON BY
    SKILL              0.426       0.085      0.000       0.260       0.596      *
    BELIEVE            0.443       0.107      0.000       0.234       0.657      *
    IDEAL              0.815       0.127      0.000       0.562       1.064      *
    BEST               0.820       0.129      0.000       0.573       1.078      *

 COMFORT  WITH
    EUDAIMONIA         0.171       0.099      0.043      -0.026       0.356
    PLEASURE           0.753       0.073      0.000       0.612       0.905      *

 PLEASURE WITH
    EUDAIMONIA         0.278       0.101      0.004       0.075       0.466      *

 Intercepts
    RELAX              5.385       0.091      0.000       5.206       5.558      *
    SKILL              5.370       0.071      0.000       5.230       5.508      *
    BELIEVE            5.428       0.090      0.000       5.252       5.606      *
    PLEA               5.659       0.081      0.000       5.500       5.818      *
    IDEAL              5.378       0.090      0.000       5.205       5.559      *
    EASY               5.269       0.091      0.000       5.088       5.441      *
    BEST               5.428       0.088      0.000       5.256       5.598      *
    FUN                5.096       0.095      0.000       4.909       5.284      *

 Variances
    COMFORT            1.000       0.000      0.000       1.000       1.000
    PLEASURE           1.000       0.000      0.000       1.000       1.000
    EUDAIMONIA         1.000       0.000      0.000       1.000       1.000

 Residual Variances
    RELAX              0.233       0.105      0.000       0.063       0.456      *
    SKILL              0.729       0.091      0.000       0.575       0.928      *
    BELIEVE            1.278       0.146      0.000       1.026       1.604      *
    PLEA               0.405       0.113      0.000       0.182       0.631      *
    IDEAL              0.857       0.183      0.000       0.482       1.218      *
    EASY               0.649       0.098      0.000       0.471       0.855      *
    BEST               0.811       0.190      0.000       0.425       1.162      *
    FUN                0.901       0.132      0.000       0.664       1.188      *


STANDARDIZED MODEL RESULTS


STDYX Standardization

                                Posterior  One-Tailed         95% C.I.
                    Estimate       S.D.      P-Value   Lower 2.5%  Upper 2.5%  Significance
 COMFORT  BY
    RELAX              0.925       0.037      0.000       0.844       0.981      *
    EASY               0.769       0.041      0.000       0.683       0.843      *

 PLEASURE BY
    FUN                0.680       0.056      0.000       0.561       0.782      *
    PLEA               0.820       0.057      0.000       0.698       0.926      *

 EUDAIMON BY
    SKILL              0.446       0.080      0.000       0.280       0.592      *
    BELIEVE            0.364       0.082      0.000       0.196       0.516      *
    IDEAL              0.661       0.090      0.000       0.469       0.826      *
    BEST               0.672       0.093      0.000       0.487       0.845      *

 COMFORT  WITH
    EUDAIMONIA         0.171       0.099      0.043      -0.026       0.356
    PLEASURE           0.753       0.073      0.000       0.612       0.905      *

 PLEASURE WITH
    EUDAIMONIA         0.278       0.101      0.004       0.075       0.466      *

 Intercepts
    RELAX              4.248       0.213      0.000       3.836       4.675      *
    SKILL              5.601       0.303      0.000       5.035       6.215      *
    BELIEVE            4.457       0.242      0.000       3.985       4.944      *
    PLEA               5.088       0.263      0.000       4.584       5.624      *
    IDEAL              4.356       0.239      0.000       3.892       4.834      *
    EASY               4.179       0.222      0.000       3.748       4.612      *
    BEST               4.454       0.244      0.000       3.979       4.940      *
    FUN                3.926       0.212      0.000       3.517       4.353      *

 Variances
    COMFORT            1.000       0.000      0.000       1.000       1.000
    PLEASURE           1.000       0.000      0.000       1.000       1.000
    EUDAIMONIA         1.000       0.000      0.000       1.000       1.000

 Residual Variances
    RELAX              0.144       0.067      0.000       0.038       0.288      *
    SKILL              0.801       0.071      0.000       0.649       0.922      *
    BELIEVE            0.867       0.059      0.000       0.733       0.961      *
    PLEA               0.328       0.093      0.000       0.143       0.513      *
    IDEAL              0.564       0.117      0.000       0.318       0.780      *
    EASY               0.409       0.062      0.000       0.290       0.532      *
    BEST               0.548       0.125      0.000       0.286       0.763      *
    FUN                0.538       0.075      0.000       0.388       0.686      *


R-SQUARE

                                Posterior  One-Tailed         95% C.I.
    Variable        Estimate       S.D.      P-Value   Lower 2.5%  Upper 2.5%

    RELAX              0.856       0.067      0.000       0.712       0.962
    SKILL              0.199       0.071      0.000       0.078       0.351
    BELIEVE            0.133       0.059      0.000       0.038       0.267
    PLEA               0.672       0.093      0.000       0.487       0.857
    IDEAL              0.436       0.117      0.000       0.220       0.682
    EASY               0.591       0.062      0.000       0.467       0.710
    BEST               0.452       0.125      0.000       0.237       0.713
    FUN                0.462       0.075      0.000       0.314       0.611


TECHNICAL 1 OUTPUT


     PARAMETER SPECIFICATION


           NU
              RELAX         SKILL         BELIEVE       PLEA          IDEAL
              ________      ________      ________      ________      ________
 1                  1             2             3             4             5


           NU
              EASY          BEST          FUN
              ________      ________      ________
 1                  6             7             8


           LAMBDA
              COMFORT       PLEASURE      EUDAIMON
              ________      ________      ________
 RELAX              9             0             0
 SKILL              0             0            10
 BELIEVE            0             0            11
 PLEA               0            12             0
 IDEAL              0             0            13
 EASY              14             0             0
 BEST               0             0            15
 FUN                0            16             0


           THETA
              RELAX         SKILL         BELIEVE       PLEA          IDEAL
              ________      ________      ________      ________      ________
 RELAX             17
 SKILL              0            18
 BELIEVE            0             0            19
 PLEA               0             0             0            20
 IDEAL              0             0             0             0            21
 EASY               0             0             0             0             0
 BEST               0             0             0             0             0
 FUN                0             0             0             0             0


           THETA
              EASY          BEST          FUN
              ________      ________      ________
 EASY              22
 BEST               0            23
 FUN                0             0            24


           ALPHA
              COMFORT       PLEASURE      EUDAIMON
              ________      ________      ________
 1                  0             0             0


           BETA
              COMFORT       PLEASURE      EUDAIMON
              ________      ________      ________
 COMFORT            0             0             0
 PLEASURE           0             0             0
 EUDAIMON           0             0             0


           PSI
              COMFORT       PLEASURE      EUDAIMON
              ________      ________      ________
 COMFORT            0
 PLEASURE          25             0
 EUDAIMON          26            27             0


     STARTING VALUES


           NU
              RELAX         SKILL         BELIEVE       PLEA          IDEAL
              ________      ________      ________      ________      ________
 1              5.381         5.370         5.431         5.656         5.381


           NU
              EASY          BEST          FUN
              ________      ________      ________
 1              5.265         5.431         5.095


           LAMBDA
              COMFORT       PLEASURE      EUDAIMON
              ________      ________      ________
 RELAX          1.000         0.000         0.000
 SKILL          0.000         0.000         1.000
 BELIEVE        0.000         0.000         1.000
 PLEA           0.000         1.000         0.000
 IDEAL          0.000         0.000         1.000
 EASY           1.000         0.000         0.000
 BEST           0.000         0.000         1.000
 FUN            0.000         1.000         0.000


           THETA
              RELAX         SKILL         BELIEVE       PLEA          IDEAL
              ________      ________      ________      ________      ________
 RELAX          0.778
 SKILL          0.000         0.447
 BELIEVE        0.000         0.000         0.722
 PLEA           0.000         0.000         0.000         0.603
 IDEAL          0.000         0.000         0.000         0.000         0.741
 EASY           0.000         0.000         0.000         0.000         0.000
 BEST           0.000         0.000         0.000         0.000         0.000
 FUN            0.000         0.000         0.000         0.000         0.000


           THETA
              EASY          BEST          FUN
              ________      ________      ________
 EASY           0.773
 BEST           0.000         0.722
 FUN            0.000         0.000         0.820


           ALPHA
              COMFORT       PLEASURE      EUDAIMON
              ________      ________      ________
 1              0.000         0.000         0.000


           BETA
              COMFORT       PLEASURE      EUDAIMON
              ________      ________      ________
 COMFORT        0.000         0.000         0.000
 PLEASURE       0.000         0.000         0.000
 EUDAIMON       0.000         0.000         0.000


           PSI
              COMFORT       PLEASURE      EUDAIMON
              ________      ________      ________
 COMFORT        1.000
 PLEASURE       0.000         1.000
 EUDAIMON       0.000         0.000         1.000


     PRIORS FOR ALL PARAMETERS            PRIOR MEAN      PRIOR VARIANCE     PRIOR STD. DEV.

     Parameter 1~N(0.000,infinity)           0.0000            infinity            infinity
     Parameter 2~N(0.000,infinity)           0.0000            infinity            infinity
     Parameter 3~N(0.000,infinity)           0.0000            infinity            infinity
     Parameter 4~N(0.000,infinity)           0.0000            infinity            infinity
     Parameter 5~N(0.000,infinity)           0.0000            infinity            infinity
     Parameter 6~N(0.000,infinity)           0.0000            infinity            infinity
     Parameter 7~N(0.000,infinity)           0.0000            infinity            infinity
     Parameter 8~N(0.000,infinity)           0.0000            infinity            infinity
     Parameter 9~N(0.000,infinity)           0.0000            infinity            infinity
     Parameter 10~N(0.000,infinity)          0.0000            infinity            infinity
     Parameter 11~N(0.000,infinity)          0.0000            infinity            infinity
     Parameter 12~N(0.000,infinity)          0.0000            infinity            infinity
     Parameter 13~N(0.000,infinity)          0.0000            infinity            infinity
     Parameter 14~N(0.000,infinity)          0.0000            infinity            infinity
     Parameter 15~N(0.000,infinity)          0.0000            infinity            infinity
     Parameter 16~N(0.000,infinity)          0.0000            infinity            infinity
     Parameter 17~IG(-1.000,0.000)         infinity            infinity            infinity
     Parameter 18~IG(-1.000,0.000)         infinity            infinity            infinity
     Parameter 19~IG(-1.000,0.000)         infinity            infinity            infinity
     Parameter 20~IG(-1.000,0.000)         infinity            infinity            infinity
     Parameter 21~IG(-1.000,0.000)         infinity            infinity            infinity
     Parameter 22~IG(-1.000,0.000)         infinity            infinity            infinity
     Parameter 23~IG(-1.000,0.000)         infinity            infinity            infinity
     Parameter 24~IG(-1.000,0.000)         infinity            infinity            infinity
     Parameter 25~IW(0.000,-4)
     Parameter 26~IW(0.000,-4)
     Parameter 27~IW(0.000,-4)


TECHNICAL 8 OUTPUT


     Simulated prior distributions

     Parameter       Prior Mean  Prior Variance  Prior Std. Dev.


     Parameter 1 Improper Prior
     Parameter 2 Improper Prior
     Parameter 3 Improper Prior
     Parameter 4 Improper Prior
     Parameter 5 Improper Prior
     Parameter 6 Improper Prior
     Parameter 7 Improper Prior
     Parameter 8 Improper Prior
     Parameter 9 Improper Prior
     Parameter 10 Improper Prior
     Parameter 11 Improper Prior
     Parameter 12 Improper Prior
     Parameter 13 Improper Prior
     Parameter 14 Improper Prior
     Parameter 15 Improper Prior
     Parameter 16 Improper Prior
     Parameter 17 Improper Prior
     Parameter 18 Improper Prior
     Parameter 19 Improper Prior
     Parameter 20 Improper Prior
     Parameter 21 Improper Prior
     Parameter 22 Improper Prior
     Parameter 23 Improper Prior
     Parameter 24 Improper Prior
     Parameter 25 Improper Prior
     Parameter 26 Improper Prior
     Parameter 27 Improper Prior


   TECHNICAL 8 OUTPUT FOR BAYES ESTIMATION

                     POTENTIAL       PARAMETER WITH
     ITERATION    SCALE REDUCTION      HIGHEST PSR
     100              1.443               6
     200              1.204               13
     300              1.114               17
     400              1.422               1
     500              1.138               6
     600              1.121               1
     700              1.152               23
     800              1.102               23
     900              1.408               25
     1000             1.254               20
     1100             1.086               20
     1200             1.421               17
     1300             1.563               17
     1400             1.311               20
     1500             1.451               20
     1600             1.171               20
     1700             1.122               20
     1800             1.113               20
     1900             1.045               20
     2000             1.089               1
     2100             1.106               1
     2200             1.042               1
     2300             1.037               17
     2400             1.085               17
     2500             1.033               12
     2600             1.025               12
     2700             1.016               15
     2800             1.011               23
     2900             1.006               15
     3000             1.014               20
     3100             1.014               17
     3200             1.026               20
     3300             1.039               20
     3400             1.024               17
     3500             1.048               17
     3600             1.045               17
     3700             1.060               17
     3800             1.071               17
     3900             1.050               17
     4000             1.016               17
     4100             1.013               13
     4200             1.017               13
     4300             1.020               13
     4400             1.032               13
     4500             1.022               13
     4600             1.014               13
     4700             1.017               17
     4800             1.015               17
     4900             1.014               17
     5000             1.028               17
     5100             1.028               17
     5200             1.028               1
     5300             1.040               1
     5400             1.034               1
     5500             1.029               1
     5600             1.021               1
     5700             1.017               1
     5800             1.025               1
     5900             1.027               1
     6000             1.022               1
     6100             1.016               13
     6200             1.014               13
     6300             1.006               21
     6400             1.012               21
     6500             1.014               13
     6600             1.015               21
     6700             1.019               23
     6800             1.017               23
     6900             1.017               21
     7000             1.015               17
     7100             1.024               17
     7200             1.037               17
     7300             1.017               17
     7400             1.003               7
     7500             1.002               5
     7600             1.004               5
     7700             1.008               17
     7800             1.019               17
     7900             1.012               17
     8000             1.006               5
     8100             1.007               5
     8200             1.006               5
     8300             1.004               5
     8400             1.007               1
     8500             1.008               4
     8600             1.008               4
     8700             1.016               4
     8800             1.012               4
     8900             1.013               4
     9000             1.013               4
     9100             1.008               4
     9200             1.007               4
     9300             1.008               4
     9400             1.008               4
     9500             1.005               4
     9600             1.007               4
     9700             1.005               24
     9800             1.004               24
     9900             1.006               24
     10000            1.006               20
     10100            1.019               23
     10200            1.013               23
     10300            1.011               23
     10400            1.023               17
     10500            1.032               17
     10600            1.039               17
     10700            1.043               17
     10800            1.043               17
     10900            1.038               17
     11000            1.030               17
     11100            1.030               17
     11200            1.031               17
     11300            1.030               17
     11400            1.031               17
     11500            1.034               17
     11600            1.029               17
     11700            1.024               17
     11800            1.026               23
     11900            1.038               17
     12000            1.052               17
     12100            1.051               17
     12200            1.047               17
     12300            1.043               17
     12400            1.049               17
     12500            1.050               17
     12600            1.035               17
     12700            1.026               23
     12800            1.024               23
     12900            1.024               23
     13000            1.028               23
     13100            1.023               23
     13200            1.021               23
     13300            1.015               20
     13400            1.013               20
     13500            1.013               20
     13600            1.017               20
     13700            1.020               20
     13800            1.013               20
     13900            1.008               20
     14000            1.006               20
     14100            1.004               20
     14200            1.003               22
     14300            1.003               13
     14400            1.005               23
     14500            1.005               23
     14600            1.007               23
     14700            1.007               23
     14800            1.010               23
     14900            1.012               23
     15000            1.011               23
     15100            1.010               23
     15200            1.010               23
     15300            1.009               23
     15400            1.008               23
     15500            1.007               23
     15600            1.006               23
     15700            1.006               23
     15800            1.006               23
     15900            1.006               17
     16000            1.008               23
     16100            1.007               17
     16200            1.008               23
     16300            1.006               23
     16400            1.006               23
     16500            1.008               23
     16600            1.007               23
     16700            1.006               23
     16800            1.008               23
     16900            1.009               23
     17000            1.007               23
     17100            1.008               23
     17200            1.007               23
     17300            1.007               23
     17400            1.010               23
     17500            1.007               23
     17600            1.008               23
     17700            1.010               23
     17800            1.009               23
     17900            1.007               23
     18000            1.008               23
     18100            1.010               23
     18200            1.012               23
     18300            1.013               23
     18400            1.013               23
     18500            1.013               23
     18600            1.014               23
     18700            1.012               23
     18800            1.012               1
     18900            1.013               1
     19000            1.012               1
     19100            1.010               1
     19200            1.010               1
     19300            1.008               1
     19400            1.008               1
     19500            1.007               1
     19600            1.007               23
     19700            1.008               23
     19800            1.008               23
     19900            1.006               23
     20000            1.004               17


DIAGRAM INFORMATION

  Use View Diagram under the Diagram menu in the Mplus Editor to view the diagram.
  If running Mplus from the Mplus Diagrammer, the diagram opens automatically.

  Diagram output
    d:\my stuff\dropbox\0_state of art\hema art methodology\analyses\revision2\11 pl.dgm

     Beginning Time:  22:04:02
        Ending Time:  22:04:10
       Elapsed Time:  00:00:08


MUTHEN & MUTHEN
3463 Stoner Ave.
Los Angeles, CA  90066

Tel: (310) 391-9971
Fax: (310) 391-8971
Web: www.StatModel.com
Support: Support@StatModel.com

Copyright (c) 1998-2013 Muthen & Muthen
