# Supplementary material for: Measuring hedonia and eudaimonia as motives for activities: cross-national investigation through traditional and Bayesian structural equation modeling
Source: Front Psychol. 2014 Sep 8;5:984. doi: 10.3389/fpsyg.2014.00984 (PMC4157462; doi:10.3389/fpsyg.2014.00984)
Supplement: Supplementary file 1 [file DataSheet1.ZIP › 12 eng.out]

Mplus VERSION 7.11
MUTHEN & MUTHEN
07/30/2014  10:04 PM

INPUT INSTRUCTIONS

  Title: CFA with 2 factors for the HEMA scale (English version)
  with Bayesian estimator and informative priors for cross-loadings

  Data:
  File is "engsample.dat";

  Variable:
  NAMES ARE gender age relax skill believe plea ideal enjoy easy best fun group;
  USEVARIABLES are relax skill believe plea ideal easy best fun enjoy;
  MISSING ARE all (-9);
  useobservations are group eq 0;

  Analysis:
  estimator=bayes;
  processors=3;
    Bconvergence=.01 ;
    Biterations = 500000 (20000);
    chains is 3;
    bseed = 100;

  Model:
   HEDONIA BY relax*(h1);
   HEDONIA BY easy(h2);
   HEDONIA BY fun(h3);
   HEDONIA BY plea (h4);
   HEDONIA BY enjoy (h5);

   EUDAIMONIA BY  skill*(e1);
   EUDAIMONIA BY  believe(e2);
   EUDAIMONIA BY  ideal(e3);
   EUDAIMONIA BY  best(e4) ;

  HEDONIA@1;
  EUDAIMONIA@1;
  HEDONIA WITH EUDAIMONIA;

  !cross loadings
  HEDONIA by skill (c1_1);
  HEDONIA by believe (c1_2);
  HEDONIA by ideal (c1_3);
  HEDONIA by best (c1_4);

  EUDAIMONIA by relax (c1_5);
  EUDAIMONIA by easy (c1_6);
  EUDAIMONIA by fun (c1_7);
  EUDAIMONIA by plea (c1_8);
  EUDAIMONIA by enjoy (c1_9);

  model priors:
  c1_1-c1_9~N(0,.01);

  OUTPUT: stdYX; tech8;  tech1;


INPUT READING TERMINATED NORMALLY


CFA with 2 factors for the HEMA scale (English version)
with Bayesian estimator and informative priors for cross-loadings

SUMMARY OF ANALYSIS

Number of groups                                                 1
Number of observations                                         223

Number of dependent variables                                    9
Number of independent variables                                  0
Number of continuous latent variables                            2

Observed dependent variables

  Continuous
   RELAX       SKILL       BELIEVE     PLEA        IDEAL       EASY
   BEST        FUN         ENJOY

Continuous latent variables
   HEDONIA     EUDAIMON


Estimator                                                    BAYES
Specifications for Bayesian Estimation
  Point estimate                                            MEDIAN
  Number of Markov chain Monte Carlo (MCMC) chains               3
  Random seed for the first chain                              100
  Starting value information                           UNPERTURBED
  Treatment of categorical mediator                         LATENT
  Algorithm used for Markov chain Monte Carlo           GIBBS(PX1)
  Convergence criterion                                  0.100D-01
  Maximum number of iterations                              500000
  K-th iteration used for thinning                               1

Input data file(s)
  engsample.dat
Input data format  FREE


SUMMARY OF DATA


COVARIANCE COVERAGE OF DATA

Minimum covariance coverage value   0.100

     Number of missing data patterns             1


     PROPORTION OF DATA PRESENT


           Covariance Coverage
              RELAX         SKILL         BELIEVE       PLEA          IDEAL
              ________      ________      ________      ________      ________
 RELAX          1.000
 SKILL          1.000         1.000
 BELIEVE        1.000         1.000         1.000
 PLEA           1.000         1.000         1.000         1.000
 IDEAL          1.000         1.000         1.000         1.000         1.000
 EASY           1.000         1.000         1.000         1.000         1.000
 BEST           1.000         1.000         1.000         1.000         1.000
 FUN            1.000         1.000         1.000         1.000         1.000
 ENJOY          1.000         1.000         1.000         1.000         1.000


           Covariance Coverage
              EASY          BEST          FUN           ENJOY
              ________      ________      ________      ________
 EASY           1.000
 BEST           1.000         1.000
 FUN            1.000         1.000         1.000
 ENJOY          1.000         1.000         1.000         1.000


THE MODEL ESTIMATION TERMINATED NORMALLY

     USE THE FBITERATIONS OPTION TO INCREASE THE NUMBER OF ITERATIONS BY A FACTOR
     OF AT LEAST TWO TO CHECK CONVERGENCE AND THAT THE PSR VALUE DOES NOT INCREASE.


MODEL FIT INFORMATION

Number of Free Parameters                              37

Bayesian Posterior Predictive Checking using Chi-Square

          95% Confidence Interval for the Difference Between
          the Observed and the Replicated Chi-Square Values

                                 92.705           147.251

          Posterior Predictive P-Value              0.000

Information Criterion

          Deviance (DIC)                         6424.533
          Estimated Number of Parameters (pD)      31.748
          Bayesian (BIC)                         6560.723


MODEL RESULTS

                                Posterior  One-Tailed         95% C.I.
                    Estimate       S.D.      P-Value   Lower 2.5%  Upper 2.5%  Significance

 HEDONIA  BY
    RELAX              0.576       0.127      0.000       0.328       0.822      *
    EASY               0.566       0.122      0.000       0.328       0.806      *
    FUN                1.259       0.092      0.000       1.086       1.445      *
    PLEA               1.240       0.088      0.000       1.072       1.422      *
    ENJOY              1.297       0.083      0.000       1.142       1.469      *
    SKILL             -0.049       0.074      0.250      -0.201       0.094
    BELIEVE            0.039       0.078      0.311      -0.113       0.191
    IDEAL             -0.056       0.076      0.232      -0.210       0.090
    BEST               0.079       0.072      0.137      -0.064       0.219

 EUDAIMON BY
    SKILL              0.973       0.095      0.000       0.787       1.163      *
    BELIEVE            0.942       0.108      0.000       0.734       1.160      *
    IDEAL              1.093       0.090      0.000       0.917       1.272      *
    BEST               0.957       0.089      0.000       0.787       1.134      *
    RELAX              0.008       0.083      0.464      -0.155       0.169
    EASY              -0.104       0.082      0.104      -0.263       0.058
    FUN               -0.089       0.074      0.115      -0.238       0.057
    PLEA               0.102       0.075      0.090      -0.049       0.245
    ENJOY              0.043       0.074      0.284      -0.110       0.180

 HEDONIA  WITH
    EUDAIMONIA         0.495       0.083      0.000       0.323       0.643      *

 Intercepts
    RELAX              4.474       0.115      0.000       4.248       4.702      *
    SKILL              5.010       0.088      0.000       4.835       5.183      *
    BELIEVE            4.795       0.101      0.000       4.593       4.990      *
    PLEA               5.253       0.099      0.000       5.060       5.446      *
    IDEAL              5.252       0.085      0.000       5.090       5.418      *
    EASY               4.380       0.108      0.000       4.174       4.595      *
    BEST               5.199       0.086      0.000       5.030       5.368      *
    FUN                5.573       0.099      0.000       5.380       5.767      *
    ENJOY              5.498       0.095      0.000       5.315       5.687      *

 Variances
    HEDONIA            1.000       0.000      0.000       1.000       1.000
    EUDAIMONIA         1.000       0.000      0.000       1.000       1.000

 Residual Variances
    RELAX              2.546       0.251      0.000       2.111       3.102      *
    SKILL              0.916       0.115      0.000       0.712       1.163      *
    BELIEVE            1.362       0.152      0.000       1.098       1.697      *
    PLEA               0.611       0.083      0.000       0.464       0.789      *
    IDEAL              0.552       0.096      0.000       0.380       0.755      *
    EASY               2.323       0.233      0.000       1.922       2.842      *
    BEST               0.733       0.095      0.000       0.563       0.939      *
    FUN                0.749       0.098      0.000       0.575       0.959      *
    ENJOY              0.339       0.071      0.000       0.208       0.486      *


STANDARDIZED MODEL RESULTS


STDYX Standardization

                                Posterior  One-Tailed         95% C.I.
                    Estimate       S.D.      P-Value   Lower 2.5%  Upper 2.5%  Significance
 HEDONIA  BY
    RELAX              0.338       0.069      0.000       0.197       0.466      *
    EASY               0.350       0.071      0.000       0.206       0.483      *
    FUN                0.843       0.038      0.000       0.765       0.915      *
    PLEA               0.821       0.036      0.000       0.746       0.888      *
    ENJOY              0.900       0.034      0.000       0.834       0.968      *
    SKILL             -0.036       0.055      0.250      -0.149       0.069
    BELIEVE            0.026       0.051      0.311      -0.074       0.126
    IDEAL             -0.043       0.059      0.232      -0.163       0.068
    BEST               0.060       0.055      0.137      -0.049       0.166

 EUDAIMON BY
    SKILL              0.721       0.053      0.000       0.608       0.819      *
    BELIEVE            0.623       0.056      0.000       0.504       0.726      *
    IDEAL              0.840       0.049      0.000       0.737       0.934      *
    BEST               0.727       0.049      0.000       0.626       0.819      *
    RELAX              0.004       0.049      0.464      -0.091       0.098
    EASY              -0.065       0.051      0.104      -0.163       0.036
    FUN               -0.060       0.050      0.115      -0.160       0.037
    PLEA               0.067       0.049      0.090      -0.032       0.162
    ENJOY              0.030       0.051      0.284      -0.077       0.126

 HEDONIA  WITH
    EUDAIMONIA         0.495       0.083      0.000       0.323       0.643      *

 Intercepts
    RELAX              2.629       0.143      0.000       2.355       2.916      *
    SKILL              3.712       0.188      0.000       3.355       4.079      *
    BELIEVE            3.165       0.164      0.000       2.854       3.491      *
    PLEA               3.476       0.170      0.000       3.155       3.812      *
    IDEAL              4.044       0.203      0.000       3.646       4.440      *
    EASY               2.712       0.147      0.000       2.423       3.000      *
    BEST               3.951       0.194      0.000       3.575       4.336      *
    FUN                3.730       0.186      0.000       3.373       4.099      *
    ENJOY              3.817       0.183      0.000       3.466       4.190      *

 Variances
    HEDONIA            1.000       0.000      0.000       1.000       1.000
    EUDAIMONIA         1.000       0.000      0.000       1.000       1.000

 Residual Variances
    RELAX              0.882       0.043      0.000       0.789       0.955      *
    SKILL              0.504       0.061      0.000       0.390       0.630      *
    BELIEVE            0.595       0.060      0.000       0.479       0.715      *
    PLEA               0.268       0.039      0.000       0.199       0.350      *
    IDEAL              0.328       0.059      0.000       0.222       0.451      *
    EASY               0.893       0.042      0.000       0.798       0.962      *
    BEST               0.424       0.056      0.000       0.322       0.540      *
    FUN                0.336       0.047      0.000       0.250       0.431      *
    ENJOY              0.163       0.036      0.000       0.097       0.239      *


R-SQUARE

                                Posterior  One-Tailed         95% C.I.
    Variable        Estimate       S.D.      P-Value   Lower 2.5%  Upper 2.5%

    RELAX              0.118       0.043      0.000       0.045       0.211
    SKILL              0.496       0.061      0.000       0.370       0.609
    BELIEVE            0.405       0.060      0.000       0.285       0.521
    PLEA               0.732       0.039      0.000       0.650       0.801
    IDEAL              0.672       0.059      0.000       0.549       0.778
    EASY               0.107       0.042      0.000       0.038       0.201
    BEST               0.576       0.056      0.000       0.460       0.678
    FUN                0.664       0.047      0.000       0.569       0.750
    ENJOY              0.837       0.036      0.000       0.761       0.903


TECHNICAL 1 OUTPUT


     PARAMETER SPECIFICATION


           NU
              RELAX         SKILL         BELIEVE       PLEA          IDEAL
              ________      ________      ________      ________      ________
 1                  1             2             3             4             5


           NU
              EASY          BEST          FUN           ENJOY
              ________      ________      ________      ________
 1                  6             7             8             9


           LAMBDA
              HEDONIA       EUDAIMON
              ________      ________
 RELAX             10            11
 SKILL             12            13
 BELIEVE           14            15
 PLEA              16            17
 IDEAL             18            19
 EASY              20            21
 BEST              22            23
 FUN               24            25
 ENJOY             26            27


           THETA
              RELAX         SKILL         BELIEVE       PLEA          IDEAL
              ________      ________      ________      ________      ________
 RELAX             28
 SKILL              0            29
 BELIEVE            0             0            30
 PLEA               0             0             0            31
 IDEAL              0             0             0             0            32
 EASY               0             0             0             0             0
 BEST               0             0             0             0             0
 FUN                0             0             0             0             0
 ENJOY              0             0             0             0             0


           THETA
              EASY          BEST          FUN           ENJOY
              ________      ________      ________      ________
 EASY              33
 BEST               0            34
 FUN                0             0            35
 ENJOY              0             0             0            36


           ALPHA
              HEDONIA       EUDAIMON
              ________      ________
 1                  0             0


           BETA
              HEDONIA       EUDAIMON
              ________      ________
 HEDONIA            0             0
 EUDAIMON           0             0


           PSI
              HEDONIA       EUDAIMON
              ________      ________
 HEDONIA            0
 EUDAIMON          37             0


     STARTING VALUES


           NU
              RELAX         SKILL         BELIEVE       PLEA          IDEAL
              ________      ________      ________      ________      ________
 1              4.471         5.009         4.794         5.251         5.251


           NU
              EASY          BEST          FUN           ENJOY
              ________      ________      ________      ________
 1              4.381         5.197         5.570         5.498


           LAMBDA
              HEDONIA       EUDAIMON
              ________      ________
 RELAX          1.000         1.000
 SKILL          1.000         1.000
 BELIEVE        1.000         1.000
 PLEA           1.000         1.000
 IDEAL          1.000         1.000
 EASY           1.000         1.000
 BEST           1.000         1.000
 FUN            1.000         1.000
 ENJOY          1.000         1.000


           THETA
              RELAX         SKILL         BELIEVE       PLEA          IDEAL
              ________      ________      ________      ________      ________
 RELAX          1.413
 SKILL          0.000         0.892
 BELIEVE        0.000         0.000         1.123
 PLEA           0.000         0.000         0.000         1.112
 IDEAL          0.000         0.000         0.000         0.000         0.829
 EASY           0.000         0.000         0.000         0.000         0.000
 BEST           0.000         0.000         0.000         0.000         0.000
 FUN            0.000         0.000         0.000         0.000         0.000
 ENJOY          0.000         0.000         0.000         0.000         0.000


           THETA
              EASY          BEST          FUN           ENJOY
              ________      ________      ________      ________
 EASY           1.285
 BEST           0.000         0.850
 FUN            0.000         0.000         1.087
 ENJOY          0.000         0.000         0.000         1.008


           ALPHA
              HEDONIA       EUDAIMON
              ________      ________
 1              0.000         0.000


           BETA
              HEDONIA       EUDAIMON
              ________      ________
 HEDONIA        0.000         0.000
 EUDAIMON       0.000         0.000


           PSI
              HEDONIA       EUDAIMON
              ________      ________
 HEDONIA        1.000
 EUDAIMON       0.000         1.000


     PRIORS FOR ALL PARAMETERS            PRIOR MEAN      PRIOR VARIANCE     PRIOR STD. DEV.

     Parameter 1~N(0.000,infinity)           0.0000            infinity            infinity
     Parameter 2~N(0.000,infinity)           0.0000            infinity            infinity
     Parameter 3~N(0.000,infinity)           0.0000            infinity            infinity
     Parameter 4~N(0.000,infinity)           0.0000            infinity            infinity
     Parameter 5~N(0.000,infinity)           0.0000            infinity            infinity
     Parameter 6~N(0.000,infinity)           0.0000            infinity            infinity
     Parameter 7~N(0.000,infinity)           0.0000            infinity            infinity
     Parameter 8~N(0.000,infinity)           0.0000            infinity            infinity
     Parameter 9~N(0.000,infinity)           0.0000            infinity            infinity
     Parameter 10~N(0.000,infinity)          0.0000            infinity            infinity
     Parameter 11~N(0.000,0.010)             0.0000              0.0100              0.1000
     Parameter 12~N(0.000,0.010)             0.0000              0.0100              0.1000
     Parameter 13~N(0.000,infinity)          0.0000            infinity            infinity
     Parameter 14~N(0.000,0.010)             0.0000              0.0100              0.1000
     Parameter 15~N(0.000,infinity)          0.0000            infinity            infinity
     Parameter 16~N(0.000,infinity)          0.0000            infinity            infinity
     Parameter 17~N(0.000,0.010)             0.0000              0.0100              0.1000
     Parameter 18~N(0.000,0.010)             0.0000              0.0100              0.1000
     Parameter 19~N(0.000,infinity)          0.0000            infinity            infinity
     Parameter 20~N(0.000,infinity)          0.0000            infinity            infinity
     Parameter 21~N(0.000,0.010)             0.0000              0.0100              0.1000
     Parameter 22~N(0.000,0.010)             0.0000              0.0100              0.1000
     Parameter 23~N(0.000,infinity)          0.0000            infinity            infinity
     Parameter 24~N(0.000,infinity)          0.0000            infinity            infinity
     Parameter 25~N(0.000,0.010)             0.0000              0.0100              0.1000
     Parameter 26~N(0.000,infinity)          0.0000            infinity            infinity
     Parameter 27~N(0.000,0.010)             0.0000              0.0100              0.1000
     Parameter 28~IG(-1.000,0.000)         infinity            infinity            infinity
     Parameter 29~IG(-1.000,0.000)         infinity            infinity            infinity
     Parameter 30~IG(-1.000,0.000)         infinity            infinity            infinity
     Parameter 31~IG(-1.000,0.000)         infinity            infinity            infinity
     Parameter 32~IG(-1.000,0.000)         infinity            infinity            infinity
     Parameter 33~IG(-1.000,0.000)         infinity            infinity            infinity
     Parameter 34~IG(-1.000,0.000)         infinity            infinity            infinity
     Parameter 35~IG(-1.000,0.000)         infinity            infinity            infinity
     Parameter 36~IG(-1.000,0.000)         infinity            infinity            infinity
     Parameter 37~IW(0.000,-3)


TECHNICAL 8 OUTPUT


     Simulated prior distributions

     Parameter       Prior Mean  Prior Variance  Prior Std. Dev.


     Parameter 1 Improper Prior
     Parameter 2 Improper Prior
     Parameter 3 Improper Prior
     Parameter 4 Improper Prior
     Parameter 5 Improper Prior
     Parameter 6 Improper Prior
     Parameter 7 Improper Prior
     Parameter 8 Improper Prior
     Parameter 9 Improper Prior
     Parameter 10 Improper Prior
     Parameter 11         0.0009          0.0103          0.1014
     Parameter 12         0.0041          0.0101          0.1005
     Parameter 13 Improper Prior
     Parameter 14        -0.0009          0.0095          0.0973
     Parameter 15 Improper Prior
     Parameter 16 Improper Prior
     Parameter 17        -0.0021          0.0102          0.1008
     Parameter 18        -0.0001          0.0093          0.0965
     Parameter 19 Improper Prior
     Parameter 20 Improper Prior
     Parameter 21        -0.0021          0.0098          0.0991
     Parameter 22        -0.0030          0.0097          0.0983
     Parameter 23 Improper Prior
     Parameter 24 Improper Prior
     Parameter 25         0.0018          0.0100          0.0998
     Parameter 26 Improper Prior
     Parameter 27        -0.0002          0.0092          0.0961
     Parameter 28 Improper Prior
     Parameter 29 Improper Prior
     Parameter 30 Improper Prior
     Parameter 31 Improper Prior
     Parameter 32 Improper Prior
     Parameter 33 Improper Prior
     Parameter 34 Improper Prior
     Parameter 35 Improper Prior
     Parameter 36 Improper Prior
     Parameter 37 Improper Prior


   TECHNICAL 8 OUTPUT FOR BAYES ESTIMATION

                     POTENTIAL       PARAMETER WITH
     ITERATION    SCALE REDUCTION      HIGHEST PSR
     100              1.340               2
     200              1.378               24
     300              1.241               16
     400              1.153               5
     500              1.161               16
     600              1.044               31
     700              1.117               37
     800              1.065               36
     900              1.033               9
     1000             1.070               5
     1100             1.041               2
     1200             1.026               25
     1300             1.022               17
     1400             1.034               17
     1500             1.064               9
     1600             1.065               4
     1700             1.038               36
     1800             1.058               27
     1900             1.028               25
     2000             1.036               27
     2100             1.023               3
     2200             1.070               36
     2300             1.037               16
     2400             1.069               9
     2500             1.013               34
     2600             1.014               16
     2700             1.014               8
     2800             1.019               8
     2900             1.030               8
     3000             1.023               4
     3100             1.018               8
     3200             1.019               8
     3300             1.045               9
     3400             1.035               9
     3500             1.026               9
     3600             1.030               9
     3700             1.037               9
     3800             1.025               9
     3900             1.024               16
     4000             1.021               37
     4100             1.010               26
     4200             1.007               17
     4300             1.012               17
     4400             1.012               5
     4500             1.009               3
     4600             1.006               31
     4700             1.006               3
     4800             1.009               3
     4900             1.033               9
     5000             1.029               9
     5100             1.022               9
     5200             1.028               9
     5300             1.038               9
     5400             1.047               9
     5500             1.043               9
     5600             1.041               9
     5700             1.024               9
     5800             1.011               9
     5900             1.012               37
     6000             1.015               37
     6100             1.012               37
     6200             1.006               37
     6300             1.003               37
     6400             1.003               3
     6500             1.007               3
     6600             1.004               5
     6700             1.006               3
     6800             1.009               36
     6900             1.012               36
     7000             1.012               36
     7100             1.009               36
     7200             1.010               9
     7300             1.014               9
     7400             1.009               9
     7500             1.009               5
     7600             1.008               5
     7700             1.005               27
     7800             1.004               27
     7900             1.008               27
     8000             1.006               27
     8100             1.006               8
     8200             1.004               36
     8300             1.007               8
     8400             1.010               8
     8500             1.007               8
     8600             1.006               8
     8700             1.005               8
     8800             1.004               8
     8900             1.003               8
     9000             1.002               26
     9100             1.002               26
     9200             1.003               26
     9300             1.002               26
     9400             1.002               8
     9500             1.002               22
     9600             1.002               34
     9700             1.003               22
     9800             1.002               23
     9900             1.002               26
     10000            1.005               26
     10100            1.003               26
     10200            1.003               26
     10300            1.004               26
     10400            1.005               26
     10500            1.007               26
     10600            1.008               26
     10700            1.010               26
     10800            1.009               26
     10900            1.009               26
     11000            1.011               26
     11100            1.010               26
     11200            1.007               26
     11300            1.005               26
     11400            1.004               32
     11500            1.009               36
     11600            1.010               36
     11700            1.008               36
     11800            1.009               36
     11900            1.009               36
     12000            1.008               36
     12100            1.008               36
     12200            1.008               32
     12300            1.009               32
     12400            1.010               32
     12500            1.007               32
     12600            1.010               36
     12700            1.006               36
     12800            1.003               36
     12900            1.003               36
     13000            1.005               8
     13100            1.007               8
     13200            1.006               8
     13300            1.007               5
     13400            1.004               16
     13500            1.004               16
     13600            1.004               16
     13700            1.004               16
     13800            1.004               16
     13900            1.004               16
     14000            1.003               16
     14100            1.002               16
     14200            1.002               8
     14300            1.005               8
     14400            1.006               8
     14500            1.006               8
     14600            1.004               8
     14700            1.004               8
     14800            1.004               8
     14900            1.003               8
     15000            1.004               8
     15100            1.004               8
     15200            1.005               8
     15300            1.005               8
     15400            1.006               8
     15500            1.006               8
     15600            1.007               8
     15700            1.007               8
     15800            1.007               4
     15900            1.009               8
     16000            1.007               8
     16100            1.006               4
     16200            1.005               2
     16300            1.004               4
     16400            1.004               4
     16500            1.003               2
     16600            1.003               2
     16700            1.004               2
     16800            1.003               2
     16900            1.003               2
     17000            1.003               2
     17100            1.002               2
     17200            1.002               2
     17300            1.002               2
     17400            1.002               2
     17500            1.001               2
     17600            1.001               2
     17700            1.001               29
     17800            1.002               4
     17900            1.001               29
     18000            1.002               29
     18100            1.002               29
     18200            1.002               29
     18300            1.002               29
     18400            1.002               29
     18500            1.002               29
     18600            1.002               29
     18700            1.003               32
     18800            1.003               32
     18900            1.003               32
     19000            1.003               29
     19100            1.002               29
     19200            1.002               29
     19300            1.002               18
     19400            1.002               18
     19500            1.002               18
     19600            1.002               8
     19700            1.002               18
     19800            1.001               18
     19900            1.002               18
     20000            1.002               8


DIAGRAM INFORMATION

  Use View Diagram under the Diagram menu in the Mplus Editor to view the diagram.
  If running Mplus from the Mplus Diagrammer, the diagram opens automatically.

  Diagram output
    d:\my stuff\dropbox\0_state of art\hema art methodology\analyses\revision2\12 eng.dgm

     Beginning Time:  22:04:17
        Ending Time:  22:04:23
       Elapsed Time:  00:00:06


MUTHEN & MUTHEN
3463 Stoner Ave.
Los Angeles, CA  90066

Tel: (310) 391-9971
Fax: (310) 391-8971
Web: www.StatModel.com
Support: Support@StatModel.com

Copyright (c) 1998-2013 Muthen & Muthen
