# Supplementary material for: Measuring hedonia and eudaimonia as motives for activities: cross-national investigation through traditional and Bayesian structural equation modeling
Source: Front Psychol. 2014 Sep 8;5:984. doi: 10.3389/fpsyg.2014.00984 (PMC4157462; doi:10.3389/fpsyg.2014.00984)
Supplement: Supplementary file 1 [file DataSheet1.ZIP › 12 pl.out]

Mplus VERSION 7.11
MUTHEN & MUTHEN
07/30/2014  10:04 PM

INPUT INSTRUCTIONS

  Title: CFA with 2 factors for the HEMA scale (Polish version)
  with Bayesian estimator and informative priors for cross-loadings

  Data:
  File is "plsample.dat";

  Variable:
  NAMES ARE gender age relax skill believe plea ideal enjoy easy best fun group;
  USEVARIABLES are relax skill believe plea ideal easy best fun enjoy;
  MISSING ARE all (-9);
  useobservations are group eq 0;

  Analysis:
  estimator=bayes;
  processors=3;
    Bconvergence=.01 ;
    Biterations = 500000 (20000);
    chains is 3;
    bseed = 100;

  Model:
   HEDONIA BY relax*(h1);
   HEDONIA BY easy(h2);
   HEDONIA BY fun(h3);
   HEDONIA BY plea (h4);
   HEDONIA BY enjoy (h5);

   EUDAIMONIA BY  skill*(e1);
   EUDAIMONIA BY  believe(e2);
   EUDAIMONIA BY  ideal(e3);
   EUDAIMONIA BY  best(e4) ;

  HEDONIA@1;
  EUDAIMONIA@1;
  HEDONIA WITH EUDAIMONIA;

  !cross loadings
  HEDONIA by skill (c1_1);
  HEDONIA by believe (c1_2);
  HEDONIA by ideal (c1_3);
  HEDONIA by best (c1_4);

  EUDAIMONIA by relax (c1_5);
  EUDAIMONIA by easy (c1_6);
  EUDAIMONIA by fun (c1_7);
  EUDAIMONIA by plea (c1_8);
  EUDAIMONIA by enjoy (c1_9);

  model priors:
  c1_1-c1_9~N(0,.01);

  OUTPUT: stdYX; tech8;  tech1;


INPUT READING TERMINATED NORMALLY


CFA with 2 factors for the HEMA scale (Polish version)
with Bayesian estimator and informative priors for cross-loadings

SUMMARY OF ANALYSIS

Number of groups                                                 1
Number of observations                                         197

Number of dependent variables                                    9
Number of independent variables                                  0
Number of continuous latent variables                            2

Observed dependent variables

  Continuous
   RELAX       SKILL       BELIEVE     PLEA        IDEAL       EASY
   BEST        FUN         ENJOY

Continuous latent variables
   HEDONIA     EUDAIMON


Estimator                                                    BAYES
Specifications for Bayesian Estimation
  Point estimate                                            MEDIAN
  Number of Markov chain Monte Carlo (MCMC) chains               3
  Random seed for the first chain                              100
  Starting value information                           UNPERTURBED
  Treatment of categorical mediator                         LATENT
  Algorithm used for Markov chain Monte Carlo           GIBBS(PX1)
  Convergence criterion                                  0.100D-01
  Maximum number of iterations                              500000
  K-th iteration used for thinning                               1

Input data file(s)
  plsample.dat
Input data format  FREE


SUMMARY OF DATA


COVARIANCE COVERAGE OF DATA

Minimum covariance coverage value   0.100

     Number of missing data patterns             4


     PROPORTION OF DATA PRESENT


           Covariance Coverage
              RELAX         SKILL         BELIEVE       PLEA          IDEAL
              ________      ________      ________      ________      ________
 RELAX          0.995
 SKILL          0.990         0.995
 BELIEVE        0.995         0.995         1.000
 PLEA           0.995         0.995         1.000         1.000
 IDEAL          0.995         0.995         1.000         1.000         1.000
 EASY           0.990         0.990         0.995         0.995         0.995
 BEST           0.995         0.995         1.000         1.000         1.000
 FUN            0.995         0.995         1.000         1.000         1.000
 ENJOY          0.995         0.995         1.000         1.000         1.000


           Covariance Coverage
              EASY          BEST          FUN           ENJOY
              ________      ________      ________      ________
 EASY           0.995
 BEST           0.995         1.000
 FUN            0.995         1.000         1.000
 ENJOY          0.995         1.000         1.000         1.000


THE MODEL ESTIMATION TERMINATED NORMALLY

     USE THE FBITERATIONS OPTION TO INCREASE THE NUMBER OF ITERATIONS BY A FACTOR
     OF AT LEAST TWO TO CHECK CONVERGENCE AND THAT THE PSR VALUE DOES NOT INCREASE.


MODEL FIT INFORMATION

Number of Free Parameters                              37

Bayesian Posterior Predictive Checking using Chi-Square

          95% Confidence Interval for the Difference Between
          the Observed and the Replicated Chi-Square Values

                                -20.300            37.211

          Posterior Predictive P-Value              0.279

Information Criterion

          Deviance (DIC)                         4876.609
          Estimated Number of Parameters (pD)      32.697
          Bayesian (BIC)                         5006.275


MODEL RESULTS

                                Posterior  One-Tailed         95% C.I.
                    Estimate       S.D.      P-Value   Lower 2.5%  Upper 2.5%  Significance

 HEDONIA  BY
    RELAX              1.142       0.077      0.000       0.999       1.299      *
    EASY               0.898       0.081      0.000       0.744       1.063      *
    FUN                0.847       0.092      0.000       0.675       1.037      *
    PLEA               0.809       0.070      0.000       0.676       0.951      *
    ENJOY              0.587       0.065      0.000       0.464       0.720      *
    SKILL             -0.070       0.069      0.156      -0.205       0.067
    BELIEVE           -0.029       0.069      0.337      -0.167       0.103
    IDEAL             -0.033       0.081      0.342      -0.193       0.125
    BEST               0.162       0.071      0.014       0.016       0.296      *

 EUDAIMON BY
    SKILL              0.541       0.093      0.000       0.359       0.728      *
    BELIEVE            0.503       0.095      0.000       0.319       0.687      *
    IDEAL              0.820       0.110      0.000       0.605       1.040      *
    BEST               0.535       0.098      0.000       0.351       0.734      *
    RELAX             -0.102       0.072      0.077      -0.244       0.037
    EASY              -0.063       0.071      0.183      -0.204       0.077
    FUN                0.018       0.074      0.404      -0.129       0.164
    PLEA               0.036       0.065      0.296      -0.091       0.162
    ENJOY              0.217       0.059      0.000       0.101       0.334      *

 HEDONIA  WITH
    EUDAIMONIA         0.276       0.127      0.019       0.017       0.514      *

 Intercepts
    RELAX              5.517       0.087      0.000       5.352       5.687      *
    SKILL              5.432       0.074      0.000       5.287       5.576      *
    BELIEVE            5.678       0.075      0.000       5.529       5.828      *
    PLEA               5.709       0.075      0.000       5.564       5.855      *
    IDEAL              5.394       0.087      0.000       5.225       5.565      *
    EASY               5.481       0.086      0.000       5.314       5.652      *
    BEST               5.543       0.078      0.000       5.388       5.695      *
    FUN                5.039       0.094      0.000       4.854       5.227      *
    ENJOY              5.871       0.066      0.000       5.744       6.000      *

 Variances
    HEDONIA            1.000       0.000      0.000       1.000       1.000
    EUDAIMONIA         1.000       0.000      0.000       1.000       1.000

 Residual Variances
    RELAX              0.272       0.067      0.000       0.149       0.412      *
    SKILL              0.807       0.103      0.000       0.622       1.030      *
    BELIEVE            0.861       0.106      0.000       0.677       1.091      *
    PLEA               0.438       0.059      0.000       0.339       0.568      *
    IDEAL              0.821       0.150      0.000       0.538       1.126      *
    EASY               0.679       0.082      0.000       0.537       0.857      *
    BEST               0.826       0.108      0.000       0.635       1.067      *
    FUN                0.997       0.114      0.000       0.803       1.245      *
    ENJOY              0.398       0.050      0.000       0.310       0.508      *


STANDARDIZED MODEL RESULTS


STDYX Standardization

                                Posterior  One-Tailed         95% C.I.
                    Estimate       S.D.      P-Value   Lower 2.5%  Upper 2.5%  Significance
 HEDONIA  BY
    RELAX              0.925       0.033      0.000       0.861       0.991      *
    EASY               0.743       0.043      0.000       0.650       0.821      *
    FUN                0.644       0.050      0.000       0.540       0.734      *
    PLEA               0.768       0.041      0.000       0.678       0.841      *
    ENJOY              0.633       0.053      0.000       0.524       0.728      *
    SKILL             -0.067       0.066      0.156      -0.197       0.063
    BELIEVE           -0.027       0.065      0.337      -0.157       0.098
    IDEAL             -0.027       0.066      0.342      -0.157       0.102
    BEST               0.148       0.065      0.014       0.014       0.273      *

 EUDAIMON BY
    SKILL              0.520       0.079      0.000       0.353       0.663      *
    BELIEVE            0.476       0.081      0.000       0.310       0.626      *
    IDEAL              0.674       0.077      0.000       0.515       0.814      *
    BEST               0.490       0.079      0.000       0.330       0.638      *
    RELAX             -0.083       0.059      0.077      -0.198       0.031
    EASY              -0.052       0.059      0.183      -0.169       0.063
    FUN                0.014       0.056      0.404      -0.098       0.125
    PLEA               0.034       0.062      0.296      -0.086       0.154
    ENJOY              0.234       0.064      0.000       0.109       0.359      *

 HEDONIA  WITH
    EUDAIMONIA         0.276       0.127      0.019       0.017       0.514      *

 Intercepts
    RELAX              4.474       0.241      0.000       4.008       4.943      *
    SKILL              5.199       0.275      0.000       4.676       5.758      *
    BELIEVE            5.375       0.279      0.000       4.850       5.942      *
    PLEA               5.410       0.280      0.000       4.869       5.961      *
    IDEAL              4.428       0.237      0.000       3.975       4.900      *
    EASY               4.536       0.240      0.000       4.075       5.004      *
    BEST               5.072       0.272      0.000       4.540       5.596      *
    FUN                3.830       0.208      0.000       3.418       4.240      *
    ENJOY              6.319       0.316      0.000       5.728       6.950      *

 Variances
    HEDONIA            1.000       0.000      0.000       1.000       1.000
    EUDAIMONIA         1.000       0.000      0.000       1.000       1.000

 Residual Variances
    RELAX              0.178       0.046      0.000       0.096       0.278      *
    SKILL              0.744       0.076      0.000       0.583       0.880      *
    BELIEVE            0.778       0.072      0.000       0.625       0.903      *
    PLEA               0.394       0.055      0.000       0.296       0.509      *
    IDEAL              0.556       0.096      0.000       0.360       0.736      *
    EASY               0.466       0.057      0.000       0.361       0.584      *
    BEST               0.696       0.076      0.000       0.542       0.835      *
    FUN                0.578       0.059      0.000       0.465       0.696      *
    ENJOY              0.462       0.057      0.000       0.357       0.582      *


R-SQUARE

                                Posterior  One-Tailed         95% C.I.
    Variable        Estimate       S.D.      P-Value   Lower 2.5%  Upper 2.5%

    RELAX              0.822       0.046      0.000       0.722       0.904
    SKILL              0.256       0.076      0.000       0.120       0.417
    BELIEVE            0.222       0.072      0.000       0.097       0.375
    PLEA               0.606       0.055      0.000       0.491       0.704
    IDEAL              0.444       0.096      0.000       0.264       0.640
    EASY               0.534       0.057      0.000       0.416       0.639
    BEST               0.304       0.076      0.000       0.165       0.458
    FUN                0.422       0.059      0.000       0.304       0.534
    ENJOY              0.538       0.057      0.000       0.418       0.643


TECHNICAL 1 OUTPUT


     PARAMETER SPECIFICATION


           NU
              RELAX         SKILL         BELIEVE       PLEA          IDEAL
              ________      ________      ________      ________      ________
 1                  1             2             3             4             5


           NU
              EASY          BEST          FUN           ENJOY
              ________      ________      ________      ________
 1                  6             7             8             9


           LAMBDA
              HEDONIA       EUDAIMON
              ________      ________
 RELAX             10            11
 SKILL             12            13
 BELIEVE           14            15
 PLEA              16            17
 IDEAL             18            19
 EASY              20            21
 BEST              22            23
 FUN               24            25
 ENJOY             26            27


           THETA
              RELAX         SKILL         BELIEVE       PLEA          IDEAL
              ________      ________      ________      ________      ________
 RELAX             28
 SKILL              0            29
 BELIEVE            0             0            30
 PLEA               0             0             0            31
 IDEAL              0             0             0             0            32
 EASY               0             0             0             0             0
 BEST               0             0             0             0             0
 FUN                0             0             0             0             0
 ENJOY              0             0             0             0             0


           THETA
              EASY          BEST          FUN           ENJOY
              ________      ________      ________      ________
 EASY              33
 BEST               0            34
 FUN                0             0            35
 ENJOY              0             0             0            36


           ALPHA
              HEDONIA       EUDAIMON
              ________      ________
 1                  0             0


           BETA
              HEDONIA       EUDAIMON
              ________      ________
 HEDONIA            0             0
 EUDAIMON           0             0


           PSI
              HEDONIA       EUDAIMON
              ________      ________
 HEDONIA            0
 EUDAIMON          37             0


     STARTING VALUES


           NU
              RELAX         SKILL         BELIEVE       PLEA          IDEAL
              ________      ________      ________      ________      ________
 1              5.510         5.429         5.675         5.706         5.391


           NU
              EASY          BEST          FUN           ENJOY
              ________      ________      ________      ________
 1              5.485         5.538         5.036         5.868


           LAMBDA
              HEDONIA       EUDAIMON
              ________      ________
 RELAX          1.000         1.000
 SKILL          1.000         1.000
 BELIEVE        1.000         1.000
 PLEA           1.000         1.000
 IDEAL          1.000         1.000
 EASY           1.000         1.000
 BEST           1.000         1.000
 FUN            1.000         1.000
 ENJOY          1.000         1.000


           THETA
              RELAX         SKILL         BELIEVE       PLEA          IDEAL
              ________      ________      ________      ________      ________
 RELAX          0.746
 SKILL          0.000         0.533
 BELIEVE        0.000         0.000         0.544
 PLEA           0.000         0.000         0.000         0.543
 IDEAL          0.000         0.000         0.000         0.000         0.727
 EASY           0.000         0.000         0.000         0.000         0.000
 BEST           0.000         0.000         0.000         0.000         0.000
 FUN            0.000         0.000         0.000         0.000         0.000
 ENJOY          0.000         0.000         0.000         0.000         0.000


           THETA
              EASY          BEST          FUN           ENJOY
              ________      ________      ________      ________
 EASY           0.710
 BEST           0.000         0.594
 FUN            0.000         0.000         0.844
 ENJOY          0.000         0.000         0.000         0.430


           ALPHA
              HEDONIA       EUDAIMON
              ________      ________
 1              0.000         0.000


           BETA
              HEDONIA       EUDAIMON
              ________      ________
 HEDONIA        0.000         0.000
 EUDAIMON       0.000         0.000


           PSI
              HEDONIA       EUDAIMON
              ________      ________
 HEDONIA        1.000
 EUDAIMON       0.000         1.000


     PRIORS FOR ALL PARAMETERS            PRIOR MEAN      PRIOR VARIANCE     PRIOR STD. DEV.

     Parameter 1~N(0.000,infinity)           0.0000            infinity            infinity
     Parameter 2~N(0.000,infinity)           0.0000            infinity            infinity
     Parameter 3~N(0.000,infinity)           0.0000            infinity            infinity
     Parameter 4~N(0.000,infinity)           0.0000            infinity            infinity
     Parameter 5~N(0.000,infinity)           0.0000            infinity            infinity
     Parameter 6~N(0.000,infinity)           0.0000            infinity            infinity
     Parameter 7~N(0.000,infinity)           0.0000            infinity            infinity
     Parameter 8~N(0.000,infinity)           0.0000            infinity            infinity
     Parameter 9~N(0.000,infinity)           0.0000            infinity            infinity
     Parameter 10~N(0.000,infinity)          0.0000            infinity            infinity
     Parameter 11~N(0.000,0.010)             0.0000              0.0100              0.1000
     Parameter 12~N(0.000,0.010)             0.0000              0.0100              0.1000
     Parameter 13~N(0.000,infinity)          0.0000            infinity            infinity
     Parameter 14~N(0.000,0.010)             0.0000              0.0100              0.1000
     Parameter 15~N(0.000,infinity)          0.0000            infinity            infinity
     Parameter 16~N(0.000,infinity)          0.0000            infinity            infinity
     Parameter 17~N(0.000,0.010)             0.0000              0.0100              0.1000
     Parameter 18~N(0.000,0.010)             0.0000              0.0100              0.1000
     Parameter 19~N(0.000,infinity)          0.0000            infinity            infinity
     Parameter 20~N(0.000,infinity)          0.0000            infinity            infinity
     Parameter 21~N(0.000,0.010)             0.0000              0.0100              0.1000
     Parameter 22~N(0.000,0.010)             0.0000              0.0100              0.1000
     Parameter 23~N(0.000,infinity)          0.0000            infinity            infinity
     Parameter 24~N(0.000,infinity)          0.0000            infinity            infinity
     Parameter 25~N(0.000,0.010)             0.0000              0.0100              0.1000
     Parameter 26~N(0.000,infinity)          0.0000            infinity            infinity
     Parameter 27~N(0.000,0.010)             0.0000              0.0100              0.1000
     Parameter 28~IG(-1.000,0.000)         infinity            infinity            infinity
     Parameter 29~IG(-1.000,0.000)         infinity            infinity            infinity
     Parameter 30~IG(-1.000,0.000)         infinity            infinity            infinity
     Parameter 31~IG(-1.000,0.000)         infinity            infinity            infinity
     Parameter 32~IG(-1.000,0.000)         infinity            infinity            infinity
     Parameter 33~IG(-1.000,0.000)         infinity            infinity            infinity
     Parameter 34~IG(-1.000,0.000)         infinity            infinity            infinity
     Parameter 35~IG(-1.000,0.000)         infinity            infinity            infinity
     Parameter 36~IG(-1.000,0.000)         infinity            infinity            infinity
     Parameter 37~IW(0.000,-3)


TECHNICAL 8 OUTPUT


     Simulated prior distributions

     Parameter       Prior Mean  Prior Variance  Prior Std. Dev.


     Parameter 1 Improper Prior
     Parameter 2 Improper Prior
     Parameter 3 Improper Prior
     Parameter 4 Improper Prior
     Parameter 5 Improper Prior
     Parameter 6 Improper Prior
     Parameter 7 Improper Prior
     Parameter 8 Improper Prior
     Parameter 9 Improper Prior
     Parameter 10 Improper Prior
     Parameter 11        -0.0010          0.0096          0.0980
     Parameter 12         0.0001          0.0098          0.0992
     Parameter 13 Improper Prior
     Parameter 14         0.0028          0.0104          0.1019
     Parameter 15 Improper Prior
     Parameter 16 Improper Prior
     Parameter 17         0.0013          0.0100          0.1001
     Parameter 18        -0.0011          0.0104          0.1018
     Parameter 19 Improper Prior
     Parameter 20 Improper Prior
     Parameter 21         0.0011          0.0111          0.1052
     Parameter 22        -0.0036          0.0091          0.0951
     Parameter 23 Improper Prior
     Parameter 24 Improper Prior
     Parameter 25         0.0015          0.0093          0.0965
     Parameter 26 Improper Prior
     Parameter 27        -0.0102          0.0102          0.1009
     Parameter 28 Improper Prior
     Parameter 29 Improper Prior
     Parameter 30 Improper Prior
     Parameter 31 Improper Prior
     Parameter 32 Improper Prior
     Parameter 33 Improper Prior
     Parameter 34 Improper Prior
     Parameter 35 Improper Prior
     Parameter 36 Improper Prior
     Parameter 37 Improper Prior


   TECHNICAL 8 OUTPUT FOR BAYES ESTIMATION

                     POTENTIAL       PARAMETER WITH
     ITERATION    SCALE REDUCTION      HIGHEST PSR
     100              1.654               1
     200              1.150               37
     300              1.149               1
     400              1.117               10
     500              1.080               10
     600              1.191               10
     700              1.108               4
     800              1.049               4
     900              1.115               11
     1000             1.169               11
     1100             1.044               37
     1200             1.051               12
     1300             1.061               11
     1400             1.081               11
     1500             1.034               28
     1600             1.036               28
     1700             1.025               1
     1800             1.027               28
     1900             1.037               6
     2000             1.041               32
     2100             1.014               9
     2200             1.013               6
     2300             1.011               3
     2400             1.029               1
     2500             1.013               11
     2600             1.023               21
     2700             1.021               21
     2800             1.008               21
     2900             1.007               21
     3000             1.006               21
     3100             1.010               1
     3200             1.040               1
     3300             1.071               1
     3400             1.116               1
     3500             1.068               1
     3600             1.054               1
     3700             1.020               9
     3800             1.010               9
     3900             1.018               9
     4000             1.018               9
     4100             1.016               21
     4200             1.014               37
     4300             1.017               37
     4400             1.010               37
     4500             1.034               28
     4600             1.032               1
     4700             1.022               1
     4800             1.038               28
     4900             1.040               28
     5000             1.025               28
     5100             1.051               1
     5200             1.043               1
     5300             1.035               28
     5400             1.031               28
     5500             1.039               1
     5600             1.047               1
     5700             1.041               1
     5800             1.022               4
     5900             1.016               28
     6000             1.005               4
     6100             1.003               32
     6200             1.005               28
     6300             1.003               9
     6400             1.003               26
     6500             1.006               11
     6600             1.004               11
     6700             1.005               6
     6800             1.024               1
     6900             1.016               1
     7000             1.013               1
     7100             1.020               28
     7200             1.018               28
     7300             1.024               28
     7400             1.037               28
     7500             1.037               28
     7600             1.042               28
     7700             1.038               28
     7800             1.039               28
     7900             1.025               28
     8000             1.011               28
     8100             1.008               28
     8200             1.014               28
     8300             1.015               28
     8400             1.013               28
     8500             1.012               28
     8600             1.009               28
     8700             1.013               28
     8800             1.010               28
     8900             1.007               28
     9000             1.004               16
     9100             1.012               1
     9200             1.011               1
     9300             1.006               1
     9400             1.006               11
     9500             1.005               9
     9600             1.005               9
     9700             1.006               1
     9800             1.007               1
     9900             1.007               1
     10000            1.007               1
     10100            1.013               1
     10200            1.013               1
     10300            1.007               1
     10400            1.005               1
     10500            1.004               28
     10600            1.004               1
     10700            1.002               17
     10800            1.001               32
     10900            1.002               26
     11000            1.002               10
     11100            1.004               10
     11200            1.004               8
     11300            1.004               8
     11400            1.004               1
     11500            1.003               26
     11600            1.007               1
     11700            1.005               16
     11800            1.006               16
     11900            1.007               16
     12000            1.007               16
     12100            1.007               16
     12200            1.008               1
     12300            1.011               1
     12400            1.013               1
     12500            1.014               1
     12600            1.013               1
     12700            1.014               1
     12800            1.016               1
     12900            1.014               1
     13000            1.018               1
     13100            1.018               1
     13200            1.018               1
     13300            1.021               1
     13400            1.018               1
     13500            1.021               1
     13600            1.024               1
     13700            1.026               1
     13800            1.023               1
     13900            1.015               1
     14000            1.008               1
     14100            1.009               1
     14200            1.011               1
     14300            1.012               1
     14400            1.012               1
     14500            1.012               1
     14600            1.011               1
     14700            1.009               9
     14800            1.008               9
     14900            1.004               9
     15000            1.003               9
     15100            1.002               9
     15200            1.002               9
     15300            1.003               9
     15400            1.003               32
     15500            1.004               32
     15600            1.006               32
     15700            1.006               32
     15800            1.005               32
     15900            1.005               32
     16000            1.004               32
     16100            1.003               32
     16200            1.003               32
     16300            1.002               32
     16400            1.002               28
     16500            1.002               28
     16600            1.002               28
     16700            1.004               28
     16800            1.003               28
     16900            1.002               37
     17000            1.002               1
     17100            1.003               1
     17200            1.001               1
     17300            1.002               1
     17400            1.005               1
     17500            1.003               1
     17600            1.003               1
     17700            1.005               1
     17800            1.004               1
     17900            1.004               1
     18000            1.004               1
     18100            1.006               1
     18200            1.007               1
     18300            1.007               1
     18400            1.007               1
     18500            1.007               1
     18600            1.006               1
     18700            1.006               26
     18800            1.005               1
     18900            1.007               1
     19000            1.008               1
     19100            1.008               1
     19200            1.007               1
     19300            1.007               1
     19400            1.008               1
     19500            1.007               1
     19600            1.008               1
     19700            1.010               1
     19800            1.007               1
     19900            1.007               1
     20000            1.007               1


DIAGRAM INFORMATION

  Use View Diagram under the Diagram menu in the Mplus Editor to view the diagram.
  If running Mplus from the Mplus Diagrammer, the diagram opens automatically.

  Diagram output
    d:\my stuff\dropbox\0_state of art\hema art methodology\analyses\revision2\12 pl.dgm

     Beginning Time:  22:04:30
        Ending Time:  22:04:39
       Elapsed Time:  00:00:09


MUTHEN & MUTHEN
3463 Stoner Ave.
Los Angeles, CA  90066

Tel: (310) 391-9971
Fax: (310) 391-8971
Web: www.StatModel.com
Support: Support@StatModel.com

Copyright (c) 1998-2013 Muthen & Muthen
