# Supplementary material for: Measuring hedonia and eudaimonia as motives for activities: cross-national investigation through traditional and Bayesian structural equation modeling
Source: Front Psychol. 2014 Sep 8;5:984. doi: 10.3389/fpsyg.2014.00984 (PMC4157462; doi:10.3389/fpsyg.2014.00984)
Supplement: Supplementary file 1 [file DataSheet1.ZIP › 13 eng.out]

Mplus VERSION 7.11
MUTHEN & MUTHEN
07/30/2014  10:04 PM

INPUT INSTRUCTIONS

  Title: CFA with 3 factors for the HEMA scale (English version)
  with Bayesian estimator and informative priors for cross-loadings

  Data:
  File is "engsample.dat";

  Variable:
  NAMES ARE gender age relax skill believe plea ideal enjoy easy best fun group;
  USEVARIABLES are relax skill believe plea ideal easy best fun enjoy;
  MISSING ARE all (-9);
  useobservations are group eq 0;

  Analysis:
  estimator=bayes;
  processors=3;
    Bconvergence=.01 ;
    Biterations = 500000 (20000);
    chains is 3;
    bseed = 100;

  Model:
   COMFORT BY relax*(h1);
   COMFORT BY easy(h2);

   PLEASURE BY fun*(h3);
   PLEASURE BY plea (h4);
   PLEASURE BY enjoy (h5);

   EUDAIMONIA BY  skill*(e1);
   EUDAIMONIA BY  believe(e2);
   EUDAIMONIA BY  ideal(e3);
   EUDAIMONIA BY  best(e4) ;

  COMFORT@1;
  PLEASURE@1;
  EUDAIMONIA@1;
  COMFORT WITH EUDAIMONIA;
  PLEASURE WITH EUDAIMONIA;
  COMFORT WITH PLEASURE;

  !cross loadings
  COMFORT by skill (c1_1);
  COMFORT by believe (c1_2);
  COMFORT by ideal (c1_3);
  COMFORT by best (c1_4);
  COMFORT by fun (c1_5);
  COMFORT by plea (c1_6);
  COMFORT by enjoy (c1_17);

  PLEASURE by skill (c1_7);
  PLEASURE by believe (c1_8);
  PLEASURE by ideal (c1_9);
  PLEASURE by best (c1_10);
  PLEASURE by relax (c1_11);
  PLEASURE by easy (c1_12);

  EUDAIMONIA by relax (c1_13);
  EUDAIMONIA by easy (c1_14);
  EUDAIMONIA by fun (c1_15);
  EUDAIMONIA by plea (c1_16);
  EUDAIMONIA by enjoy (c1_18);

  model priors:
  c1_1-c1_18~N(0,.01);

  OUTPUT: stdYX; tech8;  tech1;


INPUT READING TERMINATED NORMALLY


CFA with 3 factors for the HEMA scale (English version)
with Bayesian estimator and informative priors for cross-loadings

SUMMARY OF ANALYSIS

Number of groups                                                 1
Number of observations                                         223

Number of dependent variables                                    9
Number of independent variables                                  0
Number of continuous latent variables                            3

Observed dependent variables

  Continuous
   RELAX       SKILL       BELIEVE     PLEA        IDEAL       EASY
   BEST        FUN         ENJOY

Continuous latent variables
   COMFORT     PLEASURE    EUDAIMON


Estimator                                                    BAYES
Specifications for Bayesian Estimation
  Point estimate                                            MEDIAN
  Number of Markov chain Monte Carlo (MCMC) chains               3
  Random seed for the first chain                              100
  Starting value information                           UNPERTURBED
  Treatment of categorical mediator                         LATENT
  Algorithm used for Markov chain Monte Carlo           GIBBS(PX1)
  Convergence criterion                                  0.100D-01
  Maximum number of iterations                              500000
  K-th iteration used for thinning                               1

Input data file(s)
  engsample.dat
Input data format  FREE


SUMMARY OF DATA


COVARIANCE COVERAGE OF DATA

Minimum covariance coverage value   0.100

     Number of missing data patterns             1


     PROPORTION OF DATA PRESENT


           Covariance Coverage
              RELAX         SKILL         BELIEVE       PLEA          IDEAL
              ________      ________      ________      ________      ________
 RELAX          1.000
 SKILL          1.000         1.000
 BELIEVE        1.000         1.000         1.000
 PLEA           1.000         1.000         1.000         1.000
 IDEAL          1.000         1.000         1.000         1.000         1.000
 EASY           1.000         1.000         1.000         1.000         1.000
 BEST           1.000         1.000         1.000         1.000         1.000
 FUN            1.000         1.000         1.000         1.000         1.000
 ENJOY          1.000         1.000         1.000         1.000         1.000


           Covariance Coverage
              EASY          BEST          FUN           ENJOY
              ________      ________      ________      ________
 EASY           1.000
 BEST           1.000         1.000
 FUN            1.000         1.000         1.000
 ENJOY          1.000         1.000         1.000         1.000


THE MODEL ESTIMATION TERMINATED NORMALLY

     USE THE FBITERATIONS OPTION TO INCREASE THE NUMBER OF ITERATIONS BY A FACTOR
     OF AT LEAST TWO TO CHECK CONVERGENCE AND THAT THE PSR VALUE DOES NOT INCREASE.


MODEL FIT INFORMATION

Number of Free Parameters                              48

Bayesian Posterior Predictive Checking using Chi-Square

          95% Confidence Interval for the Difference Between
          the Observed and the Replicated Chi-Square Values

                                -20.421            34.944

          Posterior Predictive P-Value              0.338

Information Criterion

          Deviance (DIC)                         6314.469
          Estimated Number of Parameters (pD)      36.878
          Bayesian (BIC)                         6500.093


MODEL RESULTS

                                Posterior  One-Tailed         95% C.I.
                    Estimate       S.D.      P-Value   Lower 2.5%  Upper 2.5%  Significance

 COMFORT  BY
    RELAX              1.311       0.176      0.000       0.995       1.663      *
    EASY               1.357       0.167      0.000       1.024       1.655      *
    SKILL              0.049       0.074      0.251      -0.095       0.196
    BELIEVE            0.124       0.075      0.052      -0.025       0.269
    IDEAL             -0.065       0.072      0.183      -0.207       0.077
    BEST              -0.095       0.071      0.088      -0.234       0.046
    FUN                0.085       0.074      0.127      -0.062       0.232
    PLEA              -0.004       0.073      0.483      -0.149       0.137
    ENJOY             -0.065       0.075      0.188      -0.219       0.077

 PLEASURE BY
    FUN                1.214       0.099      0.000       1.024       1.408      *
    PLEA               1.241       0.094      0.000       1.059       1.427      *
    ENJOY              1.367       0.090      0.000       1.193       1.543      *
    SKILL             -0.071       0.077      0.177      -0.223       0.079
    BELIEVE            0.006       0.080      0.469      -0.154       0.159
    IDEAL             -0.033       0.078      0.338      -0.188       0.120
    BEST               0.109       0.076      0.079      -0.042       0.257
    RELAX              0.005       0.090      0.478      -0.176       0.177
    EASY               0.015       0.094      0.438      -0.178       0.193

 EUDAIMON BY
    SKILL              0.989       0.097      0.000       0.805       1.179      *
    BELIEVE            0.955       0.106      0.000       0.748       1.168      *
    IDEAL              1.087       0.091      0.000       0.912       1.268      *
    BEST               0.957       0.091      0.000       0.785       1.142      *
    RELAX              0.091       0.085      0.134      -0.072       0.260
    EASY              -0.086       0.086      0.161      -0.249       0.088
    FUN               -0.092       0.075      0.114      -0.241       0.055
    PLEA               0.087       0.076      0.128      -0.068       0.231
    ENJOY              0.003       0.077      0.484      -0.151       0.150

 COMFORT  WITH
    EUDAIMONIA         0.144       0.114      0.109      -0.085       0.356
    PLEASURE           0.376       0.098      0.000       0.176       0.556      *

 PLEASURE WITH
    EUDAIMONIA         0.507       0.087      0.000       0.324       0.661      *

 Intercepts
    RELAX              4.472       0.113      0.000       4.248       4.691      *
    SKILL              5.009       0.090      0.000       4.834       5.183      *
    BELIEVE            4.794       0.102      0.000       4.596       4.996      *
    PLEA               5.253       0.104      0.000       5.055       5.456      *
    IDEAL              5.252       0.088      0.000       5.082       5.426      *
    EASY               4.384       0.108      0.000       4.169       4.593      *
    BEST               5.197       0.088      0.000       5.021       5.373      *
    FUN                5.571       0.102      0.000       5.370       5.775      *
    ENJOY              5.498       0.098      0.000       5.309       5.692      *

 Variances
    COMFORT            1.000       0.000      0.000       1.000       1.000
    PLEASURE           1.000       0.000      0.000       1.000       1.000
    EUDAIMONIA         1.000       0.000      0.000       1.000       1.000

 Residual Variances
    RELAX              1.131       0.365      0.000       0.345       1.721      *
    SKILL              0.892       0.114      0.000       0.690       1.139      *
    BELIEVE            1.311       0.147      0.000       1.058       1.631      *
    PLEA               0.638       0.089      0.000       0.479       0.826      *
    IDEAL              0.566       0.094      0.000       0.392       0.760      *
    EASY               0.805       0.361      0.000       0.135       1.453      *
    BEST               0.717       0.096      0.000       0.550       0.927      *
    FUN                0.772       0.097      0.000       0.603       0.987      *
    ENJOY              0.275       0.081      0.000       0.115       0.437      *


STANDARDIZED MODEL RESULTS


STDYX Standardization

                                Posterior  One-Tailed         95% C.I.
                    Estimate       S.D.      P-Value   Lower 2.5%  Upper 2.5%  Significance
 COMFORT  BY
    RELAX              0.769       0.091      0.000       0.609       0.949      *
    EASY               0.838       0.093      0.000       0.654       0.995      *
    SKILL              0.036       0.055      0.251      -0.071       0.145
    BELIEVE            0.082       0.050      0.052      -0.017       0.177
    IDEAL             -0.050       0.055      0.183      -0.161       0.059
    BEST              -0.072       0.054      0.088      -0.179       0.035
    FUN                0.057       0.050      0.127      -0.041       0.155
    PLEA              -0.002       0.048      0.483      -0.099       0.091
    ENJOY             -0.045       0.052      0.188      -0.152       0.054

 PLEASURE BY
    FUN                0.814       0.046      0.000       0.716       0.899      *
    PLEA               0.820       0.043      0.000       0.732       0.901      *
    ENJOY              0.947       0.045      0.000       0.862       1.040      *
    SKILL             -0.052       0.057      0.177      -0.167       0.059
    BELIEVE            0.004       0.053      0.469      -0.102       0.104
    IDEAL             -0.025       0.060      0.338      -0.146       0.092
    BEST               0.082       0.058      0.079      -0.032       0.194
    RELAX              0.003       0.053      0.478      -0.104       0.104
    EASY               0.009       0.058      0.438      -0.111       0.119

 EUDAIMON BY
    SKILL              0.731       0.054      0.000       0.619       0.832      *
    BELIEVE            0.632       0.056      0.000       0.516       0.733      *
    IDEAL              0.835       0.049      0.000       0.735       0.928      *
    BEST               0.728       0.051      0.000       0.624       0.823      *
    RELAX              0.054       0.050      0.134      -0.043       0.154
    EASY              -0.053       0.053      0.161      -0.155       0.054
    FUN               -0.061       0.051      0.114      -0.163       0.037
    PLEA               0.057       0.050      0.128      -0.044       0.152
    ENJOY              0.002       0.054      0.484      -0.107       0.104

 COMFORT  WITH
    EUDAIMONIA         0.144       0.114      0.109      -0.085       0.356
    PLEASURE           0.376       0.098      0.000       0.176       0.556      *

 PLEASURE WITH
    EUDAIMONIA         0.507       0.087      0.000       0.324       0.661      *

 Intercepts
    RELAX              2.636       0.140      0.000       2.363       2.912      *
    SKILL              3.708       0.190      0.000       3.342       4.091      *
    BELIEVE            3.171       0.163      0.000       2.854       3.495      *
    PLEA               3.476       0.170      0.000       3.151       3.815      *
    IDEAL              4.031       0.204      0.000       3.640       4.448      *
    EASY               2.712       0.144      0.000       2.435       3.004      *
    BEST               3.953       0.196      0.000       3.568       4.338      *
    FUN                3.736       0.187      0.000       3.377       4.103      *
    ENJOY              3.820       0.186      0.000       3.459       4.185      *

 Variances
    COMFORT            1.000       0.000      0.000       1.000       1.000
    PLEASURE           1.000       0.000      0.000       1.000       1.000
    EUDAIMONIA         1.000       0.000      0.000       1.000       1.000

 Residual Variances
    RELAX              0.395       0.128      0.000       0.115       0.595      *
    SKILL              0.491       0.061      0.000       0.376       0.614      *
    BELIEVE            0.575       0.059      0.000       0.463       0.693      *
    PLEA               0.278       0.041      0.000       0.205       0.368      *
    IDEAL              0.334       0.058      0.000       0.226       0.454      *
    EASY               0.305       0.138      0.000       0.052       0.554      *
    BEST               0.416       0.057      0.000       0.310       0.534      *
    FUN                0.347       0.047      0.000       0.265       0.446      *
    ENJOY              0.132       0.041      0.000       0.055       0.216      *


R-SQUARE

                                Posterior  One-Tailed         95% C.I.
    Variable        Estimate       S.D.      P-Value   Lower 2.5%  Upper 2.5%

    RELAX              0.605       0.128      0.000       0.405       0.885
    SKILL              0.509       0.061      0.000       0.386       0.624
    BELIEVE            0.425       0.059      0.000       0.307       0.537
    PLEA               0.722       0.041      0.000       0.632       0.795
    IDEAL              0.666       0.058      0.000       0.546       0.774
    EASY               0.695       0.138      0.000       0.446       0.948
    BEST               0.584       0.057      0.000       0.466       0.690
    FUN                0.653       0.047      0.000       0.554       0.735
    ENJOY              0.868       0.041      0.000       0.784       0.945


TECHNICAL 1 OUTPUT


     PARAMETER SPECIFICATION


           NU
              RELAX         SKILL         BELIEVE       PLEA          IDEAL
              ________      ________      ________      ________      ________
 1                  1             2             3             4             5


           NU
              EASY          BEST          FUN           ENJOY
              ________      ________      ________      ________
 1                  6             7             8             9


           LAMBDA
              COMFORT       PLEASURE      EUDAIMON
              ________      ________      ________
 RELAX             10            11            12
 SKILL             13            14            15
 BELIEVE           16            17            18
 PLEA              19            20            21
 IDEAL             22            23            24
 EASY              25            26            27
 BEST              28            29            30
 FUN               31            32            33
 ENJOY             34            35            36


           THETA
              RELAX         SKILL         BELIEVE       PLEA          IDEAL
              ________      ________      ________      ________      ________
 RELAX             37
 SKILL              0            38
 BELIEVE            0             0            39
 PLEA               0             0             0            40
 IDEAL              0             0             0             0            41
 EASY               0             0             0             0             0
 BEST               0             0             0             0             0
 FUN                0             0             0             0             0
 ENJOY              0             0             0             0             0


           THETA
              EASY          BEST          FUN           ENJOY
              ________      ________      ________      ________
 EASY              42
 BEST               0            43
 FUN                0             0            44
 ENJOY              0             0             0            45


           ALPHA
              COMFORT       PLEASURE      EUDAIMON
              ________      ________      ________
 1                  0             0             0


           BETA
              COMFORT       PLEASURE      EUDAIMON
              ________      ________      ________
 COMFORT            0             0             0
 PLEASURE           0             0             0
 EUDAIMON           0             0             0


           PSI
              COMFORT       PLEASURE      EUDAIMON
              ________      ________      ________
 COMFORT            0
 PLEASURE          46             0
 EUDAIMON          47            48             0


     STARTING VALUES


           NU
              RELAX         SKILL         BELIEVE       PLEA          IDEAL
              ________      ________      ________      ________      ________
 1              4.471         5.009         4.794         5.251         5.251


           NU
              EASY          BEST          FUN           ENJOY
              ________      ________      ________      ________
 1              4.381         5.197         5.570         5.498


           LAMBDA
              COMFORT       PLEASURE      EUDAIMON
              ________      ________      ________
 RELAX          1.000         1.000         1.000
 SKILL          1.000         1.000         1.000
 BELIEVE        1.000         1.000         1.000
 PLEA           1.000         1.000         1.000
 IDEAL          1.000         1.000         1.000
 EASY           1.000         1.000         1.000
 BEST           1.000         1.000         1.000
 FUN            1.000         1.000         1.000
 ENJOY          1.000         1.000         1.000


           THETA
              RELAX         SKILL         BELIEVE       PLEA          IDEAL
              ________      ________      ________      ________      ________
 RELAX          1.413
 SKILL          0.000         0.892
 BELIEVE        0.000         0.000         1.123
 PLEA           0.000         0.000         0.000         1.112
 IDEAL          0.000         0.000         0.000         0.000         0.829
 EASY           0.000         0.000         0.000         0.000         0.000
 BEST           0.000         0.000         0.000         0.000         0.000
 FUN            0.000         0.000         0.000         0.000         0.000
 ENJOY          0.000         0.000         0.000         0.000         0.000


           THETA
              EASY          BEST          FUN           ENJOY
              ________      ________      ________      ________
 EASY           1.285
 BEST           0.000         0.850
 FUN            0.000         0.000         1.087
 ENJOY          0.000         0.000         0.000         1.008


           ALPHA
              COMFORT       PLEASURE      EUDAIMON
              ________      ________      ________
 1              0.000         0.000         0.000


           BETA
              COMFORT       PLEASURE      EUDAIMON
              ________      ________      ________
 COMFORT        0.000         0.000         0.000
 PLEASURE       0.000         0.000         0.000
 EUDAIMON       0.000         0.000         0.000


           PSI
              COMFORT       PLEASURE      EUDAIMON
              ________      ________      ________
 COMFORT        1.000
 PLEASURE       0.000         1.000
 EUDAIMON       0.000         0.000         1.000


     PRIORS FOR ALL PARAMETERS            PRIOR MEAN      PRIOR VARIANCE     PRIOR STD. DEV.

     Parameter 1~N(0.000,infinity)           0.0000            infinity            infinity
     Parameter 2~N(0.000,infinity)           0.0000            infinity            infinity
     Parameter 3~N(0.000,infinity)           0.0000            infinity            infinity
     Parameter 4~N(0.000,infinity)           0.0000            infinity            infinity
     Parameter 5~N(0.000,infinity)           0.0000            infinity            infinity
     Parameter 6~N(0.000,infinity)           0.0000            infinity            infinity
     Parameter 7~N(0.000,infinity)           0.0000            infinity            infinity
     Parameter 8~N(0.000,infinity)           0.0000            infinity            infinity
     Parameter 9~N(0.000,infinity)           0.0000            infinity            infinity
     Parameter 10~N(0.000,infinity)          0.0000            infinity            infinity
     Parameter 11~N(0.000,0.010)             0.0000              0.0100              0.1000
     Parameter 12~N(0.000,0.010)             0.0000              0.0100              0.1000
     Parameter 13~N(0.000,0.010)             0.0000              0.0100              0.1000
     Parameter 14~N(0.000,0.010)             0.0000              0.0100              0.1000
     Parameter 15~N(0.000,infinity)          0.0000            infinity            infinity
     Parameter 16~N(0.000,0.010)             0.0000              0.0100              0.1000
     Parameter 17~N(0.000,0.010)             0.0000              0.0100              0.1000
     Parameter 18~N(0.000,infinity)          0.0000            infinity            infinity
     Parameter 19~N(0.000,0.010)             0.0000              0.0100              0.1000
     Parameter 20~N(0.000,infinity)          0.0000            infinity            infinity
     Parameter 21~N(0.000,0.010)             0.0000              0.0100              0.1000
     Parameter 22~N(0.000,0.010)             0.0000              0.0100              0.1000
     Parameter 23~N(0.000,0.010)             0.0000              0.0100              0.1000
     Parameter 24~N(0.000,infinity)          0.0000            infinity            infinity
     Parameter 25~N(0.000,infinity)          0.0000            infinity            infinity
     Parameter 26~N(0.000,0.010)             0.0000              0.0100              0.1000
     Parameter 27~N(0.000,0.010)             0.0000              0.0100              0.1000
     Parameter 28~N(0.000,0.010)             0.0000              0.0100              0.1000
     Parameter 29~N(0.000,0.010)             0.0000              0.0100              0.1000
     Parameter 30~N(0.000,infinity)          0.0000            infinity            infinity
     Parameter 31~N(0.000,0.010)             0.0000              0.0100              0.1000
     Parameter 32~N(0.000,infinity)          0.0000            infinity            infinity
     Parameter 33~N(0.000,0.010)             0.0000              0.0100              0.1000
     Parameter 34~N(0.000,0.010)             0.0000              0.0100              0.1000
     Parameter 35~N(0.000,infinity)          0.0000            infinity            infinity
     Parameter 36~N(0.000,0.010)             0.0000              0.0100              0.1000
     Parameter 37~IG(-1.000,0.000)         infinity            infinity            infinity
     Parameter 38~IG(-1.000,0.000)         infinity            infinity            infinity
     Parameter 39~IG(-1.000,0.000)         infinity            infinity            infinity
     Parameter 40~IG(-1.000,0.000)         infinity            infinity            infinity
     Parameter 41~IG(-1.000,0.000)         infinity            infinity            infinity
     Parameter 42~IG(-1.000,0.000)         infinity            infinity            infinity
     Parameter 43~IG(-1.000,0.000)         infinity            infinity            infinity
     Parameter 44~IG(-1.000,0.000)         infinity            infinity            infinity
     Parameter 45~IG(-1.000,0.000)         infinity            infinity            infinity
     Parameter 46~IW(0.000,-4)
     Parameter 47~IW(0.000,-4)
     Parameter 48~IW(0.000,-4)


TECHNICAL 8 OUTPUT


     Simulated prior distributions

     Parameter       Prior Mean  Prior Variance  Prior Std. Dev.


     Parameter 1 Improper Prior
     Parameter 2 Improper Prior
     Parameter 3 Improper Prior
     Parameter 4 Improper Prior
     Parameter 5 Improper Prior
     Parameter 6 Improper Prior
     Parameter 7 Improper Prior
     Parameter 8 Improper Prior
     Parameter 9 Improper Prior
     Parameter 10 Improper Prior
     Parameter 11        -0.0026          0.0112          0.1061
     Parameter 12         0.0012          0.0104          0.1020
     Parameter 13         0.0026          0.0099          0.0997
     Parameter 14         0.0017          0.0098          0.0992
     Parameter 15 Improper Prior
     Parameter 16         0.0003          0.0098          0.0988
     Parameter 17        -0.0023          0.0098          0.0989
     Parameter 18 Improper Prior
     Parameter 19         0.0036          0.0099          0.0997
     Parameter 20 Improper Prior
     Parameter 21         0.0004          0.0103          0.1016
     Parameter 22         0.0073          0.0101          0.1006
     Parameter 23        -0.0007          0.0094          0.0972
     Parameter 24 Improper Prior
     Parameter 25 Improper Prior
     Parameter 26         0.0039          0.0104          0.1018
     Parameter 27        -0.0040          0.0094          0.0971
     Parameter 28        -0.0032          0.0098          0.0988
     Parameter 29        -0.0055          0.0102          0.1009
     Parameter 30 Improper Prior
     Parameter 31         0.0034          0.0095          0.0977
     Parameter 32 Improper Prior
     Parameter 33         0.0056          0.0096          0.0982
     Parameter 34         0.0021          0.0098          0.0989
     Parameter 35 Improper Prior
     Parameter 36        -0.0022          0.0102          0.1009
     Parameter 37 Improper Prior
     Parameter 38 Improper Prior
     Parameter 39 Improper Prior
     Parameter 40 Improper Prior
     Parameter 41 Improper Prior
     Parameter 42 Improper Prior
     Parameter 43 Improper Prior
     Parameter 44 Improper Prior
     Parameter 45 Improper Prior
     Parameter 46 Improper Prior
     Parameter 47 Improper Prior
     Parameter 48 Improper Prior


   TECHNICAL 8 OUTPUT FOR BAYES ESTIMATION

                     POTENTIAL       PARAMETER WITH
     ITERATION    SCALE REDUCTION      HIGHEST PSR
     100              2.471               37
     200              1.495               10
     300              2.532               42
     400              1.364               6
     500              1.531               45
     600              1.198               45
     700              1.046               26
     800              1.053               19
     900              1.066               42
     1000             1.161               9
     1100             1.064               24
     1200             1.044               9
     1300             1.065               10
     1400             1.321               37
     1500             1.305               37
     1600             1.283               37
     1700             1.080               37
     1800             1.049               45
     1900             1.106               37
     2000             1.221               42
     2100             1.312               42
     2200             1.182               42
     2300             1.111               42
     2400             1.050               42
     2500             1.030               42
     2600             1.037               46
     2700             1.087               37
     2800             1.206               37
     2900             1.153               37
     3000             1.049               26
     3100             1.022               41
     3200             1.024               41
     3300             1.033               41
     3400             1.036               35
     3500             1.071               37
     3600             1.093               37
     3700             1.064               37
     3800             1.060               37
     3900             1.054               46
     4000             1.051               46
     4100             1.053               46
     4200             1.057               26
     4300             1.069               37
     4400             1.062               37
     4500             1.092               45
     4600             1.082               45
     4700             1.077               45
     4800             1.059               45
     4900             1.051               45
     5000             1.027               45
     5100             1.025               45
     5200             1.021               45
     5300             1.023               35
     5400             1.022               35
     5500             1.024               42
     5600             1.048               42
     5700             1.035               42
     5800             1.015               42
     5900             1.034               42
     6000             1.041               42
     6100             1.026               42
     6200             1.027               42
     6300             1.023               42
     6400             1.019               20
     6500             1.014               32
     6600             1.008               34
     6700             1.018               34
     6800             1.018               34
     6900             1.017               34
     7000             1.013               37
     7100             1.021               25
     7200             1.024               4
     7300             1.028               9
     7400             1.024               4
     7500             1.027               37
     7600             1.040               37
     7700             1.056               37
     7800             1.080               37
     7900             1.104               37
     8000             1.112               37
     8100             1.110               37
     8200             1.116               37
     8300             1.123               37
     8400             1.104               37
     8500             1.100               37
     8600             1.099               37
     8700             1.076               37
     8800             1.095               37
     8900             1.124               37
     9000             1.160               37
     9100             1.197               37
     9200             1.191               37
     9300             1.166               37
     9400             1.138               37
     9500             1.149               37
     9600             1.192               37
     9700             1.237               42
     9800             1.275               42
     9900             1.311               42
     10000            1.256               42
     10100            1.245               42
     10200            1.206               42
     10300            1.143               42
     10400            1.120               42
     10500            1.110               42
     10600            1.075               42
     10700            1.053               42
     10800            1.039               42
     10900            1.031               42
     11000            1.024               42
     11100            1.019               42
     11200            1.018               42
     11300            1.011               42
     11400            1.009               13
     11500            1.008               13
     11600            1.006               13
     11700            1.005               28
     11800            1.008               37
     11900            1.009               37
     12000            1.008               37
     12100            1.008               37
     12200            1.006               37
     12300            1.004               35
     12400            1.007               45
     12500            1.009               45
     12600            1.007               45
     12700            1.007               45
     12800            1.006               45
     12900            1.008               45
     13000            1.007               45
     13100            1.006               45
     13200            1.008               34
     13300            1.007               45
     13400            1.008               45
     13500            1.017               37
     13600            1.024               37
     13700            1.024               37
     13800            1.028               37
     13900            1.028               42
     14000            1.027               37
     14100            1.020               37
     14200            1.020               37
     14300            1.026               37
     14400            1.037               37
     14500            1.055               42
     14600            1.078               42
     14700            1.102               42
     14800            1.120               42
     14900            1.126               42
     15000            1.106               42
     15100            1.086               42
     15200            1.076               42
     15300            1.072               42
     15400            1.054               42
     15500            1.030               42
     15600            1.027               42
     15700            1.026               42
     15800            1.030               42
     15900            1.034               42
     16000            1.031               42
     16100            1.029               42
     16200            1.031               42
     16300            1.040               42
     16400            1.052               42
     16500            1.066               42
     16600            1.072               42
     16700            1.065               42
     16800            1.066               42
     16900            1.070               42
     17000            1.059               42
     17100            1.055               42
     17200            1.059               42
     17300            1.064               42
     17400            1.061               42
     17500            1.072               37
     17600            1.073               42
     17700            1.076               42
     17800            1.090               42
     17900            1.071               42
     18000            1.052               37
     18100            1.037               37
     18200            1.026               37
     18300            1.023               37
     18400            1.022               37
     18500            1.027               37
     18600            1.040               37
     18700            1.049               37
     18800            1.047               37
     18900            1.050               37
     19000            1.041               37
     19100            1.047               37
     19200            1.052               37
     19300            1.055               37
     19400            1.053               37
     19500            1.053               42
     19600            1.049               37
     19700            1.042               37
     19800            1.038               37
     19900            1.039               37
     20000            1.049               37
     20100            1.062               37
     20200            1.068               37
     20300            1.062               37
     20400            1.062               37
     20500            1.062               37
     20600            1.066               37
     20700            1.074               37
     20800            1.078               37
     20900            1.079               37
     21000            1.066               37
     21100            1.066               37
     21200            1.059               37
     21300            1.053               37
     21400            1.050               37
     21500            1.046               37
     21600            1.044               37
     21700            1.042               37
     21800            1.036               37
     21900            1.028               37
     22000            1.022               37
     22100            1.019               37
     22200            1.017               37


DIAGRAM INFORMATION

  Use View Diagram under the Diagram menu in the Mplus Editor to view the diagram.
  If running Mplus from the Mplus Diagrammer, the diagram opens automatically.

  Diagram output
    d:\my stuff\dropbox\0_state of art\hema art methodology\analyses\revision2\13 eng.dgm

     Beginning Time:  22:04:46
        Ending Time:  22:04:54
       Elapsed Time:  00:00:08


MUTHEN & MUTHEN
3463 Stoner Ave.
Los Angeles, CA  90066

Tel: (310) 391-9971
Fax: (310) 391-8971
Web: www.StatModel.com
Support: Support@StatModel.com

Copyright (c) 1998-2013 Muthen & Muthen
