# Supplementary material for: Measuring hedonia and eudaimonia as motives for activities: cross-national investigation through traditional and Bayesian structural equation modeling
Source: Front Psychol. 2014 Sep 8;5:984. doi: 10.3389/fpsyg.2014.00984 (PMC4157462; doi:10.3389/fpsyg.2014.00984)
Supplement: Supplementary file 1 [file DataSheet1.ZIP › 13 pl.out]

Mplus VERSION 7.11
MUTHEN & MUTHEN
07/30/2014  10:05 PM

INPUT INSTRUCTIONS

  Title: CFA with 3 factors for the HEMA scale (Polish version)
  with Bayesian estimator and informative priors for cross-loadings

  Data:
  File is "plsample.dat";

  Variable:
  NAMES ARE gender age relax skill believe plea ideal enjoy easy best fun group;
  USEVARIABLES are relax skill believe plea ideal easy best fun enjoy;
  MISSING ARE all (-9);
  useobservations are group eq 0;

  Analysis:
  estimator=bayes;
  processors=3;
    Bconvergence=.01 ;
    Biterations = 500000 (20000);
    chains is 3;
    bseed = 100;

  Model:
   COMFORT BY relax*(h1);
   COMFORT BY easy(h2);

   PLEASURE BY fun*(h3);
   PLEASURE BY plea (h4);
   PLEASURE BY enjoy (h5);

   EUDAIMONIA BY  skill*(e1);
   EUDAIMONIA BY  believe(e2);
   EUDAIMONIA BY  ideal(e3);
   EUDAIMONIA BY  best(e4) ;

  COMFORT@1;
  PLEASURE@1;
  EUDAIMONIA@1;
  COMFORT WITH EUDAIMONIA;
  PLEASURE WITH EUDAIMONIA;
  COMFORT WITH PLEASURE;

  !cross loadings
  COMFORT by skill (c1_1);
  COMFORT by believe (c1_2);
  COMFORT by ideal (c1_3);
  COMFORT by best (c1_4);
  COMFORT by fun (c1_5);
  COMFORT by plea (c1_6);
  COMFORT by enjoy (c1_17);

  PLEASURE by skill (c1_7);
  PLEASURE by believe (c1_8);
  PLEASURE by ideal (c1_9);
  PLEASURE by best (c1_10);
  PLEASURE by relax (c1_11);
  PLEASURE by easy (c1_12);

  EUDAIMONIA by relax (c1_13);
  EUDAIMONIA by easy (c1_14);
  EUDAIMONIA by fun (c1_15);
  EUDAIMONIA by plea (c1_16);
  EUDAIMONIA by enjoy (c1_18);

  model priors:
  c1_1-c1_18~N(0,.01);

  OUTPUT: stdYX; tech8;  tech1;


INPUT READING TERMINATED NORMALLY


CFA with 3 factors for the HEMA scale (Polish version)
with Bayesian estimator and informative priors for cross-loadings

SUMMARY OF ANALYSIS

Number of groups                                                 1
Number of observations                                         197

Number of dependent variables                                    9
Number of independent variables                                  0
Number of continuous latent variables                            3

Observed dependent variables

  Continuous
   RELAX       SKILL       BELIEVE     PLEA        IDEAL       EASY
   BEST        FUN         ENJOY

Continuous latent variables
   COMFORT     PLEASURE    EUDAIMON


Estimator                                                    BAYES
Specifications for Bayesian Estimation
  Point estimate                                            MEDIAN
  Number of Markov chain Monte Carlo (MCMC) chains               3
  Random seed for the first chain                              100
  Starting value information                           UNPERTURBED
  Treatment of categorical mediator                         LATENT
  Algorithm used for Markov chain Monte Carlo           GIBBS(PX1)
  Convergence criterion                                  0.100D-01
  Maximum number of iterations                              500000
  K-th iteration used for thinning                               1

Input data file(s)
  plsample.dat
Input data format  FREE


SUMMARY OF DATA


COVARIANCE COVERAGE OF DATA

Minimum covariance coverage value   0.100

     Number of missing data patterns             4


     PROPORTION OF DATA PRESENT


           Covariance Coverage
              RELAX         SKILL         BELIEVE       PLEA          IDEAL
              ________      ________      ________      ________      ________
 RELAX          0.995
 SKILL          0.990         0.995
 BELIEVE        0.995         0.995         1.000
 PLEA           0.995         0.995         1.000         1.000
 IDEAL          0.995         0.995         1.000         1.000         1.000
 EASY           0.990         0.990         0.995         0.995         0.995
 BEST           0.995         0.995         1.000         1.000         1.000
 FUN            0.995         0.995         1.000         1.000         1.000
 ENJOY          0.995         0.995         1.000         1.000         1.000


           Covariance Coverage
              EASY          BEST          FUN           ENJOY
              ________      ________      ________      ________
 EASY           0.995
 BEST           0.995         1.000
 FUN            0.995         1.000         1.000
 ENJOY          0.995         1.000         1.000         1.000


THE MODEL ESTIMATION TERMINATED NORMALLY

     USE THE FBITERATIONS OPTION TO INCREASE THE NUMBER OF ITERATIONS BY A FACTOR
     OF AT LEAST TWO TO CHECK CONVERGENCE AND THAT THE PSR VALUE DOES NOT INCREASE.


MODEL FIT INFORMATION

Number of Free Parameters                              48

Bayesian Posterior Predictive Checking using Chi-Square

          95% Confidence Interval for the Difference Between
          the Observed and the Replicated Chi-Square Values

                                -24.754            33.420

          Posterior Predictive P-Value              0.384

Information Criterion

          Deviance (DIC)                         4875.232
          Estimated Number of Parameters (pD)      35.114
          Bayesian (BIC)                         5059.844


MODEL RESULTS

                                Posterior  One-Tailed         95% C.I.
                    Estimate       S.D.      P-Value   Lower 2.5%  Upper 2.5%  Significance

 COMFORT  BY
    RELAX              1.148       0.119      0.000       0.916       1.378      *
    EASY               0.890       0.124      0.000       0.651       1.131      *
    SKILL             -0.041       0.082      0.308      -0.202       0.120
    BELIEVE           -0.014       0.081      0.428      -0.175       0.142
    IDEAL             -0.025       0.088      0.392      -0.201       0.144
    BEST               0.100       0.081      0.105      -0.059       0.259
    FUN                0.019       0.100      0.425      -0.176       0.218
    PLEA               0.003       0.101      0.487      -0.197       0.199
    ENJOY             -0.019       0.099      0.421      -0.213       0.172

 PLEASURE BY
    FUN                0.848       0.135      0.000       0.587       1.116      *
    PLEA               0.838       0.125      0.000       0.598       1.084      *
    ENJOY              0.640       0.123      0.000       0.396       0.880      *
    SKILL             -0.042       0.083      0.301      -0.209       0.119
    BELIEVE           -0.019       0.083      0.409      -0.187       0.142
    IDEAL             -0.014       0.091      0.437      -0.195       0.163
    BEST               0.099       0.086      0.124      -0.069       0.266
    RELAX              0.002       0.100      0.492      -0.192       0.196
    EASY               0.002       0.099      0.492      -0.193       0.192

 EUDAIMON BY
    SKILL              0.551       0.095      0.000       0.368       0.740      *
    BELIEVE            0.506       0.099      0.000       0.315       0.703      *
    IDEAL              0.830       0.113      0.000       0.610       1.057      *
    BEST               0.524       0.101      0.000       0.332       0.726      *
    RELAX             -0.033       0.089      0.355      -0.201       0.146
    EASY              -0.015       0.078      0.427      -0.167       0.139
    FUN               -0.027       0.082      0.372      -0.192       0.128
    PLEA              -0.027       0.081      0.368      -0.193       0.128
    ENJOY              0.169       0.075      0.021       0.007       0.308      *

 COMFORT  WITH
    EUDAIMONIA         0.196       0.162      0.122      -0.146       0.495
    PLEASURE           0.969       0.059      0.000       0.791       0.994      *

 PLEASURE WITH
    EUDAIMONIA         0.362       0.156      0.013       0.046       0.648      *

 Intercepts
    RELAX              5.507       0.085      0.000       5.344       5.678      *
    SKILL              5.429       0.075      0.000       5.281       5.574      *
    BELIEVE            5.674       0.076      0.000       5.530       5.825      *
    PLEA               5.702       0.073      0.000       5.559       5.846      *
    IDEAL              5.391       0.087      0.000       5.219       5.561      *
    EASY               5.474       0.085      0.000       5.310       5.643      *
    BEST               5.538       0.078      0.000       5.386       5.689      *
    FUN                5.033       0.093      0.000       4.849       5.217      *
    ENJOY              5.865       0.065      0.000       5.737       5.994      *

 Variances
    COMFORT            1.000       0.000      0.000       1.000       1.000
    PLEASURE           1.000       0.000      0.000       1.000       1.000
    EUDAIMONIA         1.000       0.000      0.000       1.000       1.000

 Residual Variances
    RELAX              0.232       0.086      0.000       0.037       0.389      *
    SKILL              0.807       0.104      0.000       0.621       1.031      *
    BELIEVE            0.867       0.107      0.000       0.675       1.099      *
    PLEA               0.426       0.068      0.000       0.289       0.564      *
    IDEAL              0.821       0.148      0.000       0.537       1.128      *
    EASY               0.675       0.083      0.000       0.534       0.862      *
    BEST               0.828       0.104      0.000       0.647       1.051      *
    FUN                0.991       0.114      0.000       0.796       1.242      *
    ENJOY              0.385       0.051      0.000       0.295       0.496      *


STANDARDIZED MODEL RESULTS


STDYX Standardization

                                Posterior  One-Tailed         95% C.I.
                    Estimate       S.D.      P-Value   Lower 2.5%  Upper 2.5%  Significance
 COMFORT  BY
    RELAX              0.927       0.085      0.000       0.763       1.097      *
    EASY               0.734       0.089      0.000       0.558       0.905      *
    SKILL             -0.039       0.079      0.308      -0.194       0.114
    BELIEVE           -0.014       0.077      0.428      -0.166       0.134
    IDEAL             -0.020       0.072      0.392      -0.165       0.118
    BEST               0.091       0.073      0.105      -0.053       0.235
    FUN                0.015       0.076      0.425      -0.133       0.166
    PLEA               0.003       0.096      0.487      -0.188       0.187
    ENJOY             -0.021       0.106      0.421      -0.227       0.185

 PLEASURE BY
    FUN                0.644       0.091      0.000       0.462       0.817      *
    PLEA               0.793       0.108      0.000       0.582       1.001      *
    ENJOY              0.683       0.123      0.000       0.435       0.919      *
    SKILL             -0.040       0.080      0.301      -0.200       0.115
    BELIEVE           -0.018       0.079      0.409      -0.177       0.132
    IDEAL             -0.011       0.075      0.437      -0.161       0.135
    BEST               0.090       0.078      0.124      -0.064       0.241
    RELAX              0.002       0.081      0.492      -0.157       0.158
    EASY               0.001       0.082      0.492      -0.160       0.160

 EUDAIMON BY
    SKILL              0.526       0.081      0.000       0.364       0.677      *
    BELIEVE            0.479       0.085      0.000       0.308       0.637      *
    IDEAL              0.680       0.079      0.000       0.516       0.829      *
    BEST               0.477       0.082      0.000       0.311       0.631      *
    RELAX             -0.027       0.072      0.355      -0.166       0.118
    EASY              -0.012       0.065      0.427      -0.139       0.116
    FUN               -0.021       0.063      0.372      -0.146       0.099
    PLEA              -0.025       0.077      0.368      -0.183       0.121
    ENJOY              0.181       0.081      0.021       0.008       0.330      *

 COMFORT  WITH
    EUDAIMONIA         0.196       0.162      0.122      -0.146       0.495
    PLEASURE           0.969       0.059      0.000       0.791       0.994      *

 PLEASURE WITH
    EUDAIMONIA         0.362       0.156      0.013       0.046       0.648      *

 Intercepts
    RELAX              4.463       0.226      0.000       4.021       4.899      *
    SKILL              5.186       0.277      0.000       4.653       5.742      *
    BELIEVE            5.360       0.286      0.000       4.807       5.940      *
    PLEA               5.407       0.272      0.000       4.879       5.948      *
    IDEAL              4.412       0.237      0.000       3.955       4.885      *
    EASY               4.525       0.239      0.000       4.074       4.998      *
    BEST               5.046       0.266      0.000       4.517       5.566      *
    FUN                3.829       0.205      0.000       3.434       4.240      *
    ENJOY              6.280       0.314      0.000       5.691       6.910      *

 Variances
    COMFORT            1.000       0.000      0.000       1.000       1.000
    PLEASURE           1.000       0.000      0.000       1.000       1.000
    EUDAIMONIA         1.000       0.000      0.000       1.000       1.000

 Residual Variances
    RELAX              0.151       0.058      0.000       0.024       0.260      *
    SKILL              0.741       0.076      0.000       0.580       0.873      *
    BELIEVE            0.778       0.072      0.000       0.624       0.902      *
    PLEA               0.384       0.063      0.000       0.254       0.504      *
    IDEAL              0.552       0.094      0.000       0.353       0.728      *
    EASY               0.463       0.057      0.000       0.359       0.580      *
    BEST               0.691       0.073      0.000       0.543       0.826      *
    FUN                0.576       0.060      0.000       0.460       0.692      *
    ENJOY              0.443       0.060      0.000       0.329       0.568      *


R-SQUARE

                                Posterior  One-Tailed         95% C.I.
    Variable        Estimate       S.D.      P-Value   Lower 2.5%  Upper 2.5%

    RELAX              0.849       0.058      0.000       0.740       0.976
    SKILL              0.259       0.076      0.000       0.127       0.420
    BELIEVE            0.222       0.072      0.000       0.098       0.376
    PLEA               0.616       0.063      0.000       0.496       0.746
    IDEAL              0.448       0.094      0.000       0.272       0.647
    EASY               0.537       0.057      0.000       0.420       0.641
    BEST               0.309       0.073      0.000       0.174       0.457
    FUN                0.424       0.060      0.000       0.308       0.540
    ENJOY              0.557       0.060      0.000       0.432       0.671


TECHNICAL 1 OUTPUT


     PARAMETER SPECIFICATION


           NU
              RELAX         SKILL         BELIEVE       PLEA          IDEAL
              ________      ________      ________      ________      ________
 1                  1             2             3             4             5


           NU
              EASY          BEST          FUN           ENJOY
              ________      ________      ________      ________
 1                  6             7             8             9


           LAMBDA
              COMFORT       PLEASURE      EUDAIMON
              ________      ________      ________
 RELAX             10            11            12
 SKILL             13            14            15
 BELIEVE           16            17            18
 PLEA              19            20            21
 IDEAL             22            23            24
 EASY              25            26            27
 BEST              28            29            30
 FUN               31            32            33
 ENJOY             34            35            36


           THETA
              RELAX         SKILL         BELIEVE       PLEA          IDEAL
              ________      ________      ________      ________      ________
 RELAX             37
 SKILL              0            38
 BELIEVE            0             0            39
 PLEA               0             0             0            40
 IDEAL              0             0             0             0            41
 EASY               0             0             0             0             0
 BEST               0             0             0             0             0
 FUN                0             0             0             0             0
 ENJOY              0             0             0             0             0


           THETA
              EASY          BEST          FUN           ENJOY
              ________      ________      ________      ________
 EASY              42
 BEST               0            43
 FUN                0             0            44
 ENJOY              0             0             0            45


           ALPHA
              COMFORT       PLEASURE      EUDAIMON
              ________      ________      ________
 1                  0             0             0


           BETA
              COMFORT       PLEASURE      EUDAIMON
              ________      ________      ________
 COMFORT            0             0             0
 PLEASURE           0             0             0
 EUDAIMON           0             0             0


           PSI
              COMFORT       PLEASURE      EUDAIMON
              ________      ________      ________
 COMFORT            0
 PLEASURE          46             0
 EUDAIMON          47            48             0


     STARTING VALUES


           NU
              RELAX         SKILL         BELIEVE       PLEA          IDEAL
              ________      ________      ________      ________      ________
 1              5.510         5.429         5.675         5.706         5.391


           NU
              EASY          BEST          FUN           ENJOY
              ________      ________      ________      ________
 1              5.485         5.538         5.036         5.868


           LAMBDA
              COMFORT       PLEASURE      EUDAIMON
              ________      ________      ________
 RELAX          1.000         1.000         1.000
 SKILL          1.000         1.000         1.000
 BELIEVE        1.000         1.000         1.000
 PLEA           1.000         1.000         1.000
 IDEAL          1.000         1.000         1.000
 EASY           1.000         1.000         1.000
 BEST           1.000         1.000         1.000
 FUN            1.000         1.000         1.000
 ENJOY          1.000         1.000         1.000


           THETA
              RELAX         SKILL         BELIEVE       PLEA          IDEAL
              ________      ________      ________      ________      ________
 RELAX          0.746
 SKILL          0.000         0.533
 BELIEVE        0.000         0.000         0.544
 PLEA           0.000         0.000         0.000         0.543
 IDEAL          0.000         0.000         0.000         0.000         0.727
 EASY           0.000         0.000         0.000         0.000         0.000
 BEST           0.000         0.000         0.000         0.000         0.000
 FUN            0.000         0.000         0.000         0.000         0.000
 ENJOY          0.000         0.000         0.000         0.000         0.000


           THETA
              EASY          BEST          FUN           ENJOY
              ________      ________      ________      ________
 EASY           0.710
 BEST           0.000         0.594
 FUN            0.000         0.000         0.844
 ENJOY          0.000         0.000         0.000         0.430


           ALPHA
              COMFORT       PLEASURE      EUDAIMON
              ________      ________      ________
 1              0.000         0.000         0.000


           BETA
              COMFORT       PLEASURE      EUDAIMON
              ________      ________      ________
 COMFORT        0.000         0.000         0.000
 PLEASURE       0.000         0.000         0.000
 EUDAIMON       0.000         0.000         0.000


           PSI
              COMFORT       PLEASURE      EUDAIMON
              ________      ________      ________
 COMFORT        1.000
 PLEASURE       0.000         1.000
 EUDAIMON       0.000         0.000         1.000


     PRIORS FOR ALL PARAMETERS            PRIOR MEAN      PRIOR VARIANCE     PRIOR STD. DEV.

     Parameter 1~N(0.000,infinity)           0.0000            infinity            infinity
     Parameter 2~N(0.000,infinity)           0.0000            infinity            infinity
     Parameter 3~N(0.000,infinity)           0.0000            infinity            infinity
     Parameter 4~N(0.000,infinity)           0.0000            infinity            infinity
     Parameter 5~N(0.000,infinity)           0.0000            infinity            infinity
     Parameter 6~N(0.000,infinity)           0.0000            infinity            infinity
     Parameter 7~N(0.000,infinity)           0.0000            infinity            infinity
     Parameter 8~N(0.000,infinity)           0.0000            infinity            infinity
     Parameter 9~N(0.000,infinity)           0.0000            infinity            infinity
     Parameter 10~N(0.000,infinity)          0.0000            infinity            infinity
     Parameter 11~N(0.000,0.010)             0.0000              0.0100              0.1000
     Parameter 12~N(0.000,0.010)             0.0000              0.0100              0.1000
     Parameter 13~N(0.000,0.010)             0.0000              0.0100              0.1000
     Parameter 14~N(0.000,0.010)             0.0000              0.0100              0.1000
     Parameter 15~N(0.000,infinity)          0.0000            infinity            infinity
     Parameter 16~N(0.000,0.010)             0.0000              0.0100              0.1000
     Parameter 17~N(0.000,0.010)             0.0000              0.0100              0.1000
     Parameter 18~N(0.000,infinity)          0.0000            infinity            infinity
     Parameter 19~N(0.000,0.010)             0.0000              0.0100              0.1000
     Parameter 20~N(0.000,infinity)          0.0000            infinity            infinity
     Parameter 21~N(0.000,0.010)             0.0000              0.0100              0.1000
     Parameter 22~N(0.000,0.010)             0.0000              0.0100              0.1000
     Parameter 23~N(0.000,0.010)             0.0000              0.0100              0.1000
     Parameter 24~N(0.000,infinity)          0.0000            infinity            infinity
     Parameter 25~N(0.000,infinity)          0.0000            infinity            infinity
     Parameter 26~N(0.000,0.010)             0.0000              0.0100              0.1000
     Parameter 27~N(0.000,0.010)             0.0000              0.0100              0.1000
     Parameter 28~N(0.000,0.010)             0.0000              0.0100              0.1000
     Parameter 29~N(0.000,0.010)             0.0000              0.0100              0.1000
     Parameter 30~N(0.000,infinity)          0.0000            infinity            infinity
     Parameter 31~N(0.000,0.010)             0.0000              0.0100              0.1000
     Parameter 32~N(0.000,infinity)          0.0000            infinity            infinity
     Parameter 33~N(0.000,0.010)             0.0000              0.0100              0.1000
     Parameter 34~N(0.000,0.010)             0.0000              0.0100              0.1000
     Parameter 35~N(0.000,infinity)          0.0000            infinity            infinity
     Parameter 36~N(0.000,0.010)             0.0000              0.0100              0.1000
     Parameter 37~IG(-1.000,0.000)         infinity            infinity            infinity
     Parameter 38~IG(-1.000,0.000)         infinity            infinity            infinity
     Parameter 39~IG(-1.000,0.000)         infinity            infinity            infinity
     Parameter 40~IG(-1.000,0.000)         infinity            infinity            infinity
     Parameter 41~IG(-1.000,0.000)         infinity            infinity            infinity
     Parameter 42~IG(-1.000,0.000)         infinity            infinity            infinity
     Parameter 43~IG(-1.000,0.000)         infinity            infinity            infinity
     Parameter 44~IG(-1.000,0.000)         infinity            infinity            infinity
     Parameter 45~IG(-1.000,0.000)         infinity            infinity            infinity
     Parameter 46~IW(0.000,-4)
     Parameter 47~IW(0.000,-4)
     Parameter 48~IW(0.000,-4)


TECHNICAL 8 OUTPUT


     Simulated prior distributions

     Parameter       Prior Mean  Prior Variance  Prior Std. Dev.


     Parameter 1 Improper Prior
     Parameter 2 Improper Prior
     Parameter 3 Improper Prior
     Parameter 4 Improper Prior
     Parameter 5 Improper Prior
     Parameter 6 Improper Prior
     Parameter 7 Improper Prior
     Parameter 8 Improper Prior
     Parameter 9 Improper Prior
     Parameter 10 Improper Prior
     Parameter 11         0.0013          0.0106          0.1030
     Parameter 12        -0.0016          0.0100          0.1000
     Parameter 13        -0.0002          0.0099          0.0996
     Parameter 14        -0.0074          0.0097          0.0987
     Parameter 15 Improper Prior
     Parameter 16         0.0039          0.0097          0.0984
     Parameter 17         0.0017          0.0107          0.1032
     Parameter 18 Improper Prior
     Parameter 19         0.0009          0.0093          0.0967
     Parameter 20 Improper Prior
     Parameter 21         0.0025          0.0096          0.0982
     Parameter 22        -0.0032          0.0098          0.0990
     Parameter 23        -0.0017          0.0094          0.0971
     Parameter 24 Improper Prior
     Parameter 25 Improper Prior
     Parameter 26         0.0019          0.0098          0.0988
     Parameter 27        -0.0001          0.0106          0.1028
     Parameter 28        -0.0065          0.0101          0.1004
     Parameter 29        -0.0002          0.0098          0.0990
     Parameter 30 Improper Prior
     Parameter 31        -0.0066          0.0107          0.1033
     Parameter 32 Improper Prior
     Parameter 33         0.0002          0.0104          0.1018
     Parameter 34        -0.0003          0.0109          0.1044
     Parameter 35 Improper Prior
     Parameter 36         0.0031          0.0104          0.1017
     Parameter 37 Improper Prior
     Parameter 38 Improper Prior
     Parameter 39 Improper Prior
     Parameter 40 Improper Prior
     Parameter 41 Improper Prior
     Parameter 42 Improper Prior
     Parameter 43 Improper Prior
     Parameter 44 Improper Prior
     Parameter 45 Improper Prior
     Parameter 46 Improper Prior
     Parameter 47 Improper Prior
     Parameter 48 Improper Prior


   TECHNICAL 8 OUTPUT FOR BAYES ESTIMATION

                     POTENTIAL       PARAMETER WITH
     ITERATION    SCALE REDUCTION      HIGHEST PSR
     100              1.827               37
     200              2.354               1
     300              1.082               40
     400              1.180               12
     500              1.214               37
     600              1.131               37
     700              1.101               33
     800              1.168               46
     900              1.144               46
     1000             1.086               1
     1100             1.023               1
     1200             1.009               24
     1300             1.018               1
     1400             1.023               39
     1500             1.086               47
     1600             1.039               47
     1700             1.009               18
     1800             1.028               48
     1900             1.022               46
     2000             1.049               46
     2100             1.081               46
     2200             1.069               36
     2300             1.096               12
     2400             1.194               46
     2500             1.167               46
     2600             1.069               12
     2700             1.039               46
     2800             1.016               1
     2900             1.035               12
     3000             1.074               12
     3100             1.152               12
     3200             1.081               12
     3300             1.108               12
     3400             1.092               12
     3500             1.145               12
     3600             1.188               12
     3700             1.130               12
     3800             1.032               12
     3900             1.014               6
     4000             1.018               6
     4100             1.011               6
     4200             1.011               6
     4300             1.022               48
     4400             1.035               48
     4500             1.041               48
     4600             1.024               48
     4700             1.040               47
     4800             1.063               12
     4900             1.054               47
     5000             1.079               47
     5100             1.058               47
     5200             1.064               47
     5300             1.071               47
     5400             1.075               12
     5500             1.117               12
     5600             1.150               12
     5700             1.197               12
     5800             1.265               12
     5900             1.329               12
     6000             1.283               12
     6100             1.280               12
     6200             1.263               12
     6300             1.255               12
     6400             1.207               12
     6500             1.179               12
     6600             1.154               12
     6700             1.161               46
     6800             1.159               46
     6900             1.162               46
     7000             1.140               46
     7100             1.070               46
     7200             1.060               46
     7300             1.047               46
     7400             1.017               40
     7500             1.020               40
     7600             1.026               40
     7700             1.022               40
     7800             1.044               37
     7900             1.057               37
     8000             1.080               37
     8100             1.088               37
     8200             1.106               37
     8300             1.129               37
     8400             1.170               37
     8500             1.167               46
     8600             1.206               46
     8700             1.246               21
     8800             1.274               21
     8900             1.324               21
     9000             1.329               21
     9100             1.354               46
     9200             1.395               46
     9300             1.428               46
     9400             1.417               46
     9500             1.393               46
     9600             1.432               46
     9700             1.493               46
     9800             1.413               46
     9900             1.418               46
     10000            1.318               46
     10100            1.234               46
     10200            1.253               46
     10300            1.208               46
     10400            1.181               12
     10500            1.160               12
     10600            1.146               12
     10700            1.145               12
     10800            1.146               46
     10900            1.167               46
     11000            1.162               46
     11100            1.147               46
     11200            1.151               12
     11300            1.131               12
     11400            1.123               46
     11500            1.118               46
     11600            1.103               46
     11700            1.102               46
     11800            1.109               46
     11900            1.096               46
     12000            1.090               46
     12100            1.080               46
     12200            1.071               46
     12300            1.053               37
     12400            1.036               46
     12500            1.021               46
     12600            1.022               46
     12700            1.019               48
     12800            1.022               48
     12900            1.014               48
     13000            1.009               36
     13100            1.010               36
     13200            1.008               1
     13300            1.011               37
     13400            1.007               37
     13500            1.007               1
     13600            1.012               46
     13700            1.012               46
     13800            1.014               46
     13900            1.016               46
     14000            1.021               46
     14100            1.027               46
     14200            1.022               46
     14300            1.025               46
     14400            1.030               46
     14500            1.044               46
     14600            1.055               46
     14700            1.057               46
     14800            1.051               46
     14900            1.057               46
     15000            1.043               46
     15100            1.040               46
     15200            1.039               46
     15300            1.043               46
     15400            1.034               46
     15500            1.027               46
     15600            1.028               46
     15700            1.037               46
     15800            1.043               46
     15900            1.039               46
     16000            1.050               46
     16100            1.053               46
     16200            1.052               46
     16300            1.062               46
     16400            1.061               46
     16500            1.052               46
     16600            1.045               46
     16700            1.043               46
     16800            1.048               46
     16900            1.050               46
     17000            1.057               46
     17100            1.074               46
     17200            1.088               46
     17300            1.085               46
     17400            1.081               46
     17500            1.082               46
     17600            1.078               46
     17700            1.074               46
     17800            1.075               46
     17900            1.083               46
     18000            1.079               46
     18100            1.093               37
     18200            1.096               37
     18300            1.093               37
     18400            1.091               37
     18500            1.097               37
     18600            1.096               37
     18700            1.094               37
     18800            1.088               37
     18900            1.087               37
     19000            1.073               37
     19100            1.064               37
     19200            1.065               37
     19300            1.060               37
     19400            1.053               37
     19500            1.045               37
     19600            1.044               37
     19700            1.040               37
     19800            1.036               37
     19900            1.038               37
     20000            1.046               37
     20100            1.057               37
     20200            1.055               37
     20300            1.052               46
     20400            1.049               46
     20500            1.048               46
     20600            1.045               46
     20700            1.045               46
     20800            1.045               37
     20900            1.046               37
     21000            1.044               37
     21100            1.038               37
     21200            1.034               37
     21300            1.033               37
     21400            1.034               37
     21500            1.036               37
     21600            1.037               46
     21700            1.036               37
     21800            1.041               46
     21900            1.043               46
     22000            1.041               46
     22100            1.043               46
     22200            1.047               46
     22300            1.046               46
     22400            1.051               46
     22500            1.047               46
     22600            1.044               46
     22700            1.039               46
     22800            1.031               46
     22900            1.019               46
     23000            1.014               46


DIAGRAM INFORMATION

  Use View Diagram under the Diagram menu in the Mplus Editor to view the diagram.
  If running Mplus from the Mplus Diagrammer, the diagram opens automatically.

  Diagram output
    d:\my stuff\dropbox\0_state of art\hema art methodology\analyses\revision2\13 pl.dgm

     Beginning Time:  22:05:28
        Ending Time:  22:05:39
       Elapsed Time:  00:00:11


MUTHEN & MUTHEN
3463 Stoner Ave.
Los Angeles, CA  90066

Tel: (310) 391-9971
Fax: (310) 391-8971
Web: www.StatModel.com
Support: Support@StatModel.com

Copyright (c) 1998-2013 Muthen & Muthen
