# Supplementary material for: Measuring hedonia and eudaimonia as motives for activities: cross-national investigation through traditional and Bayesian structural equation modeling
Source: Front Psychol. 2014 Sep 8;5:984. doi: 10.3389/fpsyg.2014.00984 (PMC4157462; doi:10.3389/fpsyg.2014.00984)
Supplement: Supplementary file 1 [file DataSheet1.ZIP › 14 eng.out]

Mplus VERSION 7.11
MUTHEN & MUTHEN
07/30/2014  10:05 PM

INPUT INSTRUCTIONS

  Title: CFA with 2 factors for the HEMA short scale (English version)
  with Bayesian estimator and informative priors for cross-loadings

  Data:
  File is "engsample.dat";

  Variable:
  NAMES ARE gender age relax skill believe plea ideal enjoy easy best fun group;
  USEVARIABLES are relax skill believe plea ideal easy best fun;! enjoy;
  MISSING ARE all (-9);
  useobservations are group eq 1;

  Analysis:
  estimator=bayes;
  processors=3;
    Bconvergence=.01 ;
    Biterations = 500000 (20000);
    chains is 3;
    bseed = 100;

  Model:
   HEDONIA BY relax*(h1);
   HEDONIA BY easy(h2);
   HEDONIA BY fun(h3);
   HEDONIA BY plea (h4);

   EUDAIMONIA BY  skill*(e1);
   EUDAIMONIA BY  believe(e2);
   EUDAIMONIA BY  ideal(e3);
   EUDAIMONIA BY  best(e4) ;

  HEDONIA@1;
  EUDAIMONIA@1;
  HEDONIA WITH EUDAIMONIA;

  !cross loadings
  HEDONIA by skill (c1_1);
  HEDONIA by believe (c1_2);
  HEDONIA by ideal (c1_3);
  HEDONIA by best (c1_4);

  EUDAIMONIA by relax (c1_5);
  EUDAIMONIA by easy (c1_6);
  EUDAIMONIA by fun (c1_7);
  EUDAIMONIA by plea (c1_8);

  model priors:
  c1_1-c1_8~N(0,.01);

  OUTPUT: stdYX; tech8;  tech1;


INPUT READING TERMINATED NORMALLY


CFA with 2 factors for the HEMA short scale (English version)
with Bayesian estimator and informative priors for cross-loadings

SUMMARY OF ANALYSIS

Number of groups                                                 1
Number of observations                                         206

Number of dependent variables                                    8
Number of independent variables                                  0
Number of continuous latent variables                            2

Observed dependent variables

  Continuous
   RELAX       SKILL       BELIEVE     PLEA        IDEAL       EASY
   BEST        FUN

Continuous latent variables
   HEDONIA     EUDAIMON


Estimator                                                    BAYES
Specifications for Bayesian Estimation
  Point estimate                                            MEDIAN
  Number of Markov chain Monte Carlo (MCMC) chains               3
  Random seed for the first chain                              100
  Starting value information                           UNPERTURBED
  Treatment of categorical mediator                         LATENT
  Algorithm used for Markov chain Monte Carlo           GIBBS(PX1)
  Convergence criterion                                  0.100D-01
  Maximum number of iterations                              500000
  K-th iteration used for thinning                               1

Input data file(s)
  engsample.dat
Input data format  FREE


SUMMARY OF DATA


COVARIANCE COVERAGE OF DATA

Minimum covariance coverage value   0.100

     Number of missing data patterns             3


     PROPORTION OF DATA PRESENT


           Covariance Coverage
              RELAX         SKILL         BELIEVE       PLEA          IDEAL
              ________      ________      ________      ________      ________
 RELAX          1.000
 SKILL          0.995         0.995
 BELIEVE        1.000         0.995         1.000
 PLEA           1.000         0.995         1.000         1.000
 IDEAL          1.000         0.995         1.000         1.000         1.000
 EASY           1.000         0.995         1.000         1.000         1.000
 BEST           1.000         0.995         1.000         1.000         1.000
 FUN            0.995         0.990         0.995         0.995         0.995


           Covariance Coverage
              EASY          BEST          FUN
              ________      ________      ________
 EASY           1.000
 BEST           1.000         1.000
 FUN            0.995         0.995         0.995


THE MODEL ESTIMATION TERMINATED NORMALLY

     USE THE FBITERATIONS OPTION TO INCREASE THE NUMBER OF ITERATIONS BY A FACTOR
     OF AT LEAST TWO TO CHECK CONVERGENCE AND THAT THE PSR VALUE DOES NOT INCREASE.


MODEL FIT INFORMATION

Number of Free Parameters                              33

Bayesian Posterior Predictive Checking using Chi-Square

          95% Confidence Interval for the Difference Between
          the Observed and the Replicated Chi-Square Values

                                 49.829           107.288

          Posterior Predictive P-Value              0.000

Information Criterion

          Deviance (DIC)                         5564.108
          Estimated Number of Parameters (pD)      25.753
          Bayesian (BIC)                         5688.016


MODEL RESULTS

                                Posterior  One-Tailed         95% C.I.
                    Estimate       S.D.      P-Value   Lower 2.5%  Upper 2.5%  Significance

 HEDONIA  BY
    RELAX              0.858       0.197      0.000       0.515       1.247      *
    EASY               1.100       0.222      0.000       0.721       1.554      *
    FUN                1.144       0.193      0.000       0.729       1.447      *
    PLEA               0.874       0.167      0.000       0.504       1.144      *
    SKILL             -0.096       0.080      0.115      -0.255       0.061
    BELIEVE            0.037       0.084      0.331      -0.135       0.196
    IDEAL              0.022       0.078      0.389      -0.131       0.173
    BEST               0.037       0.085      0.340      -0.134       0.199

 EUDAIMON BY
    SKILL              0.816       0.107      0.000       0.612       1.035      *
    BELIEVE            1.028       0.121      0.000       0.798       1.271      *
    IDEAL              1.048       0.100      0.000       0.857       1.254      *
    BEST               1.168       0.100      0.000       0.974       1.366      *
    RELAX             -0.052       0.082      0.262      -0.212       0.113
    EASY              -0.186       0.089      0.019      -0.361      -0.010      *
    FUN                0.093       0.109      0.199      -0.117       0.302
    PLEA               0.186       0.092      0.020       0.008       0.367      *

 HEDONIA  WITH
    EUDAIMONIA         0.429       0.114      0.000       0.186       0.631      *

 Intercepts
    RELAX              4.366       0.111      0.000       4.148       4.582      *
    SKILL              4.866       0.094      0.000       4.678       5.050      *
    BELIEVE            4.576       0.116      0.000       4.350       4.802      *
    PLEA               5.185       0.105      0.000       4.979       5.394      *
    IDEAL              5.076       0.100      0.000       4.881       5.270      *
    EASY               4.120       0.118      0.000       3.887       4.349      *
    BEST               5.119       0.104      0.000       4.914       5.323      *
    FUN                5.255       0.106      0.000       5.049       5.460      *

 Variances
    HEDONIA            1.000       0.000      0.000       1.000       1.000
    EUDAIMONIA         1.000       0.000      0.000       1.000       1.000

 Residual Variances
    RELAX              1.718       0.332      0.000       1.074       2.317      *
    SKILL              1.144       0.140      0.000       0.900       1.451      *
    BELIEVE            1.597       0.191      0.000       1.263       2.006      *
    PLEA               1.265       0.221      0.000       0.930       1.774      *
    IDEAL              0.847       0.125      0.000       0.625       1.115      *
    EASY               1.713       0.449      0.000       0.764       2.415      *
    BEST               0.732       0.133      0.000       0.477       1.001      *
    FUN                0.829       0.298      0.000       0.359       1.466      *


STANDARDIZED MODEL RESULTS


STDYX Standardization

                                Posterior  One-Tailed         95% C.I.
                    Estimate       S.D.      P-Value   Lower 2.5%  Upper 2.5%  Significance
 HEDONIA  BY
    RELAX              0.548       0.119      0.000       0.338       0.767      *
    EASY               0.656       0.124      0.000       0.444       0.892      *
    FUN                0.768       0.116      0.000       0.511       0.931      *
    PLEA               0.590       0.101      0.000       0.352       0.731      *
    SKILL             -0.073       0.061      0.115      -0.193       0.045
    BELIEVE            0.022       0.051      0.331      -0.081       0.119
    IDEAL              0.015       0.055      0.389      -0.094       0.124
    BEST               0.025       0.058      0.340      -0.093       0.135

 EUDAIMON BY
    SKILL              0.616       0.067      0.000       0.478       0.742      *
    BELIEVE            0.627       0.057      0.000       0.508       0.733      *
    IDEAL              0.748       0.051      0.000       0.641       0.840      *
    BEST               0.799       0.050      0.000       0.696       0.892      *
    RELAX             -0.033       0.053      0.262      -0.136       0.071
    EASY              -0.111       0.054      0.019      -0.218      -0.006      *
    FUN                0.062       0.073      0.199      -0.079       0.204
    PLEA               0.125       0.063      0.020       0.005       0.251      *

 HEDONIA  WITH
    EUDAIMONIA         0.429       0.114      0.000       0.186       0.631      *

 Intercepts
    RELAX              2.797       0.156      0.000       2.488       3.100      *
    SKILL              3.664       0.199      0.000       3.283       4.064      *
    BELIEVE            2.786       0.156      0.000       2.488       3.099      *
    PLEA               3.493       0.186      0.000       3.134       3.868      *
    IDEAL              3.612       0.193      0.000       3.240       3.996      *
    EASY               2.469       0.142      0.000       2.191       2.750      *
    BEST               3.510       0.187      0.000       3.157       3.884      *
    FUN                3.517       0.187      0.000       3.151       3.884      *

 Variances
    HEDONIA            1.000       0.000      0.000       1.000       1.000
    EUDAIMONIA         1.000       0.000      0.000       1.000       1.000

 Residual Variances
    RELAX              0.716       0.126      0.000       0.437       0.887      *
    SKILL              0.653       0.068      0.000       0.515       0.783      *
    BELIEVE            0.594       0.064      0.000       0.470       0.721      *
    PLEA               0.573       0.102      0.000       0.415       0.797      *
    IDEAL              0.430       0.064      0.000       0.312       0.561      *
    EASY               0.622       0.156      0.000       0.266       0.825      *
    BEST               0.344       0.063      0.000       0.223       0.471      *
    FUN                0.370       0.139      0.000       0.159       0.666      *


R-SQUARE

                                Posterior  One-Tailed         95% C.I.
    Variable        Estimate       S.D.      P-Value   Lower 2.5%  Upper 2.5%

    RELAX              0.284       0.126      0.000       0.113       0.563
    SKILL              0.347       0.068      0.000       0.217       0.485
    BELIEVE            0.406       0.064      0.000       0.279       0.530
    PLEA               0.427       0.102      0.000       0.203       0.585
    IDEAL              0.570       0.064      0.000       0.439       0.688
    EASY               0.378       0.156      0.000       0.175       0.734
    BEST               0.656       0.063      0.000       0.528       0.777
    FUN                0.630       0.139      0.000       0.334       0.841


TECHNICAL 1 OUTPUT


     PARAMETER SPECIFICATION


           NU
              RELAX         SKILL         BELIEVE       PLEA          IDEAL
              ________      ________      ________      ________      ________
 1                  1             2             3             4             5


           NU
              EASY          BEST          FUN
              ________      ________      ________
 1                  6             7             8


           LAMBDA
              HEDONIA       EUDAIMON
              ________      ________
 RELAX              9            10
 SKILL             11            12
 BELIEVE           13            14
 PLEA              15            16
 IDEAL             17            18
 EASY              19            20
 BEST              21            22
 FUN               23            24


           THETA
              RELAX         SKILL         BELIEVE       PLEA          IDEAL
              ________      ________      ________      ________      ________
 RELAX             25
 SKILL              0            26
 BELIEVE            0             0            27
 PLEA               0             0             0            28
 IDEAL              0             0             0             0            29
 EASY               0             0             0             0             0
 BEST               0             0             0             0             0
 FUN                0             0             0             0             0


           THETA
              EASY          BEST          FUN
              ________      ________      ________
 EASY              30
 BEST               0            31
 FUN                0             0            32


           ALPHA
              HEDONIA       EUDAIMON
              ________      ________
 1                  0             0


           BETA
              HEDONIA       EUDAIMON
              ________      ________
 HEDONIA            0             0
 EUDAIMON           0             0


           PSI
              HEDONIA       EUDAIMON
              ________      ________
 HEDONIA            0
 EUDAIMON          33             0


     STARTING VALUES


           NU
              RELAX         SKILL         BELIEVE       PLEA          IDEAL
              ________      ________      ________      ________      ________
 1              4.364         4.868         4.578         5.184         5.078


           NU
              EASY          BEST          FUN
              ________      ________      ________
 1              4.117         5.121         5.263


           LAMBDA
              HEDONIA       EUDAIMON
              ________      ________
 RELAX          1.000         1.000
 SKILL          1.000         1.000
 BELIEVE        1.000         1.000
 PLEA           1.000         1.000
 IDEAL          1.000         1.000
 EASY           1.000         1.000
 BEST           1.000         1.000
 FUN            1.000         1.000


           THETA
              RELAX         SKILL         BELIEVE       PLEA          IDEAL
              ________      ________      ________      ________      ________
 RELAX          1.189
 SKILL          0.000         0.871
 BELIEVE        0.000         0.000         1.332
 PLEA           0.000         0.000         0.000         1.100
 IDEAL          0.000         0.000         0.000         0.000         0.977
 EASY           0.000         0.000         0.000         0.000         0.000
 BEST           0.000         0.000         0.000         0.000         0.000
 FUN            0.000         0.000         0.000         0.000         0.000


           THETA
              EASY          BEST          FUN
              ________      ________      ________
 EASY           1.383
 BEST           0.000         1.058
 FUN            0.000         0.000         1.088


           ALPHA
              HEDONIA       EUDAIMON
              ________      ________
 1              0.000         0.000


           BETA
              HEDONIA       EUDAIMON
              ________      ________
 HEDONIA        0.000         0.000
 EUDAIMON       0.000         0.000


           PSI
              HEDONIA       EUDAIMON
              ________      ________
 HEDONIA        1.000
 EUDAIMON       0.000         1.000


     PRIORS FOR ALL PARAMETERS            PRIOR MEAN      PRIOR VARIANCE     PRIOR STD. DEV.

     Parameter 1~N(0.000,infinity)           0.0000            infinity            infinity
     Parameter 2~N(0.000,infinity)           0.0000            infinity            infinity
     Parameter 3~N(0.000,infinity)           0.0000            infinity            infinity
     Parameter 4~N(0.000,infinity)           0.0000            infinity            infinity
     Parameter 5~N(0.000,infinity)           0.0000            infinity            infinity
     Parameter 6~N(0.000,infinity)           0.0000            infinity            infinity
     Parameter 7~N(0.000,infinity)           0.0000            infinity            infinity
     Parameter 8~N(0.000,infinity)           0.0000            infinity            infinity
     Parameter 9~N(0.000,infinity)           0.0000            infinity            infinity
     Parameter 10~N(0.000,0.010)             0.0000              0.0100              0.1000
     Parameter 11~N(0.000,0.010)             0.0000              0.0100              0.1000
     Parameter 12~N(0.000,infinity)          0.0000            infinity            infinity
     Parameter 13~N(0.000,0.010)             0.0000              0.0100              0.1000
     Parameter 14~N(0.000,infinity)          0.0000            infinity            infinity
     Parameter 15~N(0.000,infinity)          0.0000            infinity            infinity
     Parameter 16~N(0.000,0.010)             0.0000              0.0100              0.1000
     Parameter 17~N(0.000,0.010)             0.0000              0.0100              0.1000
     Parameter 18~N(0.000,infinity)          0.0000            infinity            infinity
     Parameter 19~N(0.000,infinity)          0.0000            infinity            infinity
     Parameter 20~N(0.000,0.010)             0.0000              0.0100              0.1000
     Parameter 21~N(0.000,0.010)             0.0000              0.0100              0.1000
     Parameter 22~N(0.000,infinity)          0.0000            infinity            infinity
     Parameter 23~N(0.000,infinity)          0.0000            infinity            infinity
     Parameter 24~N(0.000,0.010)             0.0000              0.0100              0.1000
     Parameter 25~IG(-1.000,0.000)         infinity            infinity            infinity
     Parameter 26~IG(-1.000,0.000)         infinity            infinity            infinity
     Parameter 27~IG(-1.000,0.000)         infinity            infinity            infinity
     Parameter 28~IG(-1.000,0.000)         infinity            infinity            infinity
     Parameter 29~IG(-1.000,0.000)         infinity            infinity            infinity
     Parameter 30~IG(-1.000,0.000)         infinity            infinity            infinity
     Parameter 31~IG(-1.000,0.000)         infinity            infinity            infinity
     Parameter 32~IG(-1.000,0.000)         infinity            infinity            infinity
     Parameter 33~IW(0.000,-3)


TECHNICAL 8 OUTPUT


     Simulated prior distributions

     Parameter       Prior Mean  Prior Variance  Prior Std. Dev.


     Parameter 1 Improper Prior
     Parameter 2 Improper Prior
     Parameter 3 Improper Prior
     Parameter 4 Improper Prior
     Parameter 5 Improper Prior
     Parameter 6 Improper Prior
     Parameter 7 Improper Prior
     Parameter 8 Improper Prior
     Parameter 9 Improper Prior
     Parameter 10         0.0033          0.0097          0.0985
     Parameter 11         0.0051          0.0096          0.0980
     Parameter 12 Improper Prior
     Parameter 13        -0.0012          0.0102          0.1011
     Parameter 14 Improper Prior
     Parameter 15 Improper Prior
     Parameter 16         0.0034          0.0093          0.0967
     Parameter 17         0.0009          0.0096          0.0981
     Parameter 18 Improper Prior
     Parameter 19 Improper Prior
     Parameter 20         0.0040          0.0097          0.0987
     Parameter 21        -0.0038          0.0091          0.0955
     Parameter 22 Improper Prior
     Parameter 23 Improper Prior
     Parameter 24        -0.0016          0.0094          0.0970
     Parameter 25 Improper Prior
     Parameter 26 Improper Prior
     Parameter 27 Improper Prior
     Parameter 28 Improper Prior
     Parameter 29 Improper Prior
     Parameter 30 Improper Prior
     Parameter 31 Improper Prior
     Parameter 32 Improper Prior
     Parameter 33 Improper Prior


   TECHNICAL 8 OUTPUT FOR BAYES ESTIMATION

                     POTENTIAL       PARAMETER WITH
     ITERATION    SCALE REDUCTION      HIGHEST PSR
     100              1.217               32
     200              1.696               33
     300              1.332               33
     400              1.142               32
     500              1.146               30
     600              1.061               31
     700              1.238               28
     800              1.098               8
     900              1.036               27
     1000             1.028               20
     1100             1.039               7
     1200             1.067               22
     1300             1.051               21
     1400             1.143               30
     1500             1.112               30
     1600             1.109               32
     1700             1.214               32
     1800             1.072               32
     1900             1.040               17
     2000             1.086               30
     2100             1.153               30
     2200             1.256               32
     2300             1.220               32
     2400             1.247               32
     2500             1.188               32
     2600             1.101               32
     2700             1.086               32
     2800             1.104               32
     2900             1.092               9
     3000             1.097               9
     3100             1.105               9
     3200             1.204               30
     3300             1.160               30
     3400             1.092               30
     3500             1.046               30
     3600             1.009               7
     3700             1.013               9
     3800             1.008               9
     3900             1.018               24
     4000             1.040               30
     4100             1.039               24
     4200             1.008               1
     4300             1.008               8
     4400             1.023               15
     4500             1.040               15
     4600             1.105               30
     4700             1.119               32
     4800             1.070               32
     4900             1.040               33
     5000             1.036               33
     5100             1.040               33
     5200             1.056               23
     5300             1.082               23
     5400             1.073               23
     5500             1.075               32
     5600             1.057               23
     5700             1.043               23
     5800             1.058               23
     5900             1.049               32
     6000             1.064               30
     6100             1.036               24
     6200             1.028               24
     6300             1.016               24
     6400             1.035               24
     6500             1.052               30
     6600             1.051               24
     6700             1.041               30
     6800             1.028               32
     6900             1.028               32
     7000             1.020               25
     7100             1.032               32
     7200             1.032               32
     7300             1.020               32
     7400             1.014               25
     7500             1.009               7
     7600             1.011               32
     7700             1.019               32
     7800             1.025               32
     7900             1.025               32
     8000             1.032               32
     8100             1.060               32
     8200             1.029               32
     8300             1.022               32
     8400             1.031               32
     8500             1.022               32
     8600             1.019               32
     8700             1.026               32
     8800             1.026               32
     8900             1.018               32
     9000             1.011               32
     9100             1.009               32
     9200             1.008               32
     9300             1.006               32
     9400             1.005               22
     9500             1.007               33
     9600             1.012               33
     9700             1.017               33
     9800             1.010               33
     9900             1.014               33
     10000            1.008               33
     10100            1.003               33
     10200            1.006               33
     10300            1.009               33
     10400            1.007               33
     10500            1.007               33
     10600            1.007               33
     10700            1.009               33
     10800            1.009               32
     10900            1.004               24
     11000            1.001               24
     11100            1.001               24
     11200            1.004               24
     11300            1.006               7
     11400            1.006               32
     11500            1.018               32
     11600            1.031               32
     11700            1.044               32
     11800            1.069               32
     11900            1.071               32
     12000            1.061               32
     12100            1.073               32
     12200            1.086               32
     12300            1.086               32
     12400            1.088               32
     12500            1.091               32
     12600            1.070               32
     12700            1.054               32
     12800            1.039               32
     12900            1.025               32
     13000            1.023               23
     13100            1.022               23
     13200            1.019               32
     13300            1.018               23
     13400            1.015               23
     13500            1.022               23
     13600            1.023               23
     13700            1.014               23
     13800            1.013               23
     13900            1.012               23
     14000            1.010               23
     14100            1.011               23
     14200            1.012               23
     14300            1.013               23
     14400            1.019               23
     14500            1.025               23
     14600            1.028               23
     14700            1.026               23
     14800            1.029               23
     14900            1.028               23
     15000            1.025               23
     15100            1.029               23
     15200            1.034               23
     15300            1.033               23
     15400            1.043               23
     15500            1.038               23
     15600            1.033               23
     15700            1.018               23
     15800            1.013               23
     15900            1.017               23
     16000            1.014               23
     16100            1.005               23
     16200            1.003               20
     16300            1.002               20
     16400            1.002               20
     16500            1.002               23
     16600            1.002               20
     16700            1.002               8
     16800            1.002               8
     16900            1.002               8
     17000            1.002               8
     17100            1.003               24
     17200            1.004               24
     17300            1.003               32
     17400            1.004               32
     17500            1.005               32
     17600            1.006               32
     17700            1.005               32
     17800            1.004               32
     17900            1.004               32
     18000            1.006               32
     18100            1.010               32
     18200            1.009               32
     18300            1.011               32
     18400            1.013               32
     18500            1.008               32
     18600            1.005               32
     18700            1.004               32
     18800            1.004               32
     18900            1.003               32
     19000            1.003               23
     19100            1.005               23
     19200            1.009               32
     19300            1.013               32
     19400            1.014               32
     19500            1.014               32
     19600            1.015               32
     19700            1.017               32
     19800            1.022               32
     19900            1.025               32
     20000            1.025               32
     20100            1.027               32
     20200            1.028               32
     20300            1.038               32
     20400            1.045               32
     20500            1.046               32
     20600            1.050               32
     20700            1.052               32
     20800            1.057               32
     20900            1.050               32
     21000            1.049               32
     21100            1.051               32
     21200            1.061               32
     21300            1.052               32
     21400            1.037               32
     21500            1.033               32
     21600            1.034               32
     21700            1.028               32
     21800            1.022               32
     21900            1.023               32
     22000            1.021               32
     22100            1.018               32


DIAGRAM INFORMATION

  Use View Diagram under the Diagram menu in the Mplus Editor to view the diagram.
  If running Mplus from the Mplus Diagrammer, the diagram opens automatically.

  Diagram output
    d:\my stuff\dropbox\0_state of art\hema art methodology\analyses\revision2\14 eng.dgm

     Beginning Time:  22:05:45
        Ending Time:  22:05:54
       Elapsed Time:  00:00:09


MUTHEN & MUTHEN
3463 Stoner Ave.
Los Angeles, CA  90066

Tel: (310) 391-9971
Fax: (310) 391-8971
Web: www.StatModel.com
Support: Support@StatModel.com

Copyright (c) 1998-2013 Muthen & Muthen
