# Supplementary material for: Measuring hedonia and eudaimonia as motives for activities: cross-national investigation through traditional and Bayesian structural equation modeling
Source: Front Psychol. 2014 Sep 8;5:984. doi: 10.3389/fpsyg.2014.00984 (PMC4157462; doi:10.3389/fpsyg.2014.00984)
Supplement: Supplementary file 1 [file DataSheet1.ZIP › 14 pl.inp]

Title: CFA with 2 factors for the HEMA short scale (Polish version) 
with Bayesian estimator and informative priors for cross-loadings

Data: 
File is "plsample.dat";

Variable: 
NAMES ARE gender age relax skill believe plea ideal enjoy easy best fun group; 
USEVARIABLES are relax skill believe plea ideal easy best fun;! enjoy;
MISSING ARE all (-9); 
useobservations are group eq 1;
    
Analysis:
estimator=bayes;
processors=3;
  Bconvergence=.01 ;
  Biterations = 500000 (20000);
  chains is 3;
  bseed = 100;

Model:
 HEDONIA BY relax*(h1); 
 HEDONIA BY easy(h2); 
 HEDONIA BY fun(h3); 
 HEDONIA BY plea (h4);
 
 EUDAIMONIA BY  skill*(e1); 
 EUDAIMONIA BY  believe(e2); 
 EUDAIMONIA BY  ideal(e3); 
 EUDAIMONIA BY  best(e4) ; 
 
HEDONIA@1;
EUDAIMONIA@1;
HEDONIA WITH EUDAIMONIA;

!cross loadings
HEDONIA by skill (c1_1);
HEDONIA by believe (c1_2);
HEDONIA by ideal (c1_3);
HEDONIA by best (c1_4);

EUDAIMONIA by relax (c1_5);
EUDAIMONIA by easy (c1_6);
EUDAIMONIA by fun (c1_7);
EUDAIMONIA by plea (c1_8);

model priors:
c1_1-c1_8~N(0,.01);
 
OUTPUT: stdYX; tech8;  tech1;


    
