# Supplementary material for: Measuring hedonia and eudaimonia as motives for activities: cross-national investigation through traditional and Bayesian structural equation modeling
Source: Front Psychol. 2014 Sep 8;5:984. doi: 10.3389/fpsyg.2014.00984 (PMC4157462; doi:10.3389/fpsyg.2014.00984)
Supplement: Supplementary file 1 [file DataSheet1.ZIP › 14 pl.out]

Mplus VERSION 7.11
MUTHEN & MUTHEN
07/30/2014  10:06 PM

INPUT INSTRUCTIONS

  Title: CFA with 2 factors for the HEMA short scale (Polish version)
  with Bayesian estimator and informative priors for cross-loadings

  Data:
  File is "plsample.dat";

  Variable:
  NAMES ARE gender age relax skill believe plea ideal enjoy easy best fun group;
  USEVARIABLES are relax skill believe plea ideal easy best fun;! enjoy;
  MISSING ARE all (-9);
  useobservations are group eq 1;

  Analysis:
  estimator=bayes;
  processors=3;
    Bconvergence=.01 ;
    Biterations = 500000 (20000);
    chains is 3;
    bseed = 100;

  Model:
   HEDONIA BY relax*(h1);
   HEDONIA BY easy(h2);
   HEDONIA BY fun(h3);
   HEDONIA BY plea (h4);

   EUDAIMONIA BY  skill*(e1);
   EUDAIMONIA BY  believe(e2);
   EUDAIMONIA BY  ideal(e3);
   EUDAIMONIA BY  best(e4) ;

  HEDONIA@1;
  EUDAIMONIA@1;
  HEDONIA WITH EUDAIMONIA;

  !cross loadings
  HEDONIA by skill (c1_1);
  HEDONIA by believe (c1_2);
  HEDONIA by ideal (c1_3);
  HEDONIA by best (c1_4);

  EUDAIMONIA by relax (c1_5);
  EUDAIMONIA by easy (c1_6);
  EUDAIMONIA by fun (c1_7);
  EUDAIMONIA by plea (c1_8);

  model priors:
  c1_1-c1_8~N(0,.01);

  OUTPUT: stdYX; tech8;  tech1;


INPUT READING TERMINATED NORMALLY


CFA with 2 factors for the HEMA short scale (Polish version)
with Bayesian estimator and informative priors for cross-loadings

SUMMARY OF ANALYSIS

Number of groups                                                 1
Number of observations                                         189

Number of dependent variables                                    8
Number of independent variables                                  0
Number of continuous latent variables                            2

Observed dependent variables

  Continuous
   RELAX       SKILL       BELIEVE     PLEA        IDEAL       EASY
   BEST        FUN

Continuous latent variables
   HEDONIA     EUDAIMON


Estimator                                                    BAYES
Specifications for Bayesian Estimation
  Point estimate                                            MEDIAN
  Number of Markov chain Monte Carlo (MCMC) chains               3
  Random seed for the first chain                              100
  Starting value information                           UNPERTURBED
  Treatment of categorical mediator                         LATENT
  Algorithm used for Markov chain Monte Carlo           GIBBS(PX1)
  Convergence criterion                                  0.100D-01
  Maximum number of iterations                              500000
  K-th iteration used for thinning                               1

Input data file(s)
  plsample.dat
Input data format  FREE


SUMMARY OF DATA


COVARIANCE COVERAGE OF DATA

Minimum covariance coverage value   0.100

     Number of missing data patterns             3


     PROPORTION OF DATA PRESENT


           Covariance Coverage
              RELAX         SKILL         BELIEVE       PLEA          IDEAL
              ________      ________      ________      ________      ________
 RELAX          1.000
 SKILL          1.000         1.000
 BELIEVE        0.995         0.995         0.995
 PLEA           1.000         1.000         0.995         1.000
 IDEAL          1.000         1.000         0.995         1.000         1.000
 EASY           1.000         1.000         0.995         1.000         1.000
 BEST           0.995         0.995         0.989         0.995         0.995
 FUN            1.000         1.000         0.995         1.000         1.000


           Covariance Coverage
              EASY          BEST          FUN
              ________      ________      ________
 EASY           1.000
 BEST           0.995         0.995
 FUN            1.000         0.995         1.000


THE MODEL ESTIMATION TERMINATED NORMALLY

     USE THE FBITERATIONS OPTION TO INCREASE THE NUMBER OF ITERATIONS BY A FACTOR
     OF AT LEAST TWO TO CHECK CONVERGENCE AND THAT THE PSR VALUE DOES NOT INCREASE.


MODEL FIT INFORMATION

Number of Free Parameters                              33

Bayesian Posterior Predictive Checking using Chi-Square

          95% Confidence Interval for the Difference Between
          the Observed and the Replicated Chi-Square Values

                                 19.747            72.000

          Posterior Predictive P-Value              0.002

Information Criterion

          Deviance (DIC)                         4446.642
          Estimated Number of Parameters (pD)      28.285
          Bayesian (BIC)                         4562.772


MODEL RESULTS

                                Posterior  One-Tailed         95% C.I.
                    Estimate       S.D.      P-Value   Lower 2.5%  Upper 2.5%  Significance

 HEDONIA  BY
    RELAX              1.144       0.085      0.000       0.981       1.308      *
    EASY               0.974       0.088      0.000       0.808       1.155      *
    FUN                0.748       0.098      0.000       0.560       0.946      *
    PLEA               0.721       0.082      0.000       0.561       0.886      *
    SKILL             -0.077       0.065      0.121      -0.206       0.050
    BELIEVE           -0.055       0.072      0.214      -0.198       0.080
    IDEAL             -0.024       0.079      0.380      -0.179       0.132
    BEST               0.104       0.078      0.095      -0.054       0.255

 EUDAIMON BY
    SKILL              0.461       0.086      0.000       0.297       0.633      *
    BELIEVE            0.455       0.110      0.000       0.240       0.673      *
    IDEAL              0.839       0.124      0.000       0.594       1.082      *
    BEST               0.770       0.123      0.000       0.534       1.016      *
    RELAX             -0.033       0.077      0.333      -0.186       0.118
    EASY              -0.036       0.075      0.317      -0.186       0.109
    FUN                0.008       0.078      0.457      -0.143       0.161
    PLEA               0.094       0.069      0.091      -0.042       0.228

 HEDONIA  WITH
    EUDAIMONIA         0.205       0.130      0.067      -0.065       0.442

 Intercepts
    RELAX              5.386       0.091      0.000       5.209       5.562      *
    SKILL              5.372       0.070      0.000       5.231       5.508      *
    BELIEVE            5.431       0.090      0.000       5.258       5.605      *
    PLEA               5.659       0.080      0.000       5.502       5.818      *
    IDEAL              5.381       0.091      0.000       5.200       5.559      *
    EASY               5.269       0.091      0.000       5.093       5.447      *
    BEST               5.433       0.090      0.000       5.257       5.609      *
    FUN                5.097       0.093      0.000       4.915       5.281      *

 Variances
    HEDONIA            1.000       0.000      0.000       1.000       1.000
    EUDAIMONIA         1.000       0.000      0.000       1.000       1.000

 Residual Variances
    RELAX              0.314       0.090      0.000       0.153       0.504      *
    SKILL              0.707       0.088      0.000       0.552       0.895      *
    BELIEVE            1.270       0.149      0.000       1.013       1.595      *
    PLEA               0.675       0.087      0.000       0.525       0.864      *
    IDEAL              0.829       0.180      0.000       0.472       1.183      *
    EASY               0.656       0.091      0.000       0.500       0.860      *
    BEST               0.838       0.162      0.000       0.506       1.153      *
    FUN                1.115       0.131      0.000       0.892       1.403      *


STANDARDIZED MODEL RESULTS


STDYX Standardization

                                Posterior  One-Tailed         95% C.I.
                    Estimate       S.D.      P-Value   Lower 2.5%  Upper 2.5%  Significance
 HEDONIA  BY
    RELAX              0.903       0.036      0.000       0.823       0.966      *
    EASY               0.772       0.042      0.000       0.681       0.847      *
    FUN                0.577       0.059      0.000       0.451       0.684      *
    PLEA               0.650       0.054      0.000       0.532       0.745      *
    SKILL             -0.080       0.068      0.121      -0.216       0.052
    BELIEVE           -0.045       0.059      0.214      -0.162       0.065
    IDEAL             -0.019       0.064      0.380      -0.146       0.106
    BEST               0.085       0.064      0.095      -0.043       0.211

 EUDAIMON BY
    SKILL              0.482       0.080      0.000       0.318       0.631      *
    BELIEVE            0.374       0.085      0.000       0.200       0.533      *
    IDEAL              0.679       0.087      0.000       0.497       0.842      *
    BEST               0.633       0.087      0.000       0.455       0.802      *
    RELAX             -0.026       0.061      0.333      -0.147       0.093
    EASY              -0.029       0.059      0.317      -0.147       0.086
    FUN                0.006       0.060      0.457      -0.110       0.124
    PLEA               0.084       0.062      0.091      -0.038       0.206

 HEDONIA  WITH
    EUDAIMONIA         0.205       0.130      0.067      -0.065       0.442

 Intercepts
    RELAX              4.247       0.232      0.000       3.812       4.712      *
    SKILL              5.604       0.300      0.000       5.024       6.199      *
    BELIEVE            4.464       0.247      0.000       3.985       4.958      *
    PLEA               5.087       0.273      0.000       4.567       5.641      *
    IDEAL              4.356       0.237      0.000       3.903       4.830      *
    EASY               4.171       0.230      0.000       3.726       4.625      *
    BEST               4.473       0.241      0.000       4.014       4.951      *
    FUN                3.925       0.217      0.000       3.507       4.359      *

 Variances
    HEDONIA            1.000       0.000      0.000       1.000       1.000
    EUDAIMONIA         1.000       0.000      0.000       1.000       1.000

 Residual Variances
    RELAX              0.195       0.059      0.000       0.092       0.325      *
    SKILL              0.775       0.073      0.000       0.617       0.901      *
    BELIEVE            0.862       0.060      0.000       0.724       0.959      *
    PLEA               0.546       0.067      0.000       0.421       0.682      *
    IDEAL              0.545       0.113      0.000       0.307       0.751      *
    EASY               0.412       0.060      0.000       0.302       0.538      *
    BEST               0.570       0.107      0.000       0.340       0.761      *
    FUN                0.664       0.065      0.000       0.534       0.791      *


R-SQUARE

                                Posterior  One-Tailed         95% C.I.
    Variable        Estimate       S.D.      P-Value   Lower 2.5%  Upper 2.5%

    RELAX              0.805       0.059      0.000       0.674       0.908
    SKILL              0.225       0.073      0.000       0.099       0.383
    BELIEVE            0.138       0.060      0.000       0.041       0.276
    PLEA               0.454       0.067      0.000       0.318       0.579
    IDEAL              0.455       0.113      0.000       0.249       0.693
    EASY               0.588       0.060      0.000       0.462       0.698
    BEST               0.430       0.107      0.000       0.238       0.660
    FUN                0.336       0.065      0.000       0.209       0.465


TECHNICAL 1 OUTPUT


     PARAMETER SPECIFICATION


           NU
              RELAX         SKILL         BELIEVE       PLEA          IDEAL
              ________      ________      ________      ________      ________
 1                  1             2             3             4             5


           NU
              EASY          BEST          FUN
              ________      ________      ________
 1                  6             7             8


           LAMBDA
              HEDONIA       EUDAIMON
              ________      ________
 RELAX              9            10
 SKILL             11            12
 BELIEVE           13            14
 PLEA              15            16
 IDEAL             17            18
 EASY              19            20
 BEST              21            22
 FUN               23            24


           THETA
              RELAX         SKILL         BELIEVE       PLEA          IDEAL
              ________      ________      ________      ________      ________
 RELAX             25
 SKILL              0            26
 BELIEVE            0             0            27
 PLEA               0             0             0            28
 IDEAL              0             0             0             0            29
 EASY               0             0             0             0             0
 BEST               0             0             0             0             0
 FUN                0             0             0             0             0


           THETA
              EASY          BEST          FUN
              ________      ________      ________
 EASY              30
 BEST               0            31
 FUN                0             0            32


           ALPHA
              HEDONIA       EUDAIMON
              ________      ________
 1                  0             0


           BETA
              HEDONIA       EUDAIMON
              ________      ________
 HEDONIA            0             0
 EUDAIMON           0             0


           PSI
              HEDONIA       EUDAIMON
              ________      ________
 HEDONIA            0
 EUDAIMON          33             0


     STARTING VALUES


           NU
              RELAX         SKILL         BELIEVE       PLEA          IDEAL
              ________      ________      ________      ________      ________
 1              5.381         5.370         5.431         5.656         5.381


           NU
              EASY          BEST          FUN
              ________      ________      ________
 1              5.265         5.431         5.095


           LAMBDA
              HEDONIA       EUDAIMON
              ________      ________
 RELAX          1.000         1.000
 SKILL          1.000         1.000
 BELIEVE        1.000         1.000
 PLEA           1.000         1.000
 IDEAL          1.000         1.000
 EASY           1.000         1.000
 BEST           1.000         1.000
 FUN            1.000         1.000


           THETA
              RELAX         SKILL         BELIEVE       PLEA          IDEAL
              ________      ________      ________      ________      ________
 RELAX          0.778
 SKILL          0.000         0.447
 BELIEVE        0.000         0.000         0.722
 PLEA           0.000         0.000         0.000         0.603
 IDEAL          0.000         0.000         0.000         0.000         0.741
 EASY           0.000         0.000         0.000         0.000         0.000
 BEST           0.000         0.000         0.000         0.000         0.000
 FUN            0.000         0.000         0.000         0.000         0.000


           THETA
              EASY          BEST          FUN
              ________      ________      ________
 EASY           0.773
 BEST           0.000         0.722
 FUN            0.000         0.000         0.820


           ALPHA
              HEDONIA       EUDAIMON
              ________      ________
 1              0.000         0.000


           BETA
              HEDONIA       EUDAIMON
              ________      ________
 HEDONIA        0.000         0.000
 EUDAIMON       0.000         0.000


           PSI
              HEDONIA       EUDAIMON
              ________      ________
 HEDONIA        1.000
 EUDAIMON       0.000         1.000


     PRIORS FOR ALL PARAMETERS            PRIOR MEAN      PRIOR VARIANCE     PRIOR STD. DEV.

     Parameter 1~N(0.000,infinity)           0.0000            infinity            infinity
     Parameter 2~N(0.000,infinity)           0.0000            infinity            infinity
     Parameter 3~N(0.000,infinity)           0.0000            infinity            infinity
     Parameter 4~N(0.000,infinity)           0.0000            infinity            infinity
     Parameter 5~N(0.000,infinity)           0.0000            infinity            infinity
     Parameter 6~N(0.000,infinity)           0.0000            infinity            infinity
     Parameter 7~N(0.000,infinity)           0.0000            infinity            infinity
     Parameter 8~N(0.000,infinity)           0.0000            infinity            infinity
     Parameter 9~N(0.000,infinity)           0.0000            infinity            infinity
     Parameter 10~N(0.000,0.010)             0.0000              0.0100              0.1000
     Parameter 11~N(0.000,0.010)             0.0000              0.0100              0.1000
     Parameter 12~N(0.000,infinity)          0.0000            infinity            infinity
     Parameter 13~N(0.000,0.010)             0.0000              0.0100              0.1000
     Parameter 14~N(0.000,infinity)          0.0000            infinity            infinity
     Parameter 15~N(0.000,infinity)          0.0000            infinity            infinity
     Parameter 16~N(0.000,0.010)             0.0000              0.0100              0.1000
     Parameter 17~N(0.000,0.010)             0.0000              0.0100              0.1000
     Parameter 18~N(0.000,infinity)          0.0000            infinity            infinity
     Parameter 19~N(0.000,infinity)          0.0000            infinity            infinity
     Parameter 20~N(0.000,0.010)             0.0000              0.0100              0.1000
     Parameter 21~N(0.000,0.010)             0.0000              0.0100              0.1000
     Parameter 22~N(0.000,infinity)          0.0000            infinity            infinity
     Parameter 23~N(0.000,infinity)          0.0000            infinity            infinity
     Parameter 24~N(0.000,0.010)             0.0000              0.0100              0.1000
     Parameter 25~IG(-1.000,0.000)         infinity            infinity            infinity
     Parameter 26~IG(-1.000,0.000)         infinity            infinity            infinity
     Parameter 27~IG(-1.000,0.000)         infinity            infinity            infinity
     Parameter 28~IG(-1.000,0.000)         infinity            infinity            infinity
     Parameter 29~IG(-1.000,0.000)         infinity            infinity            infinity
     Parameter 30~IG(-1.000,0.000)         infinity            infinity            infinity
     Parameter 31~IG(-1.000,0.000)         infinity            infinity            infinity
     Parameter 32~IG(-1.000,0.000)         infinity            infinity            infinity
     Parameter 33~IW(0.000,-3)


TECHNICAL 8 OUTPUT


     Simulated prior distributions

     Parameter       Prior Mean  Prior Variance  Prior Std. Dev.


     Parameter 1 Improper Prior
     Parameter 2 Improper Prior
     Parameter 3 Improper Prior
     Parameter 4 Improper Prior
     Parameter 5 Improper Prior
     Parameter 6 Improper Prior
     Parameter 7 Improper Prior
     Parameter 8 Improper Prior
     Parameter 9 Improper Prior
     Parameter 10         0.0002          0.0095          0.0973
     Parameter 11        -0.0032          0.0104          0.1022
     Parameter 12 Improper Prior
     Parameter 13         0.0027          0.0104          0.1019
     Parameter 14 Improper Prior
     Parameter 15 Improper Prior
     Parameter 16        -0.0065          0.0102          0.1011
     Parameter 17         0.0048          0.0098          0.0989
     Parameter 18 Improper Prior
     Parameter 19 Improper Prior
     Parameter 20        -0.0009          0.0105          0.1024
     Parameter 21        -0.0050          0.0100          0.1002
     Parameter 22 Improper Prior
     Parameter 23 Improper Prior
     Parameter 24         0.0015          0.0101          0.1007
     Parameter 25 Improper Prior
     Parameter 26 Improper Prior
     Parameter 27 Improper Prior
     Parameter 28 Improper Prior
     Parameter 29 Improper Prior
     Parameter 30 Improper Prior
     Parameter 31 Improper Prior
     Parameter 32 Improper Prior
     Parameter 33 Improper Prior


   TECHNICAL 8 OUTPUT FOR BAYES ESTIMATION

                     POTENTIAL       PARAMETER WITH
     ITERATION    SCALE REDUCTION      HIGHEST PSR
     100              1.736               9
     200              2.214               10
     300              1.918               10
     400              1.531               25
     500              1.168               33
     600              1.090               18
     700              1.294               25
     800              1.074               17
     900              1.039               5
     1000             1.053               25
     1100             1.048               22
     1200             1.041               1
     1300             1.052               29
     1400             1.033               29
     1500             1.037               25
     1600             1.032               9
     1700             1.100               25
     1800             1.040               29
     1900             1.044               17
     2000             1.019               5
     2100             1.020               5
     2200             1.038               25
     2300             1.073               25
     2400             1.015               33
     2500             1.017               21
     2600             1.021               1
     2700             1.015               6
     2800             1.022               25
     2900             1.040               25
     3000             1.043               25
     3100             1.041               25
     3200             1.018               25
     3300             1.012               25
     3400             1.011               25
     3500             1.009               21
     3600             1.005               7
     3700             1.008               22
     3800             1.011               22
     3900             1.009               22
     4000             1.008               31
     4100             1.005               14
     4200             1.007               29
     4300             1.004               29
     4400             1.009               31
     4500             1.009               31
     4600             1.013               9
     4700             1.009               31
     4800             1.008               9
     4900             1.003               9
     5000             1.014               25
     5100             1.018               25
     5200             1.030               25
     5300             1.021               25
     5400             1.011               7
     5500             1.013               7
     5600             1.017               7
     5700             1.016               5
     5800             1.016               5
     5900             1.015               5
     6000             1.016               18
     6100             1.013               18
     6200             1.012               29
     6300             1.010               25
     6400             1.008               25
     6500             1.009               29
     6600             1.010               31
     6700             1.011               31
     6800             1.012               31
     6900             1.013               31
     7000             1.017               31
     7100             1.021               31
     7200             1.026               31
     7300             1.012               31
     7400             1.009               10
     7500             1.007               31
     7600             1.007               10
     7700             1.007               31
     7800             1.008               31
     7900             1.005               18
     8000             1.005               10
     8100             1.006               10
     8200             1.003               30
     8300             1.002               30
     8400             1.001               31
     8500             1.002               5
     8600             1.002               5
     8700             1.003               2
     8800             1.004               5
     8900             1.004               5
     9000             1.003               5
     9100             1.005               10
     9200             1.007               10
     9300             1.007               10
     9400             1.008               25
     9500             1.008               25
     9600             1.010               25
     9700             1.015               25
     9800             1.017               25
     9900             1.015               25
     10000            1.013               25
     10100            1.009               25
     10200            1.008               25
     10300            1.007               25
     10400            1.005               25
     10500            1.006               25
     10600            1.005               25
     10700            1.005               18
     10800            1.006               25
     10900            1.004               25
     11000            1.004               18
     11100            1.006               29
     11200            1.005               29
     11300            1.003               29
     11400            1.003               21
     11500            1.003               18
     11600            1.005               18
     11700            1.007               18
     11800            1.007               29
     11900            1.008               29
     12000            1.004               29
     12100            1.004               33
     12200            1.005               21
     12300            1.005               21
     12400            1.005               1
     12500            1.007               1
     12600            1.005               1
     12700            1.005               29
     12800            1.006               1
     12900            1.008               1
     13000            1.008               25
     13100            1.007               25
     13200            1.006               25
     13300            1.004               25
     13400            1.004               1
     13500            1.004               1
     13600            1.007               1
     13700            1.005               1
     13800            1.005               1
     13900            1.005               1
     14000            1.003               19
     14100            1.002               19
     14200            1.002               25
     14300            1.002               25
     14400            1.004               25
     14500            1.002               25
     14600            1.002               12
     14700            1.001               12
     14800            1.002               31
     14900            1.002               10
     15000            1.002               10
     15100            1.003               33
     15200            1.003               33
     15300            1.002               10
     15400            1.002               10
     15500            1.003               33
     15600            1.003               33
     15700            1.002               13
     15800            1.002               10
     15900            1.003               33
     16000            1.004               33
     16100            1.005               33
     16200            1.005               13
     16300            1.005               13
     16400            1.005               13
     16500            1.005               13
     16600            1.005               13
     16700            1.004               13
     16800            1.005               23
     16900            1.005               23
     17000            1.006               23
     17100            1.006               23
     17200            1.005               23
     17300            1.005               23
     17400            1.003               23
     17500            1.005               23
     17600            1.004               23
     17700            1.004               23
     17800            1.004               23
     17900            1.003               13
     18000            1.004               23
     18100            1.004               23
     18200            1.005               31
     18300            1.006               31
     18400            1.005               31
     18500            1.004               31
     18600            1.004               25
     18700            1.005               25
     18800            1.005               25
     18900            1.004               25
     19000            1.004               25
     19100            1.003               12
     19200            1.003               12
     19300            1.003               12
     19400            1.003               12
     19500            1.003               12
     19600            1.004               12
     19700            1.004               12
     19800            1.004               12
     19900            1.004               12
     20000            1.004               12


DIAGRAM INFORMATION

  Use View Diagram under the Diagram menu in the Mplus Editor to view the diagram.
  If running Mplus from the Mplus Diagrammer, the diagram opens automatically.

  Diagram output
    d:\my stuff\dropbox\0_state of art\hema art methodology\analyses\revision2\14 pl.dgm

     Beginning Time:  22:06:19
        Ending Time:  22:06:26
       Elapsed Time:  00:00:07


MUTHEN & MUTHEN
3463 Stoner Ave.
Los Angeles, CA  90066

Tel: (310) 391-9971
Fax: (310) 391-8971
Web: www.StatModel.com
Support: Support@StatModel.com

Copyright (c) 1998-2013 Muthen & Muthen
