# Supplementary material for: Measuring hedonia and eudaimonia as motives for activities: cross-national investigation through traditional and Bayesian structural equation modeling
Source: Front Psychol. 2014 Sep 8;5:984. doi: 10.3389/fpsyg.2014.00984 (PMC4157462; doi:10.3389/fpsyg.2014.00984)
Supplement: Supplementary file 1 [file DataSheet1.ZIP › 15 eng.out]

Mplus VERSION 7.11
MUTHEN & MUTHEN
07/30/2014  10:06 PM

INPUT INSTRUCTIONS

  Title: CFA with 3 factors for the HEMA short scale (English version)
  with Bayesian estimator and informative priors for cross-loadings

  Data:
  File is "engsample.dat";

  Variable:
  NAMES ARE gender age relax skill believe plea ideal enjoy easy best fun group;
  USEVARIABLES are relax skill believe plea ideal easy best fun; ! enjoy;
  MISSING ARE all (-9);
  useobservations are group eq 1;

  Analysis:
  estimator=bayes;
  processors=3;
    Bconvergence=.01 ;
    Biterations = 500000 (20000);
    chains is 3;
    bseed = 100;

  Model:
   COMFORT BY relax*(h1);
   COMFORT BY easy(h2);

   PLEASURE BY fun*(h3);
   PLEASURE BY plea (h4);

   EUDAIMONIA BY  skill*(e1);
   EUDAIMONIA BY  believe(e2);
   EUDAIMONIA BY  ideal(e3);
   EUDAIMONIA BY  best(e4) ;

  COMFORT@1;
  PLEASURE@1;
  EUDAIMONIA@1;
  COMFORT WITH EUDAIMONIA;
  PLEASURE WITH EUDAIMONIA;
  COMFORT WITH PLEASURE;

  !cross loadings
  COMFORT by skill (c1_1);
  COMFORT by believe (c1_2);
  COMFORT by ideal (c1_3);
  COMFORT by best (c1_4);
  COMFORT by fun (c1_5);
  COMFORT by plea (c1_6);

  PLEASURE by skill (c1_7);
  PLEASURE by believe (c1_8);
  PLEASURE by ideal (c1_9);
  PLEASURE by best (c1_10);
  PLEASURE by relax (c1_11);
  PLEASURE by easy (c1_12);

  EUDAIMONIA by relax (c1_13);
  EUDAIMONIA by easy (c1_14);
  EUDAIMONIA by fun (c1_15);
  EUDAIMONIA by plea (c1_16);

  model priors:
  c1_1-c1_16~N(0,.01);

  OUTPUT: stdYX; tech8;  tech1;


INPUT READING TERMINATED NORMALLY


CFA with 3 factors for the HEMA short scale (English version)
with Bayesian estimator and informative priors for cross-loadings

SUMMARY OF ANALYSIS

Number of groups                                                 1
Number of observations                                         206

Number of dependent variables                                    8
Number of independent variables                                  0
Number of continuous latent variables                            3

Observed dependent variables

  Continuous
   RELAX       SKILL       BELIEVE     PLEA        IDEAL       EASY
   BEST        FUN

Continuous latent variables
   COMFORT     PLEASURE    EUDAIMON


Estimator                                                    BAYES
Specifications for Bayesian Estimation
  Point estimate                                            MEDIAN
  Number of Markov chain Monte Carlo (MCMC) chains               3
  Random seed for the first chain                              100
  Starting value information                           UNPERTURBED
  Treatment of categorical mediator                         LATENT
  Algorithm used for Markov chain Monte Carlo           GIBBS(PX1)
  Convergence criterion                                  0.100D-01
  Maximum number of iterations                              500000
  K-th iteration used for thinning                               1

Input data file(s)
  engsample.dat
Input data format  FREE


SUMMARY OF DATA


COVARIANCE COVERAGE OF DATA

Minimum covariance coverage value   0.100

     Number of missing data patterns             3


     PROPORTION OF DATA PRESENT


           Covariance Coverage
              RELAX         SKILL         BELIEVE       PLEA          IDEAL
              ________      ________      ________      ________      ________
 RELAX          1.000
 SKILL          0.995         0.995
 BELIEVE        1.000         0.995         1.000
 PLEA           1.000         0.995         1.000         1.000
 IDEAL          1.000         0.995         1.000         1.000         1.000
 EASY           1.000         0.995         1.000         1.000         1.000
 BEST           1.000         0.995         1.000         1.000         1.000
 FUN            0.995         0.990         0.995         0.995         0.995


           Covariance Coverage
              EASY          BEST          FUN
              ________      ________      ________
 EASY           1.000
 BEST           1.000         1.000
 FUN            0.995         0.995         0.995


THE MODEL ESTIMATION TERMINATED NORMALLY

     USE THE FBITERATIONS OPTION TO INCREASE THE NUMBER OF ITERATIONS BY A FACTOR
     OF AT LEAST TWO TO CHECK CONVERGENCE AND THAT THE PSR VALUE DOES NOT INCREASE.


MODEL FIT INFORMATION

Number of Free Parameters                              43

Bayesian Posterior Predictive Checking using Chi-Square

          95% Confidence Interval for the Difference Between
          the Observed and the Replicated Chi-Square Values

                                -14.836            39.368

          Posterior Predictive P-Value              0.168

Information Criterion

          Deviance (DIC)                         5501.308
          Estimated Number of Parameters (pD)      31.081
          Bayesian (BIC)                         5667.890


MODEL RESULTS

                                Posterior  One-Tailed         95% C.I.
                    Estimate       S.D.      P-Value   Lower 2.5%  Upper 2.5%  Significance

 COMFORT  BY
    RELAX              1.054       0.138      0.000       0.814       1.351      *
    EASY               1.574       0.148      0.000       1.230       1.817      *
    SKILL              0.001       0.075      0.491      -0.146       0.150
    BELIEVE            0.056       0.079      0.241      -0.099       0.214
    IDEAL             -0.010       0.075      0.447      -0.155       0.140
    BEST              -0.039       0.078      0.312      -0.189       0.114
    FUN                0.058       0.097      0.276      -0.137       0.243
    PLEA              -0.048       0.088      0.285      -0.225       0.118

 PLEASURE BY
    FUN                1.297       0.161      0.000       0.974       1.594      *
    PLEA               1.073       0.159      0.000       0.780       1.402      *
    SKILL             -0.117       0.082      0.075      -0.278       0.042
    BELIEVE            0.002       0.086      0.490      -0.168       0.168
    IDEAL              0.024       0.084      0.390      -0.148       0.185
    BEST               0.070       0.088      0.213      -0.107       0.240
    RELAX             -0.005       0.089      0.476      -0.182       0.165
    EASY               0.017       0.095      0.432      -0.169       0.200

 EUDAIMON BY
    SKILL              0.851       0.107      0.000       0.644       1.060      *
    BELIEVE            1.051       0.125      0.000       0.813       1.302      *
    IDEAL              1.065       0.106      0.000       0.864       1.282      *
    BEST               1.168       0.111      0.000       0.957       1.395      *
    RELAX              0.090       0.080      0.125      -0.067       0.247
    EASY              -0.058       0.089      0.251      -0.230       0.119
    FUN               -0.045       0.092      0.306      -0.231       0.131
    PLEA               0.073       0.094      0.223      -0.120       0.248

 COMFORT  WITH
    EUDAIMONIA         0.119       0.115      0.160      -0.111       0.338
    PLEASURE           0.485       0.103      0.000       0.269       0.675      *

 PLEASURE WITH
    EUDAIMONIA         0.543       0.097      0.000       0.338       0.716      *

 Intercepts
    RELAX              4.368       0.110      0.000       4.151       4.584      *
    SKILL              4.867       0.094      0.000       4.687       5.054      *
    BELIEVE            4.581       0.118      0.000       4.352       4.814      *
    PLEA               5.188       0.105      0.000       4.983       5.393      *
    IDEAL              5.080       0.099      0.000       4.887       5.275      *
    EASY               4.117       0.120      0.000       3.880       4.358      *
    BEST               5.127       0.104      0.000       4.923       5.330      *
    FUN                5.250       0.106      0.000       5.045       5.470      *

 Variances
    COMFORT            1.000       0.000      0.000       1.000       1.000
    PLEASURE           1.000       0.000      0.000       1.000       1.000
    EUDAIMONIA         1.000       0.000      0.000       1.000       1.000

 Residual Variances
    RELAX              1.298       0.213      0.000       0.814       1.676      *
    SKILL              1.142       0.140      0.000       0.900       1.449      *
    BELIEVE            1.602       0.191      0.000       1.281       2.018      *
    PLEA               1.056       0.202      0.000       0.631       1.430      *
    IDEAL              0.846       0.125      0.000       0.620       1.117      *
    EASY               0.381       0.321      0.000       0.006       1.152      *
    BEST               0.727       0.130      0.000       0.488       1.005      *
    FUN                0.611       0.253      0.000       0.083       1.062      *


STANDARDIZED MODEL RESULTS


STDYX Standardization

                                Posterior  One-Tailed         95% C.I.
                    Estimate       S.D.      P-Value   Lower 2.5%  Upper 2.5%  Significance
 COMFORT  BY
    RELAX              0.673       0.074      0.000       0.545       0.836      *
    EASY               0.933       0.074      0.000       0.750       1.031      *
    SKILL              0.001       0.056      0.491      -0.109       0.111
    BELIEVE            0.034       0.048      0.241      -0.060       0.129
    IDEAL             -0.007       0.053      0.447      -0.110       0.098
    BEST              -0.026       0.053      0.312      -0.130       0.077
    FUN                0.038       0.065      0.276      -0.092       0.161
    PLEA              -0.032       0.059      0.285      -0.152       0.079

 PLEASURE BY
    FUN                0.857       0.095      0.000       0.664       1.033      *
    PLEA               0.715       0.094      0.000       0.543       0.906      *
    SKILL             -0.087       0.062      0.075      -0.210       0.031
    BELIEVE            0.001       0.052      0.490      -0.102       0.101
    IDEAL              0.017       0.060      0.390      -0.105       0.131
    BEST               0.047       0.059      0.213      -0.072       0.163
    RELAX             -0.003       0.057      0.476      -0.117       0.106
    EASY               0.010       0.056      0.432      -0.101       0.119

 EUDAIMON BY
    SKILL              0.638       0.067      0.000       0.499       0.760      *
    BELIEVE            0.636       0.060      0.000       0.511       0.745      *
    IDEAL              0.751       0.055      0.000       0.640       0.859      *
    BEST               0.792       0.054      0.000       0.683       0.896      *
    RELAX              0.057       0.051      0.125      -0.043       0.159
    EASY              -0.034       0.053      0.251      -0.138       0.071
    FUN               -0.030       0.061      0.306      -0.154       0.085
    PLEA               0.049       0.063      0.223      -0.080       0.166

 COMFORT  WITH
    EUDAIMONIA         0.119       0.115      0.160      -0.111       0.338
    PLEASURE           0.485       0.103      0.000       0.269       0.675      *

 PLEASURE WITH
    EUDAIMONIA         0.543       0.097      0.000       0.338       0.716      *

 Intercepts
    RELAX              2.796       0.154      0.000       2.502       3.107      *
    SKILL              3.647       0.197      0.000       3.274       4.048      *
    BELIEVE            2.769       0.152      0.000       2.475       3.072      *
    PLEA               3.461       0.182      0.000       3.114       3.822      *
    IDEAL              3.581       0.190      0.000       3.219       3.966      *
    EASY               2.442       0.136      0.000       2.171       2.710      *
    BEST               3.477       0.182      0.000       3.118       3.838      *
    FUN                3.479       0.185      0.000       3.126       3.848      *

 Variances
    COMFORT            1.000       0.000      0.000       1.000       1.000
    PLEASURE           1.000       0.000      0.000       1.000       1.000
    EUDAIMONIA         1.000       0.000      0.000       1.000       1.000

 Residual Variances
    RELAX              0.534       0.085      0.000       0.330       0.671      *
    SKILL              0.643       0.067      0.000       0.513       0.774      *
    BELIEVE            0.587       0.064      0.000       0.465       0.715      *
    PLEA               0.472       0.091      0.000       0.274       0.630      *
    IDEAL              0.423       0.063      0.000       0.299       0.549      *
    EASY               0.132       0.113      0.000       0.002       0.404      *
    BEST               0.334       0.063      0.000       0.217       0.465      *
    FUN                0.269       0.112      0.000       0.037       0.468      *


R-SQUARE

                                Posterior  One-Tailed         95% C.I.
    Variable        Estimate       S.D.      P-Value   Lower 2.5%  Upper 2.5%

    RELAX              0.466       0.085      0.000       0.329       0.670
    SKILL              0.357       0.067      0.000       0.226       0.487
    BELIEVE            0.413       0.064      0.000       0.285       0.535
    PLEA               0.528       0.091      0.000       0.370       0.725
    IDEAL              0.577       0.063      0.000       0.451       0.701
    EASY               0.868       0.113      0.000       0.596       0.998
    BEST               0.666       0.063      0.000       0.535       0.783
    FUN                0.731       0.112      0.000       0.532       0.963


TECHNICAL 1 OUTPUT


     PARAMETER SPECIFICATION


           NU
              RELAX         SKILL         BELIEVE       PLEA          IDEAL
              ________      ________      ________      ________      ________
 1                  1             2             3             4             5


           NU
              EASY          BEST          FUN
              ________      ________      ________
 1                  6             7             8


           LAMBDA
              COMFORT       PLEASURE      EUDAIMON
              ________      ________      ________
 RELAX              9            10            11
 SKILL             12            13            14
 BELIEVE           15            16            17
 PLEA              18            19            20
 IDEAL             21            22            23
 EASY              24            25            26
 BEST              27            28            29
 FUN               30            31            32


           THETA
              RELAX         SKILL         BELIEVE       PLEA          IDEAL
              ________      ________      ________      ________      ________
 RELAX             33
 SKILL              0            34
 BELIEVE            0             0            35
 PLEA               0             0             0            36
 IDEAL              0             0             0             0            37
 EASY               0             0             0             0             0
 BEST               0             0             0             0             0
 FUN                0             0             0             0             0


           THETA
              EASY          BEST          FUN
              ________      ________      ________
 EASY              38
 BEST               0            39
 FUN                0             0            40


           ALPHA
              COMFORT       PLEASURE      EUDAIMON
              ________      ________      ________
 1                  0             0             0


           BETA
              COMFORT       PLEASURE      EUDAIMON
              ________      ________      ________
 COMFORT            0             0             0
 PLEASURE           0             0             0
 EUDAIMON           0             0             0


           PSI
              COMFORT       PLEASURE      EUDAIMON
              ________      ________      ________
 COMFORT            0
 PLEASURE          41             0
 EUDAIMON          42            43             0


     STARTING VALUES


           NU
              RELAX         SKILL         BELIEVE       PLEA          IDEAL
              ________      ________      ________      ________      ________
 1              4.364         4.868         4.578         5.184         5.078


           NU
              EASY          BEST          FUN
              ________      ________      ________
 1              4.117         5.121         5.263


           LAMBDA
              COMFORT       PLEASURE      EUDAIMON
              ________      ________      ________
 RELAX          1.000         1.000         1.000
 SKILL          1.000         1.000         1.000
 BELIEVE        1.000         1.000         1.000
 PLEA           1.000         1.000         1.000
 IDEAL          1.000         1.000         1.000
 EASY           1.000         1.000         1.000
 BEST           1.000         1.000         1.000
 FUN            1.000         1.000         1.000


           THETA
              RELAX         SKILL         BELIEVE       PLEA          IDEAL
              ________      ________      ________      ________      ________
 RELAX          1.189
 SKILL          0.000         0.871
 BELIEVE        0.000         0.000         1.332
 PLEA           0.000         0.000         0.000         1.100
 IDEAL          0.000         0.000         0.000         0.000         0.977
 EASY           0.000         0.000         0.000         0.000         0.000
 BEST           0.000         0.000         0.000         0.000         0.000
 FUN            0.000         0.000         0.000         0.000         0.000


           THETA
              EASY          BEST          FUN
              ________      ________      ________
 EASY           1.383
 BEST           0.000         1.058
 FUN            0.000         0.000         1.088


           ALPHA
              COMFORT       PLEASURE      EUDAIMON
              ________      ________      ________
 1              0.000         0.000         0.000


           BETA
              COMFORT       PLEASURE      EUDAIMON
              ________      ________      ________
 COMFORT        0.000         0.000         0.000
 PLEASURE       0.000         0.000         0.000
 EUDAIMON       0.000         0.000         0.000


           PSI
              COMFORT       PLEASURE      EUDAIMON
              ________      ________      ________
 COMFORT        1.000
 PLEASURE       0.000         1.000
 EUDAIMON       0.000         0.000         1.000


     PRIORS FOR ALL PARAMETERS            PRIOR MEAN      PRIOR VARIANCE     PRIOR STD. DEV.

     Parameter 1~N(0.000,infinity)           0.0000            infinity            infinity
     Parameter 2~N(0.000,infinity)           0.0000            infinity            infinity
     Parameter 3~N(0.000,infinity)           0.0000            infinity            infinity
     Parameter 4~N(0.000,infinity)           0.0000            infinity            infinity
     Parameter 5~N(0.000,infinity)           0.0000            infinity            infinity
     Parameter 6~N(0.000,infinity)           0.0000            infinity            infinity
     Parameter 7~N(0.000,infinity)           0.0000            infinity            infinity
     Parameter 8~N(0.000,infinity)           0.0000            infinity            infinity
     Parameter 9~N(0.000,infinity)           0.0000            infinity            infinity
     Parameter 10~N(0.000,0.010)             0.0000              0.0100              0.1000
     Parameter 11~N(0.000,0.010)             0.0000              0.0100              0.1000
     Parameter 12~N(0.000,0.010)             0.0000              0.0100              0.1000
     Parameter 13~N(0.000,0.010)             0.0000              0.0100              0.1000
     Parameter 14~N(0.000,infinity)          0.0000            infinity            infinity
     Parameter 15~N(0.000,0.010)             0.0000              0.0100              0.1000
     Parameter 16~N(0.000,0.010)             0.0000              0.0100              0.1000
     Parameter 17~N(0.000,infinity)          0.0000            infinity            infinity
     Parameter 18~N(0.000,0.010)             0.0000              0.0100              0.1000
     Parameter 19~N(0.000,infinity)          0.0000            infinity            infinity
     Parameter 20~N(0.000,0.010)             0.0000              0.0100              0.1000
     Parameter 21~N(0.000,0.010)             0.0000              0.0100              0.1000
     Parameter 22~N(0.000,0.010)             0.0000              0.0100              0.1000
     Parameter 23~N(0.000,infinity)          0.0000            infinity            infinity
     Parameter 24~N(0.000,infinity)          0.0000            infinity            infinity
     Parameter 25~N(0.000,0.010)             0.0000              0.0100              0.1000
     Parameter 26~N(0.000,0.010)             0.0000              0.0100              0.1000
     Parameter 27~N(0.000,0.010)             0.0000              0.0100              0.1000
     Parameter 28~N(0.000,0.010)             0.0000              0.0100              0.1000
     Parameter 29~N(0.000,infinity)          0.0000            infinity            infinity
     Parameter 30~N(0.000,0.010)             0.0000              0.0100              0.1000
     Parameter 31~N(0.000,infinity)          0.0000            infinity            infinity
     Parameter 32~N(0.000,0.010)             0.0000              0.0100              0.1000
     Parameter 33~IG(-1.000,0.000)         infinity            infinity            infinity
     Parameter 34~IG(-1.000,0.000)         infinity            infinity            infinity
     Parameter 35~IG(-1.000,0.000)         infinity            infinity            infinity
     Parameter 36~IG(-1.000,0.000)         infinity            infinity            infinity
     Parameter 37~IG(-1.000,0.000)         infinity            infinity            infinity
     Parameter 38~IG(-1.000,0.000)         infinity            infinity            infinity
     Parameter 39~IG(-1.000,0.000)         infinity            infinity            infinity
     Parameter 40~IG(-1.000,0.000)         infinity            infinity            infinity
     Parameter 41~IW(0.000,-4)
     Parameter 42~IW(0.000,-4)
     Parameter 43~IW(0.000,-4)


TECHNICAL 8 OUTPUT


     Simulated prior distributions

     Parameter       Prior Mean  Prior Variance  Prior Std. Dev.


     Parameter 1 Improper Prior
     Parameter 2 Improper Prior
     Parameter 3 Improper Prior
     Parameter 4 Improper Prior
     Parameter 5 Improper Prior
     Parameter 6 Improper Prior
     Parameter 7 Improper Prior
     Parameter 8 Improper Prior
     Parameter 9 Improper Prior
     Parameter 10         0.0002          0.0097          0.0983
     Parameter 11        -0.0050          0.0110          0.1049
     Parameter 12         0.0070          0.0108          0.1039
     Parameter 13        -0.0029          0.0101          0.1006
     Parameter 14 Improper Prior
     Parameter 15         0.0019          0.0098          0.0990
     Parameter 16         0.0016          0.0099          0.0995
     Parameter 17 Improper Prior
     Parameter 18        -0.0003          0.0100          0.0998
     Parameter 19 Improper Prior
     Parameter 20         0.0002          0.0106          0.1030
     Parameter 21        -0.0058          0.0102          0.1011
     Parameter 22         0.0038          0.0099          0.0993
     Parameter 23 Improper Prior
     Parameter 24 Improper Prior
     Parameter 25        -0.0033          0.0095          0.0976
     Parameter 26         0.0000          0.0110          0.1047
     Parameter 27         0.0006          0.0103          0.1016
     Parameter 28        -0.0009          0.0098          0.0991
     Parameter 29 Improper Prior
     Parameter 30        -0.0009          0.0104          0.1022
     Parameter 31 Improper Prior
     Parameter 32        -0.0007          0.0093          0.0962
     Parameter 33 Improper Prior
     Parameter 34 Improper Prior
     Parameter 35 Improper Prior
     Parameter 36 Improper Prior
     Parameter 37 Improper Prior
     Parameter 38 Improper Prior
     Parameter 39 Improper Prior
     Parameter 40 Improper Prior
     Parameter 41 Improper Prior
     Parameter 42 Improper Prior
     Parameter 43 Improper Prior


   TECHNICAL 8 OUTPUT FOR BAYES ESTIMATION

                     POTENTIAL       PARAMETER WITH
     ITERATION    SCALE REDUCTION      HIGHEST PSR
     100              1.570               38
     200              1.184               6
     300              1.394               36
     400              1.334               24
     500              1.889               38
     600              1.279               40
     700              2.280               40
     800              1.129               32
     900              1.149               31
     1000             1.564               40
     1100             2.163               40
     1200             2.073               38
     1300             1.710               38
     1400             1.505               24
     1500             1.143               24
     1600             1.085               26
     1700             1.167               38
     1800             1.513               38
     1900             1.839               38
     2000             2.098               38
     2100             1.540               38
     2200             1.612               38
     2300             1.237               38
     2400             1.059               38
     2500             1.042               6
     2600             1.097               38
     2700             1.087               38
     2800             1.043               24
     2900             1.101               40
     3000             1.039               24
     3100             1.033               41
     3200             1.037               41
     3300             1.028               38
     3400             1.136               38
     3500             1.206               38
     3600             1.141               38
     3700             1.093               38
     3800             1.123               38
     3900             1.219               38
     4000             1.246               38
     4100             1.200               38
     4200             1.226               38
     4300             1.231               38
     4400             1.173               38
     4500             1.120               38
     4600             1.093               38
     4700             1.048               38
     4800             1.044               25
     4900             1.038               25
     5000             1.026               42
     5100             1.026               42
     5200             1.046               38
     5300             1.091               38
     5400             1.094               38
     5500             1.106               38
     5600             1.124               38
     5700             1.134               38
     5800             1.158               38
     5900             1.196               38
     6000             1.245               38
     6100             1.196               38
     6200             1.113               38
     6300             1.119               38
     6400             1.081               38
     6500             1.120               38
     6600             1.162               38
     6700             1.108               38
     6800             1.063               38
     6900             1.040               38
     7000             1.019               24
     7100             1.010               26
     7200             1.009               26
     7300             1.008               40
     7400             1.013               40
     7500             1.014               19
     7600             1.012               19
     7700             1.016               7
     7800             1.021               7
     7900             1.020               19
     8000             1.022               19
     8100             1.033               40
     8200             1.037               40
     8300             1.029               40
     8400             1.020               24
     8500             1.020               19
     8600             1.014               32
     8700             1.011               32
     8800             1.007               32
     8900             1.008               4
     9000             1.007               4
     9100             1.007               33
     9200             1.010               40
     9300             1.031               40
     9400             1.035               40
     9500             1.033               40
     9600             1.021               40
     9700             1.019               40
     9800             1.018               40
     9900             1.020               38
     10000            1.021               38
     10100            1.017               38
     10200            1.015               38
     10300            1.015               38
     10400            1.008               9
     10500            1.007               6
     10600            1.006               6
     10700            1.005               6
     10800            1.008               38
     10900            1.016               38
     11000            1.020               38
     11100            1.034               38
     11200            1.048               38
     11300            1.035               38
     11400            1.023               38
     11500            1.022               38
     11600            1.026               38
     11700            1.019               38
     11800            1.009               6
     11900            1.011               6
     12000            1.008               6
     12100            1.006               8
     12200            1.005               37
     12300            1.005               5
     12400            1.005               5
     12500            1.006               37
     12600            1.006               32
     12700            1.006               32
     12800            1.008               32
     12900            1.006               32
     13000            1.004               32
     13100            1.006               32
     13200            1.004               37
     13300            1.005               37
     13400            1.005               33
     13500            1.005               37
     13600            1.005               33
     13700            1.012               33
     13800            1.011               33
     13900            1.010               33
     14000            1.007               33
     14100            1.004               37
     14200            1.004               33
     14300            1.005               9
     14400            1.005               9
     14500            1.003               42
     14600            1.003               36
     14700            1.006               36
     14800            1.011               40
     14900            1.010               36
     15000            1.011               36
     15100            1.009               36
     15200            1.010               36
     15300            1.008               36
     15400            1.007               38
     15500            1.010               38
     15600            1.008               38
     15700            1.006               36
     15800            1.005               38
     15900            1.010               38
     16000            1.016               38
     16100            1.016               38
     16200            1.015               38
     16300            1.013               6
     16400            1.013               38
     16500            1.019               38
     16600            1.029               38
     16700            1.029               38
     16800            1.022               38
     16900            1.020               38
     17000            1.017               38
     17100            1.015               38
     17200            1.015               38
     17300            1.022               38
     17400            1.026               38
     17500            1.025               38
     17600            1.027               38
     17700            1.025               38
     17800            1.021               38
     17900            1.021               38
     18000            1.027               38
     18100            1.029               38
     18200            1.027               38
     18300            1.021               38
     18400            1.015               38
     18500            1.012               40
     18600            1.012               40
     18700            1.013               40
     18800            1.019               40
     18900            1.027               40
     19000            1.026               40
     19100            1.025               40
     19200            1.025               40
     19300            1.022               40
     19400            1.015               40
     19500            1.016               40
     19600            1.018               40
     19700            1.016               40
     19800            1.016               40
     19900            1.020               40
     20000            1.024               40
     20100            1.024               40
     20200            1.032               40
     20300            1.048               40
     20400            1.048               40
     20500            1.042               40
     20600            1.048               40
     20700            1.048               40
     20800            1.054               40
     20900            1.059               40
     21000            1.063               40
     21100            1.058               40
     21200            1.061               40
     21300            1.060               40
     21400            1.060               40
     21500            1.059               40
     21600            1.056               40
     21700            1.054               40
     21800            1.049               40
     21900            1.049               40
     22000            1.051               40
     22100            1.054               40
     22200            1.060               40
     22300            1.062               40
     22400            1.056               40
     22500            1.050               40
     22600            1.039               40
     22700            1.032               40
     22800            1.020               40
     22900            1.015               40


DIAGRAM INFORMATION

  Use View Diagram under the Diagram menu in the Mplus Editor to view the diagram.
  If running Mplus from the Mplus Diagrammer, the diagram opens automatically.

  Diagram output
    d:\my stuff\dropbox\0_state of art\hema art methodology\analyses\revision2\15 eng.dgm

     Beginning Time:  22:06:31
        Ending Time:  22:06:42
       Elapsed Time:  00:00:11


MUTHEN & MUTHEN
3463 Stoner Ave.
Los Angeles, CA  90066

Tel: (310) 391-9971
Fax: (310) 391-8971
Web: www.StatModel.com
Support: Support@StatModel.com

Copyright (c) 1998-2013 Muthen & Muthen
