# Supplementary material for: Measuring hedonia and eudaimonia as motives for activities: cross-national investigation through traditional and Bayesian structural equation modeling
Source: Front Psychol. 2014 Sep 8;5:984. doi: 10.3389/fpsyg.2014.00984 (PMC4157462; doi:10.3389/fpsyg.2014.00984)
Supplement: Supplementary file 1 [file DataSheet1.ZIP › 15 pl.out]

Mplus VERSION 7.11
MUTHEN & MUTHEN
07/30/2014  10:06 PM

INPUT INSTRUCTIONS

  Title: CFA with 3 factors for the HEMA short scale (Polish version)
  with Bayesian estimator and informative priors for cross-loadings

  Data:
  File is "plsample.dat";

  Variable:
  NAMES ARE gender age relax skill believe plea ideal enjoy easy best fun group;
  USEVARIABLES are relax skill believe plea ideal easy best fun; ! enjoy;
  MISSING ARE all (-9);
  useobservations are group eq 1;

  Analysis:
  estimator=bayes;
  processors=3;
    Bconvergence=.01 ;
    Biterations = 500000 (20000);
    chains is 3;
    bseed = 100;

  Model:
   COMFORT BY relax*(h1);
   COMFORT BY easy(h2);

   PLEASURE BY fun*(h3);
   PLEASURE BY plea (h4);

   EUDAIMONIA BY  skill*(e1);
   EUDAIMONIA BY  believe(e2);
   EUDAIMONIA BY  ideal(e3);
   EUDAIMONIA BY  best(e4) ;

  COMFORT@1;
  PLEASURE@1;
  EUDAIMONIA@1;
  COMFORT WITH EUDAIMONIA;
  PLEASURE WITH EUDAIMONIA;
  COMFORT WITH PLEASURE;


  !cross loadings
  COMFORT by skill (c1_1);
  COMFORT by believe (c1_2);
  COMFORT by ideal (c1_3);
  COMFORT by best (c1_4);
  COMFORT by fun (c1_5);
  COMFORT by plea (c1_6);

  PLEASURE by skill (c1_7);
  PLEASURE by believe (c1_8);
  PLEASURE by ideal (c1_9);
  PLEASURE by best (c1_10);
  PLEASURE by relax (c1_11);
  PLEASURE by easy (c1_12);

  EUDAIMONIA by relax (c1_13);
  EUDAIMONIA by easy (c1_14);
  EUDAIMONIA by fun (c1_15);
  EUDAIMONIA by plea (c1_16);

  model priors:
  c1_1-c1_16~N(0,.01);

  OUTPUT: stdYX; tech8;  tech1;


INPUT READING TERMINATED NORMALLY


CFA with 3 factors for the HEMA short scale (Polish version)
with Bayesian estimator and informative priors for cross-loadings

SUMMARY OF ANALYSIS

Number of groups                                                 1
Number of observations                                         189

Number of dependent variables                                    8
Number of independent variables                                  0
Number of continuous latent variables                            3

Observed dependent variables

  Continuous
   RELAX       SKILL       BELIEVE     PLEA        IDEAL       EASY
   BEST        FUN

Continuous latent variables
   COMFORT     PLEASURE    EUDAIMON


Estimator                                                    BAYES
Specifications for Bayesian Estimation
  Point estimate                                            MEDIAN
  Number of Markov chain Monte Carlo (MCMC) chains               3
  Random seed for the first chain                              100
  Starting value information                           UNPERTURBED
  Treatment of categorical mediator                         LATENT
  Algorithm used for Markov chain Monte Carlo           GIBBS(PX1)
  Convergence criterion                                  0.100D-01
  Maximum number of iterations                              500000
  K-th iteration used for thinning                               1

Input data file(s)
  plsample.dat
Input data format  FREE


SUMMARY OF DATA


COVARIANCE COVERAGE OF DATA

Minimum covariance coverage value   0.100

     Number of missing data patterns             3


     PROPORTION OF DATA PRESENT


           Covariance Coverage
              RELAX         SKILL         BELIEVE       PLEA          IDEAL
              ________      ________      ________      ________      ________
 RELAX          1.000
 SKILL          1.000         1.000
 BELIEVE        0.995         0.995         0.995
 PLEA           1.000         1.000         0.995         1.000
 IDEAL          1.000         1.000         0.995         1.000         1.000
 EASY           1.000         1.000         0.995         1.000         1.000
 BEST           0.995         0.995         0.989         0.995         0.995
 FUN            1.000         1.000         0.995         1.000         1.000


           Covariance Coverage
              EASY          BEST          FUN
              ________      ________      ________
 EASY           1.000
 BEST           0.995         0.995
 FUN            1.000         0.995         1.000


THE MODEL ESTIMATION TERMINATED NORMALLY

     USE THE FBITERATIONS OPTION TO INCREASE THE NUMBER OF ITERATIONS BY A FACTOR
     OF AT LEAST TWO TO CHECK CONVERGENCE AND THAT THE PSR VALUE DOES NOT INCREASE.


MODEL FIT INFORMATION

Number of Free Parameters                              43

Bayesian Posterior Predictive Checking using Chi-Square

          95% Confidence Interval for the Difference Between
          the Observed and the Replicated Chi-Square Values

                                 -3.606            54.189

          Posterior Predictive P-Value              0.044

Information Criterion

          Deviance (DIC)                         4427.011
          Estimated Number of Parameters (pD)      32.168
          Bayesian (BIC)                         4587.873


MODEL RESULTS

                                Posterior  One-Tailed         95% C.I.
                    Estimate       S.D.      P-Value   Lower 2.5%  Upper 2.5%  Significance

 COMFORT  BY
    RELAX              1.201       0.117      0.000       0.953       1.411      *
    EASY               0.951       0.119      0.000       0.730       1.198      *
    SKILL             -0.033       0.074      0.329      -0.179       0.112
    BELIEVE           -0.056       0.078      0.237      -0.208       0.096
    IDEAL             -0.034       0.084      0.339      -0.200       0.131
    BEST               0.082       0.085      0.169      -0.090       0.244
    FUN               -0.010       0.103      0.462      -0.216       0.183
    PLEA               0.025       0.107      0.412      -0.183       0.232

 PLEASURE BY
    FUN                0.942       0.157      0.000       0.633       1.241      *
    PLEA               0.847       0.144      0.000       0.556       1.119      *
    SKILL             -0.083       0.080      0.152      -0.238       0.075
    BELIEVE           -0.016       0.082      0.420      -0.181       0.141
    IDEAL              0.004       0.088      0.480      -0.166       0.179
    BEST               0.055       0.087      0.266      -0.120       0.225
    RELAX              0.006       0.097      0.478      -0.195       0.188
    EASY               0.003       0.093      0.485      -0.182       0.180

 EUDAIMON BY
    SKILL              0.484       0.093      0.000       0.307       0.671      *
    BELIEVE            0.457       0.114      0.000       0.242       0.687      *
    IDEAL              0.864       0.125      0.000       0.621       1.111      *
    BEST               0.744       0.123      0.000       0.508       0.989      *
    RELAX             -0.008       0.084      0.463      -0.180       0.148
    EASY              -0.004       0.075      0.480      -0.151       0.143
    FUN               -0.048       0.085      0.291      -0.215       0.115
    PLEA               0.065       0.084      0.222      -0.112       0.224

 COMFORT  WITH
    EUDAIMONIA         0.172       0.145      0.126      -0.120       0.445
    PLEASURE           0.745       0.115      0.000       0.518       0.990      *

 PLEASURE WITH
    EUDAIMONIA         0.249       0.152      0.060      -0.065       0.531

 Intercepts
    RELAX              5.381       0.096      0.000       5.193       5.570      *
    SKILL              5.369       0.070      0.000       5.233       5.510      *
    BELIEVE            5.430       0.090      0.000       5.256       5.607      *
    PLEA               5.656       0.081      0.000       5.496       5.814      *
    IDEAL              5.380       0.091      0.000       5.204       5.562      *
    EASY               5.264       0.094      0.000       5.081       5.448      *
    BEST               5.429       0.088      0.000       5.261       5.603      *
    FUN                5.095       0.095      0.000       4.910       5.281      *

 Variances
    COMFORT            1.000       0.000      0.000       1.000       1.000
    PLEASURE           1.000       0.000      0.000       1.000       1.000
    EUDAIMONIA         1.000       0.000      0.000       1.000       1.000

 Residual Variances
    RELAX              0.176       0.118      0.000       0.009       0.432      *
    SKILL              0.692       0.090      0.000       0.531       0.887      *
    BELIEVE            1.273       0.147      0.000       1.022       1.597      *
    PLEA               0.465       0.134      0.000       0.191       0.732      *
    IDEAL              0.800       0.175      0.000       0.452       1.147      *
    EASY               0.686       0.105      0.000       0.476       0.893      *
    BEST               0.869       0.154      0.000       0.575       1.180      *
    FUN                0.838       0.190      0.000       0.442       1.214      *


STANDARDIZED MODEL RESULTS


STDYX Standardization

                                Posterior  One-Tailed         95% C.I.
                    Estimate       S.D.      P-Value   Lower 2.5%  Upper 2.5%  Significance
 COMFORT  BY
    RELAX              0.947       0.080      0.000       0.779       1.098      *
    EASY               0.752       0.080      0.000       0.604       0.918      *
    SKILL             -0.035       0.077      0.329      -0.185       0.117
    BELIEVE           -0.045       0.064      0.237      -0.172       0.079
    IDEAL             -0.027       0.068      0.339      -0.162       0.106
    BEST               0.067       0.070      0.169      -0.074       0.202
    FUN               -0.008       0.079      0.462      -0.166       0.140
    PLEA               0.023       0.096      0.412      -0.165       0.208

 PLEASURE BY
    FUN                0.725       0.112      0.000       0.501       0.935      *
    PLEA               0.760       0.120      0.000       0.515       0.982      *
    SKILL             -0.087       0.083      0.152      -0.249       0.078
    BELIEVE           -0.013       0.067      0.420      -0.147       0.115
    IDEAL              0.003       0.071      0.480      -0.132       0.144
    BEST               0.045       0.072      0.266      -0.098       0.185
    RELAX              0.004       0.077      0.478      -0.154       0.148
    EASY               0.003       0.074      0.485      -0.146       0.143

 EUDAIMON BY
    SKILL              0.505       0.086      0.000       0.329       0.666      *
    BELIEVE            0.377       0.087      0.000       0.201       0.537      *
    IDEAL              0.697       0.086      0.000       0.518       0.857      *
    BEST               0.610       0.088      0.000       0.434       0.776      *
    RELAX             -0.006       0.066      0.463      -0.143       0.118
    EASY              -0.003       0.060      0.480      -0.120       0.114
    FUN               -0.037       0.065      0.291      -0.168       0.088
    PLEA               0.058       0.076      0.222      -0.101       0.202

 COMFORT  WITH
    EUDAIMONIA         0.172       0.145      0.126      -0.120       0.445
    PLEASURE           0.745       0.115      0.000       0.518       0.990      *

 PLEASURE WITH
    EUDAIMONIA         0.249       0.152      0.060      -0.065       0.531

 Intercepts
    RELAX              4.244       0.219      0.000       3.835       4.698      *
    SKILL              5.596       0.304      0.000       5.004       6.192      *
    BELIEVE            4.447       0.244      0.000       3.977       4.931      *
    PLEA               5.087       0.266      0.000       4.575       5.619      *
    IDEAL              4.340       0.240      0.000       3.879       4.818      *
    EASY               4.170       0.225      0.000       3.738       4.625      *
    BEST               4.457       0.244      0.000       3.986       4.937      *
    FUN                3.924       0.213      0.000       3.519       4.358      *

 Variances
    COMFORT            1.000       0.000      0.000       1.000       1.000
    PLEASURE           1.000       0.000      0.000       1.000       1.000
    EUDAIMONIA         1.000       0.000      0.000       1.000       1.000

 Residual Variances
    RELAX              0.110       0.075      0.000       0.005       0.275      *
    SKILL              0.755       0.080      0.000       0.587       0.894      *
    BELIEVE            0.860       0.061      0.000       0.723       0.957      *
    PLEA               0.377       0.110      0.000       0.152       0.595      *
    IDEAL              0.522       0.112      0.000       0.287       0.728      *
    EASY               0.430       0.066      0.000       0.294       0.555      *
    BEST               0.589       0.100      0.000       0.382       0.774      *
    FUN                0.499       0.111      0.000       0.261       0.709      *


R-SQUARE

                                Posterior  One-Tailed         95% C.I.
    Variable        Estimate       S.D.      P-Value   Lower 2.5%  Upper 2.5%

    RELAX              0.890       0.075      0.000       0.725       0.995
    SKILL              0.245       0.080      0.000       0.106       0.413
    BELIEVE            0.140       0.061      0.000       0.043       0.277
    PLEA               0.623       0.110      0.000       0.405       0.847
    IDEAL              0.478       0.112      0.000       0.271       0.713
    EASY               0.570       0.066      0.000       0.445       0.706
    BEST               0.411       0.100      0.000       0.225       0.617
    FUN                0.501       0.111      0.000       0.291       0.739


TECHNICAL 1 OUTPUT


     PARAMETER SPECIFICATION


           NU
              RELAX         SKILL         BELIEVE       PLEA          IDEAL
              ________      ________      ________      ________      ________
 1                  1             2             3             4             5


           NU
              EASY          BEST          FUN
              ________      ________      ________
 1                  6             7             8


           LAMBDA
              COMFORT       PLEASURE      EUDAIMON
              ________      ________      ________
 RELAX              9            10            11
 SKILL             12            13            14
 BELIEVE           15            16            17
 PLEA              18            19            20
 IDEAL             21            22            23
 EASY              24            25            26
 BEST              27            28            29
 FUN               30            31            32


           THETA
              RELAX         SKILL         BELIEVE       PLEA          IDEAL
              ________      ________      ________      ________      ________
 RELAX             33
 SKILL              0            34
 BELIEVE            0             0            35
 PLEA               0             0             0            36
 IDEAL              0             0             0             0            37
 EASY               0             0             0             0             0
 BEST               0             0             0             0             0
 FUN                0             0             0             0             0


           THETA
              EASY          BEST          FUN
              ________      ________      ________
 EASY              38
 BEST               0            39
 FUN                0             0            40


           ALPHA
              COMFORT       PLEASURE      EUDAIMON
              ________      ________      ________
 1                  0             0             0


           BETA
              COMFORT       PLEASURE      EUDAIMON
              ________      ________      ________
 COMFORT            0             0             0
 PLEASURE           0             0             0
 EUDAIMON           0             0             0


           PSI
              COMFORT       PLEASURE      EUDAIMON
              ________      ________      ________
 COMFORT            0
 PLEASURE          41             0
 EUDAIMON          42            43             0


     STARTING VALUES


           NU
              RELAX         SKILL         BELIEVE       PLEA          IDEAL
              ________      ________      ________      ________      ________
 1              5.381         5.370         5.431         5.656         5.381


           NU
              EASY          BEST          FUN
              ________      ________      ________
 1              5.265         5.431         5.095


           LAMBDA
              COMFORT       PLEASURE      EUDAIMON
              ________      ________      ________
 RELAX          1.000         1.000         1.000
 SKILL          1.000         1.000         1.000
 BELIEVE        1.000         1.000         1.000
 PLEA           1.000         1.000         1.000
 IDEAL          1.000         1.000         1.000
 EASY           1.000         1.000         1.000
 BEST           1.000         1.000         1.000
 FUN            1.000         1.000         1.000


           THETA
              RELAX         SKILL         BELIEVE       PLEA          IDEAL
              ________      ________      ________      ________      ________
 RELAX          0.778
 SKILL          0.000         0.447
 BELIEVE        0.000         0.000         0.722
 PLEA           0.000         0.000         0.000         0.603
 IDEAL          0.000         0.000         0.000         0.000         0.741
 EASY           0.000         0.000         0.000         0.000         0.000
 BEST           0.000         0.000         0.000         0.000         0.000
 FUN            0.000         0.000         0.000         0.000         0.000


           THETA
              EASY          BEST          FUN
              ________      ________      ________
 EASY           0.773
 BEST           0.000         0.722
 FUN            0.000         0.000         0.820


           ALPHA
              COMFORT       PLEASURE      EUDAIMON
              ________      ________      ________
 1              0.000         0.000         0.000


           BETA
              COMFORT       PLEASURE      EUDAIMON
              ________      ________      ________
 COMFORT        0.000         0.000         0.000
 PLEASURE       0.000         0.000         0.000
 EUDAIMON       0.000         0.000         0.000


           PSI
              COMFORT       PLEASURE      EUDAIMON
              ________      ________      ________
 COMFORT        1.000
 PLEASURE       0.000         1.000
 EUDAIMON       0.000         0.000         1.000


     PRIORS FOR ALL PARAMETERS            PRIOR MEAN      PRIOR VARIANCE     PRIOR STD. DEV.

     Parameter 1~N(0.000,infinity)           0.0000            infinity            infinity
     Parameter 2~N(0.000,infinity)           0.0000            infinity            infinity
     Parameter 3~N(0.000,infinity)           0.0000            infinity            infinity
     Parameter 4~N(0.000,infinity)           0.0000            infinity            infinity
     Parameter 5~N(0.000,infinity)           0.0000            infinity            infinity
     Parameter 6~N(0.000,infinity)           0.0000            infinity            infinity
     Parameter 7~N(0.000,infinity)           0.0000            infinity            infinity
     Parameter 8~N(0.000,infinity)           0.0000            infinity            infinity
     Parameter 9~N(0.000,infinity)           0.0000            infinity            infinity
     Parameter 10~N(0.000,0.010)             0.0000              0.0100              0.1000
     Parameter 11~N(0.000,0.010)             0.0000              0.0100              0.1000
     Parameter 12~N(0.000,0.010)             0.0000              0.0100              0.1000
     Parameter 13~N(0.000,0.010)             0.0000              0.0100              0.1000
     Parameter 14~N(0.000,infinity)          0.0000            infinity            infinity
     Parameter 15~N(0.000,0.010)             0.0000              0.0100              0.1000
     Parameter 16~N(0.000,0.010)             0.0000              0.0100              0.1000
     Parameter 17~N(0.000,infinity)          0.0000            infinity            infinity
     Parameter 18~N(0.000,0.010)             0.0000              0.0100              0.1000
     Parameter 19~N(0.000,infinity)          0.0000            infinity            infinity
     Parameter 20~N(0.000,0.010)             0.0000              0.0100              0.1000
     Parameter 21~N(0.000,0.010)             0.0000              0.0100              0.1000
     Parameter 22~N(0.000,0.010)             0.0000              0.0100              0.1000
     Parameter 23~N(0.000,infinity)          0.0000            infinity            infinity
     Parameter 24~N(0.000,infinity)          0.0000            infinity            infinity
     Parameter 25~N(0.000,0.010)             0.0000              0.0100              0.1000
     Parameter 26~N(0.000,0.010)             0.0000              0.0100              0.1000
     Parameter 27~N(0.000,0.010)             0.0000              0.0100              0.1000
     Parameter 28~N(0.000,0.010)             0.0000              0.0100              0.1000
     Parameter 29~N(0.000,infinity)          0.0000            infinity            infinity
     Parameter 30~N(0.000,0.010)             0.0000              0.0100              0.1000
     Parameter 31~N(0.000,infinity)          0.0000            infinity            infinity
     Parameter 32~N(0.000,0.010)             0.0000              0.0100              0.1000
     Parameter 33~IG(-1.000,0.000)         infinity            infinity            infinity
     Parameter 34~IG(-1.000,0.000)         infinity            infinity            infinity
     Parameter 35~IG(-1.000,0.000)         infinity            infinity            infinity
     Parameter 36~IG(-1.000,0.000)         infinity            infinity            infinity
     Parameter 37~IG(-1.000,0.000)         infinity            infinity            infinity
     Parameter 38~IG(-1.000,0.000)         infinity            infinity            infinity
     Parameter 39~IG(-1.000,0.000)         infinity            infinity            infinity
     Parameter 40~IG(-1.000,0.000)         infinity            infinity            infinity
     Parameter 41~IW(0.000,-4)
     Parameter 42~IW(0.000,-4)
     Parameter 43~IW(0.000,-4)


TECHNICAL 8 OUTPUT


     Simulated prior distributions

     Parameter       Prior Mean  Prior Variance  Prior Std. Dev.


     Parameter 1 Improper Prior
     Parameter 2 Improper Prior
     Parameter 3 Improper Prior
     Parameter 4 Improper Prior
     Parameter 5 Improper Prior
     Parameter 6 Improper Prior
     Parameter 7 Improper Prior
     Parameter 8 Improper Prior
     Parameter 9 Improper Prior
     Parameter 10         0.0005          0.0097          0.0984
     Parameter 11         0.0024          0.0099          0.0993
     Parameter 12         0.0008          0.0100          0.1001
     Parameter 13        -0.0007          0.0099          0.0997
     Parameter 14 Improper Prior
     Parameter 15         0.0004          0.0093          0.0964
     Parameter 16        -0.0036          0.0108          0.1039
     Parameter 17 Improper Prior
     Parameter 18         0.0035          0.0099          0.0994
     Parameter 19 Improper Prior
     Parameter 20        -0.0001          0.0097          0.0983
     Parameter 21        -0.0025          0.0099          0.0994
     Parameter 22        -0.0031          0.0106          0.1028
     Parameter 23 Improper Prior
     Parameter 24 Improper Prior
     Parameter 25         0.0017          0.0107          0.1033
     Parameter 26         0.0025          0.0102          0.1012
     Parameter 27        -0.0009          0.0099          0.0993
     Parameter 28         0.0021          0.0100          0.0998
     Parameter 29 Improper Prior
     Parameter 30         0.0038          0.0102          0.1012
     Parameter 31 Improper Prior
     Parameter 32         0.0012          0.0105          0.1023
     Parameter 33 Improper Prior
     Parameter 34 Improper Prior
     Parameter 35 Improper Prior
     Parameter 36 Improper Prior
     Parameter 37 Improper Prior
     Parameter 38 Improper Prior
     Parameter 39 Improper Prior
     Parameter 40 Improper Prior
     Parameter 41 Improper Prior
     Parameter 42 Improper Prior
     Parameter 43 Improper Prior


   TECHNICAL 8 OUTPUT FOR BAYES ESTIMATION

                     POTENTIAL       PARAMETER WITH
     ITERATION    SCALE REDUCTION      HIGHEST PSR
     100              1.809               33
     200              1.448               33
     300              3.142               41
     400              1.478               1
     500              1.181               36
     600              2.023               33
     700              1.184               37
     800              1.063               1
     900              1.207               41
     1000             1.151               41
     1100             1.060               43
     1200             1.345               33
     1300             1.211               41
     1400             1.158               41
     1500             1.100               41
     1600             1.051               41
     1700             1.059               1
     1800             1.083               33
     1900             1.062               33
     2000             1.080               33
     2100             1.233               33
     2200             1.329               33
     2300             1.193               33
     2400             1.051               33
     2500             1.036               4
     2600             1.020               37
     2700             1.117               33
     2800             1.180               33
     2900             1.270               33
     3000             1.319               33
     3100             1.215               33
     3200             1.149               33
     3300             1.102               41
     3400             1.099               33
     3500             1.061               33
     3600             1.035               33
     3700             1.052               33
     3800             1.041               33
     3900             1.036               18
     4000             1.044               40
     4100             1.072               36
     4200             1.093               36
     4300             1.116               36
     4400             1.092               36
     4500             1.059               36
     4600             1.026               19
     4700             1.036               10
     4800             1.038               10
     4900             1.025               10
     5000             1.041               10
     5100             1.032               10
     5200             1.027               10
     5300             1.038               33
     5400             1.091               33
     5500             1.065               40
     5600             1.063               33
     5700             1.084               33
     5800             1.069               9
     5900             1.080               19
     6000             1.068               33
     6100             1.082               33
     6200             1.044               36
     6300             1.032               36
     6400             1.042               19
     6500             1.050               19
     6600             1.044               19
     6700             1.038               19
     6800             1.027               19
     6900             1.015               20
     7000             1.014               20
     7100             1.007               7
     7200             1.006               32
     7300             1.007               32
     7400             1.007               33
     7500             1.008               43
     7600             1.011               40
     7700             1.020               40
     7800             1.017               33
     7900             1.016               33
     8000             1.016               33
     8100             1.015               40
     8200             1.017               41
     8300             1.017               18
     8400             1.021               18
     8500             1.019               18
     8600             1.015               40
     8700             1.012               40
     8800             1.013               40
     8900             1.007               40
     9000             1.009               11
     9100             1.011               11
     9200             1.011               40
     9300             1.012               40
     9400             1.010               1
     9500             1.009               1
     9600             1.012               1
     9700             1.015               1
     9800             1.019               38
     9900             1.025               38
     10000            1.036               33
     10100            1.045               33
     10200            1.045               33
     10300            1.043               33
     10400            1.028               38
     10500            1.028               38
     10600            1.031               33
     10700            1.029               33
     10800            1.021               38
     10900            1.022               38
     11000            1.021               38
     11100            1.025               38
     11200            1.029               33
     11300            1.020               38
     11400            1.020               33
     11500            1.023               40
     11600            1.025               40
     11700            1.026               40
     11800            1.030               40
     11900            1.023               33
     12000            1.037               33
     12100            1.031               33
     12200            1.026               33
     12300            1.031               33
     12400            1.034               33
     12500            1.039               33
     12600            1.045               33
     12700            1.051               33
     12800            1.057               33
     12900            1.079               33
     13000            1.097               33
     13100            1.112               33
     13200            1.114               33
     13300            1.089               33
     13400            1.092               33
     13500            1.083               33
     13600            1.084               33
     13700            1.071               33
     13800            1.086               33
     13900            1.082               33
     14000            1.074               33
     14100            1.072               33
     14200            1.077               33
     14300            1.091               33
     14400            1.081               33
     14500            1.054               33
     14600            1.032               33
     14700            1.021               33
     14800            1.019               41
     14900            1.023               41
     15000            1.023               41
     15100            1.033               41
     15200            1.033               33
     15300            1.035               33
     15400            1.041               33
     15500            1.049               33
     15600            1.065               33
     15700            1.064               33
     15800            1.057               33
     15900            1.041               33
     16000            1.023               33
     16100            1.022               41
     16200            1.022               41
     16300            1.030               41
     16400            1.028               41
     16500            1.031               33
     16600            1.035               33
     16700            1.031               33
     16800            1.024               33
     16900            1.025               33
     17000            1.029               33
     17100            1.017               33
     17200            1.011               33
     17300            1.007               33
     17400            1.003               43
     17500            1.003               10
     17600            1.004               10
     17700            1.005               10
     17800            1.006               10
     17900            1.007               10
     18000            1.005               10
     18100            1.005               10
     18200            1.003               10
     18300            1.004               41
     18400            1.010               41
     18500            1.013               36
     18600            1.018               41
     18700            1.026               41
     18800            1.029               41
     18900            1.032               41
     19000            1.030               41
     19100            1.029               41
     19200            1.032               41
     19300            1.032               41
     19400            1.029               41
     19500            1.027               41
     19600            1.031               41
     19700            1.032               41
     19800            1.033               41
     19900            1.037               41
     20000            1.037               41
     20100            1.036               41
     20200            1.040               41
     20300            1.041               41
     20400            1.039               41
     20500            1.048               33
     20600            1.055               33
     20700            1.065               33
     20800            1.079               33
     20900            1.091               33
     21000            1.087               33
     21100            1.074               33
     21200            1.067               33
     21300            1.064               41
     21400            1.064               41
     21500            1.062               41
     21600            1.063               41
     21700            1.061               41
     21800            1.058               41
     21900            1.053               41
     22000            1.049               41
     22100            1.048               41
     22200            1.045               41
     22300            1.044               41
     22400            1.041               41
     22500            1.040               41
     22600            1.045               41
     22700            1.050               41
     22800            1.046               41
     22900            1.042               41
     23000            1.043               41
     23100            1.043               41
     23200            1.048               41
     23300            1.047               41
     23400            1.051               41
     23500            1.042               41
     23600            1.036               41
     23700            1.032               41
     23800            1.032               41
     23900            1.033               41
     24000            1.028               41
     24100            1.026               41
     24200            1.026               41
     24300            1.017               41


DIAGRAM INFORMATION

  Use View Diagram under the Diagram menu in the Mplus Editor to view the diagram.
  If running Mplus from the Mplus Diagrammer, the diagram opens automatically.

  Diagram output
    d:\my stuff\dropbox\0_state of art\hema art methodology\analyses\revision2\15 pl.dgm

     Beginning Time:  22:06:47
        Ending Time:  22:06:58
       Elapsed Time:  00:00:11


MUTHEN & MUTHEN
3463 Stoner Ave.
Los Angeles, CA  90066

Tel: (310) 391-9971
Fax: (310) 391-8971
Web: www.StatModel.com
Support: Support@StatModel.com

Copyright (c) 1998-2013 Muthen & Muthen
