# Supplementary material for: Measuring hedonia and eudaimonia as motives for activities: cross-national investigation through traditional and Bayesian structural equation modeling
Source: Front Psychol. 2014 Sep 8;5:984. doi: 10.3389/fpsyg.2014.00984 (PMC4157462; doi:10.3389/fpsyg.2014.00984)
Supplement: Supplementary file 1 [file DataSheet1.ZIP › 16 eng.out]

Mplus VERSION 7.11
MUTHEN & MUTHEN
07/30/2014  10:07 PM

INPUT INSTRUCTIONS

  Title: CFA with 3 factors for the HEMA short scale (English version)
  with Bayesian estimator and informative priors for cross-loadings

  Data:
  File is "engsample.dat";

  Variable:
  NAMES ARE gender age relax skill believe plea ideal enjoy easy best fun group;
  USEVARIABLES are relax skill believe plea ideal easy best fun; ! enjoy;
  MISSING ARE all (-9);
  !useobservations are group eq 1;

  Analysis:
  estimator=bayes;
  processors=3;
    Bconvergence=.01 ;
    Biterations = 500000 (20000);
    chains is 3;
    bseed = 100;

  Model:
   COMFORT BY relax*(h1);
   COMFORT BY easy(h2);

   PLEASURE BY fun*(h3);
   PLEASURE BY plea (h4);

   EUDAIMONIA BY  skill*(e1);
   EUDAIMONIA BY  believe(e2);
   EUDAIMONIA BY  ideal(e3);
   EUDAIMONIA BY  best(e4) ;

  COMFORT@1;
  PLEASURE@1;
  EUDAIMONIA@1;
  COMFORT WITH EUDAIMONIA;
  PLEASURE WITH EUDAIMONIA;
  COMFORT WITH PLEASURE;

  !cross loadings
  COMFORT by skill (c1_1);
  COMFORT by believe (c1_2);
  COMFORT by ideal (c1_3);
  COMFORT by best (c1_4);
  COMFORT by fun (c1_5);
  COMFORT by plea (c1_6);

  PLEASURE by skill (c1_7);
  PLEASURE by believe (c1_8);
  PLEASURE by ideal (c1_9);
  PLEASURE by best (c1_10);
  PLEASURE by relax (c1_11);
  PLEASURE by easy (c1_12);

  EUDAIMONIA by relax (c1_13);
  EUDAIMONIA by easy (c1_14);
  EUDAIMONIA by fun (c1_15);
  EUDAIMONIA by plea (c1_16);

  model priors:
  c1_1-c1_16~N(0,.01);

  OUTPUT: stdYX; tech8;  tech1;


INPUT READING TERMINATED NORMALLY


CFA with 3 factors for the HEMA short scale (English version)
with Bayesian estimator and informative priors for cross-loadings

SUMMARY OF ANALYSIS

Number of groups                                                 1
Number of observations                                         429

Number of dependent variables                                    8
Number of independent variables                                  0
Number of continuous latent variables                            3

Observed dependent variables

  Continuous
   RELAX       SKILL       BELIEVE     PLEA        IDEAL       EASY
   BEST        FUN

Continuous latent variables
   COMFORT     PLEASURE    EUDAIMON


Estimator                                                    BAYES
Specifications for Bayesian Estimation
  Point estimate                                            MEDIAN
  Number of Markov chain Monte Carlo (MCMC) chains               3
  Random seed for the first chain                              100
  Starting value information                           UNPERTURBED
  Treatment of categorical mediator                         LATENT
  Algorithm used for Markov chain Monte Carlo           GIBBS(PX1)
  Convergence criterion                                  0.100D-01
  Maximum number of iterations                              500000
  K-th iteration used for thinning                               1

Input data file(s)
  engsample.dat
Input data format  FREE


SUMMARY OF DATA


COVARIANCE COVERAGE OF DATA

Minimum covariance coverage value   0.100

     Number of missing data patterns             3


     PROPORTION OF DATA PRESENT


           Covariance Coverage
              RELAX         SKILL         BELIEVE       PLEA          IDEAL
              ________      ________      ________      ________      ________
 RELAX          1.000
 SKILL          0.998         0.998
 BELIEVE        1.000         0.998         1.000
 PLEA           1.000         0.998         1.000         1.000
 IDEAL          1.000         0.998         1.000         1.000         1.000
 EASY           1.000         0.998         1.000         1.000         1.000
 BEST           1.000         0.998         1.000         1.000         1.000
 FUN            0.998         0.995         0.998         0.998         0.998


           Covariance Coverage
              EASY          BEST          FUN
              ________      ________      ________
 EASY           1.000
 BEST           1.000         1.000
 FUN            0.998         0.998         0.998


THE MODEL ESTIMATION TERMINATED NORMALLY

     USE THE FBITERATIONS OPTION TO INCREASE THE NUMBER OF ITERATIONS BY A FACTOR
     OF AT LEAST TWO TO CHECK CONVERGENCE AND THAT THE PSR VALUE DOES NOT INCREASE.


MODEL FIT INFORMATION

Number of Free Parameters                              43

Bayesian Posterior Predictive Checking using Chi-Square

          95% Confidence Interval for the Difference Between
          the Observed and the Replicated Chi-Square Values

                                -16.707            35.666

          Posterior Predictive P-Value              0.226

Information Criterion

          Deviance (DIC)                        11265.270
          Estimated Number of Parameters (pD)      32.198
          Bayesian (BIC)                        11461.436


MODEL RESULTS

                                Posterior  One-Tailed         95% C.I.
                    Estimate       S.D.      P-Value   Lower 2.5%  Upper 2.5%  Significance

 COMFORT  BY
    RELAX              1.106       0.117      0.000       0.913       1.375      *
    EASY               1.519       0.124      0.000       1.248       1.718      *
    SKILL              0.029       0.065      0.332      -0.098       0.157
    BELIEVE            0.118       0.069      0.041      -0.018       0.253
    IDEAL             -0.045       0.067      0.244      -0.176       0.089
    BEST              -0.093       0.067      0.082      -0.224       0.039
    FUN                0.068       0.094      0.241      -0.129       0.238
    PLEA              -0.045       0.085      0.291      -0.221       0.112

 PLEASURE BY
    FUN                1.290       0.134      0.000       1.021       1.547      *
    PLEA               1.117       0.137      0.000       0.864       1.400      *
    SKILL             -0.122       0.071      0.040      -0.262       0.015
    BELIEVE           -0.012       0.075      0.431      -0.161       0.132
    IDEAL              0.002       0.073      0.489      -0.144       0.144
    BEST               0.134       0.074      0.038      -0.015       0.276
    RELAX              0.008       0.085      0.461      -0.165       0.169
    EASY               0.021       0.093      0.408      -0.164       0.203

 EUDAIMON BY
    SKILL              0.940       0.075      0.000       0.795       1.091      *
    BELIEVE            1.006       0.085      0.000       0.843       1.177      *
    IDEAL              1.070       0.073      0.000       0.932       1.217      *
    BEST               1.020       0.073      0.000       0.881       1.167      *
    RELAX              0.125       0.074      0.046      -0.021       0.271
    EASY              -0.083       0.087      0.168      -0.256       0.087
    FUN               -0.091       0.087      0.143      -0.265       0.071
    PLEA               0.112       0.095      0.128      -0.086       0.288

 COMFORT  WITH
    EUDAIMONIA         0.127       0.097      0.099      -0.066       0.317
    PLEASURE           0.436       0.092      0.000       0.244       0.607      *

 PLEASURE WITH
    EUDAIMONIA         0.520       0.080      0.000       0.352       0.662      *

 Intercepts
    RELAX              4.419       0.079      0.000       4.265       4.574      *
    SKILL              4.937       0.065      0.000       4.810       5.067      *
    BELIEVE            4.688       0.076      0.000       4.539       4.839      *
    PLEA               5.218       0.072      0.000       5.078       5.359      *
    IDEAL              5.164       0.065      0.000       5.038       5.293      *
    EASY               4.257       0.081      0.000       4.094       4.417      *
    BEST               5.158       0.067      0.000       5.029       5.291      *
    FUN                5.415       0.073      0.000       5.272       5.560      *

 Variances
    COMFORT            1.000       0.000      0.000       1.000       1.000
    PLEASURE           1.000       0.000      0.000       1.000       1.000
    EUDAIMONIA         1.000       0.000      0.000       1.000       1.000

 Residual Variances
    RELAX              1.348       0.191      0.000       0.891       1.647      *
    SKILL              0.995       0.087      0.000       0.832       1.175      *
    BELIEVE            1.424       0.118      0.000       1.212       1.673      *
    PLEA               0.893       0.171      0.000       0.491       1.182      *
    IDEAL              0.687       0.074      0.000       0.550       0.839      *
    EASY               0.411       0.275      0.000       0.020       1.018      *
    BEST               0.734       0.074      0.000       0.598       0.889      *
    FUN                0.627       0.212      0.000       0.152       1.004      *


STANDARDIZED MODEL RESULTS


STDYX Standardization

                                Posterior  One-Tailed         95% C.I.
                    Estimate       S.D.      P-Value   Lower 2.5%  Upper 2.5%  Significance
 COMFORT  BY
    RELAX              0.680       0.064      0.000       0.581       0.830      *
    EASY               0.923       0.068      0.000       0.773       1.028      *
    SKILL              0.022       0.049      0.332      -0.073       0.118
    BELIEVE            0.075       0.044      0.041      -0.011       0.162
    IDEAL             -0.033       0.049      0.244      -0.130       0.065
    BEST              -0.067       0.048      0.082      -0.162       0.028
    FUN                0.045       0.063      0.241      -0.087       0.159
    PLEA              -0.030       0.057      0.291      -0.148       0.075

 PLEASURE BY
    FUN                0.863       0.084      0.000       0.695       1.027      *
    PLEA               0.747       0.085      0.000       0.591       0.925      *
    SKILL             -0.091       0.053      0.040      -0.196       0.011
    BELIEVE           -0.008       0.047      0.431      -0.102       0.084
    IDEAL              0.002       0.054      0.489      -0.108       0.105
    BEST               0.097       0.054      0.038      -0.011       0.199
    RELAX              0.005       0.053      0.461      -0.102       0.104
    EASY               0.013       0.057      0.408      -0.102       0.122

 EUDAIMON BY
    SKILL              0.704       0.046      0.000       0.615       0.794      *
    BELIEVE            0.641       0.044      0.000       0.551       0.723      *
    IDEAL              0.792       0.041      0.000       0.711       0.872      *
    BEST               0.739       0.041      0.000       0.658       0.819      *
    RELAX              0.077       0.046      0.046      -0.013       0.167
    EASY              -0.050       0.053      0.168      -0.157       0.053
    FUN               -0.061       0.058      0.143      -0.179       0.048
    PLEA               0.075       0.064      0.128      -0.058       0.193

 COMFORT  WITH
    EUDAIMONIA         0.127       0.097      0.099      -0.066       0.317
    PLEASURE           0.436       0.092      0.000       0.244       0.607      *

 PLEASURE WITH
    EUDAIMONIA         0.520       0.080      0.000       0.352       0.662      *

 Intercepts
    RELAX              2.724       0.105      0.000       2.521       2.935      *
    SKILL              3.701       0.137      0.000       3.437       3.970      *
    BELIEVE            2.983       0.112      0.000       2.762       3.202      *
    PLEA               3.498       0.124      0.000       3.258       3.744      *
    IDEAL              3.825       0.137      0.000       3.557       4.098      *
    EASY               2.588       0.099      0.000       2.392       2.779      *
    BEST               3.734       0.133      0.000       3.477       3.996      *
    FUN                3.625       0.131      0.000       3.369       3.885      *

 Variances
    COMFORT            1.000       0.000      0.000       1.000       1.000
    PLEASURE           1.000       0.000      0.000       1.000       1.000
    EUDAIMONIA         1.000       0.000      0.000       1.000       1.000

 Residual Variances
    RELAX              0.513       0.072      0.000       0.334       0.620      *
    SKILL              0.559       0.047      0.000       0.468       0.651      *
    BELIEVE            0.577       0.044      0.000       0.494       0.665      *
    PLEA               0.401       0.078      0.000       0.219       0.534      *
    IDEAL              0.377       0.043      0.000       0.296       0.464      *
    EASY               0.151       0.102      0.000       0.007       0.378      *
    BEST               0.385       0.040      0.000       0.310       0.467      *
    FUN                0.281       0.096      0.000       0.068       0.452      *


R-SQUARE

                                Posterior  One-Tailed         95% C.I.
    Variable        Estimate       S.D.      P-Value   Lower 2.5%  Upper 2.5%

    RELAX              0.487       0.072      0.000       0.380       0.666
    SKILL              0.441       0.047      0.000       0.349       0.532
    BELIEVE            0.423       0.044      0.000       0.335       0.506
    PLEA               0.599       0.078      0.000       0.466       0.781
    IDEAL              0.623       0.043      0.000       0.536       0.704
    EASY               0.849       0.102      0.000       0.622       0.993
    BEST               0.615       0.040      0.000       0.533       0.690
    FUN                0.719       0.096      0.000       0.548       0.932


TECHNICAL 1 OUTPUT


     PARAMETER SPECIFICATION


           NU
              RELAX         SKILL         BELIEVE       PLEA          IDEAL
              ________      ________      ________      ________      ________
 1                  1             2             3             4             5


           NU
              EASY          BEST          FUN
              ________      ________      ________
 1                  6             7             8


           LAMBDA
              COMFORT       PLEASURE      EUDAIMON
              ________      ________      ________
 RELAX              9            10            11
 SKILL             12            13            14
 BELIEVE           15            16            17
 PLEA              18            19            20
 IDEAL             21            22            23
 EASY              24            25            26
 BEST              27            28            29
 FUN               30            31            32


           THETA
              RELAX         SKILL         BELIEVE       PLEA          IDEAL
              ________      ________      ________      ________      ________
 RELAX             33
 SKILL              0            34
 BELIEVE            0             0            35
 PLEA               0             0             0            36
 IDEAL              0             0             0             0            37
 EASY               0             0             0             0             0
 BEST               0             0             0             0             0
 FUN                0             0             0             0             0


           THETA
              EASY          BEST          FUN
              ________      ________      ________
 EASY              38
 BEST               0            39
 FUN                0             0            40


           ALPHA
              COMFORT       PLEASURE      EUDAIMON
              ________      ________      ________
 1                  0             0             0


           BETA
              COMFORT       PLEASURE      EUDAIMON
              ________      ________      ________
 COMFORT            0             0             0
 PLEASURE           0             0             0
 EUDAIMON           0             0             0


           PSI
              COMFORT       PLEASURE      EUDAIMON
              ________      ________      ________
 COMFORT            0
 PLEASURE          41             0
 EUDAIMON          42            43             0


     STARTING VALUES


           NU
              RELAX         SKILL         BELIEVE       PLEA          IDEAL
              ________      ________      ________      ________      ________
 1              4.420         4.942         4.690         5.219         5.168


           NU
              EASY          BEST          FUN
              ________      ________      ________
 1              4.254         5.161         5.423


           LAMBDA
              COMFORT       PLEASURE      EUDAIMON
              ________      ________      ________
 RELAX          1.000         1.000         1.000
 SKILL          1.000         1.000         1.000
 BELIEVE        1.000         1.000         1.000
 PLEA           1.000         1.000         1.000
 IDEAL          1.000         1.000         1.000
 EASY           1.000         1.000         1.000
 BEST           1.000         1.000         1.000
 FUN            1.000         1.000         1.000


           THETA
              RELAX         SKILL         BELIEVE       PLEA          IDEAL
              ________      ________      ________      ________      ________
 RELAX          1.304
 SKILL          0.000         0.882
 BELIEVE        0.000         0.000         1.226
 PLEA           0.000         0.000         0.000         1.104
 IDEAL          0.000         0.000         0.000         0.000         0.902
 EASY           0.000         0.000         0.000         0.000         0.000
 BEST           0.000         0.000         0.000         0.000         0.000
 FUN            0.000         0.000         0.000         0.000         0.000


           THETA
              EASY          BEST          FUN
              ________      ________      ________
 EASY           1.338
 BEST           0.000         0.948
 FUN            0.000         0.000         1.097


           ALPHA
              COMFORT       PLEASURE      EUDAIMON
              ________      ________      ________
 1              0.000         0.000         0.000


           BETA
              COMFORT       PLEASURE      EUDAIMON
              ________      ________      ________
 COMFORT        0.000         0.000         0.000
 PLEASURE       0.000         0.000         0.000
 EUDAIMON       0.000         0.000         0.000


           PSI
              COMFORT       PLEASURE      EUDAIMON
              ________      ________      ________
 COMFORT        1.000
 PLEASURE       0.000         1.000
 EUDAIMON       0.000         0.000         1.000


     PRIORS FOR ALL PARAMETERS            PRIOR MEAN      PRIOR VARIANCE     PRIOR STD. DEV.

     Parameter 1~N(0.000,infinity)           0.0000            infinity            infinity
     Parameter 2~N(0.000,infinity)           0.0000            infinity            infinity
     Parameter 3~N(0.000,infinity)           0.0000            infinity            infinity
     Parameter 4~N(0.000,infinity)           0.0000            infinity            infinity
     Parameter 5~N(0.000,infinity)           0.0000            infinity            infinity
     Parameter 6~N(0.000,infinity)           0.0000            infinity            infinity
     Parameter 7~N(0.000,infinity)           0.0000            infinity            infinity
     Parameter 8~N(0.000,infinity)           0.0000            infinity            infinity
     Parameter 9~N(0.000,infinity)           0.0000            infinity            infinity
     Parameter 10~N(0.000,0.010)             0.0000              0.0100              0.1000
     Parameter 11~N(0.000,0.010)             0.0000              0.0100              0.1000
     Parameter 12~N(0.000,0.010)             0.0000              0.0100              0.1000
     Parameter 13~N(0.000,0.010)             0.0000              0.0100              0.1000
     Parameter 14~N(0.000,infinity)          0.0000            infinity            infinity
     Parameter 15~N(0.000,0.010)             0.0000              0.0100              0.1000
     Parameter 16~N(0.000,0.010)             0.0000              0.0100              0.1000
     Parameter 17~N(0.000,infinity)          0.0000            infinity            infinity
     Parameter 18~N(0.000,0.010)             0.0000              0.0100              0.1000
     Parameter 19~N(0.000,infinity)          0.0000            infinity            infinity
     Parameter 20~N(0.000,0.010)             0.0000              0.0100              0.1000
     Parameter 21~N(0.000,0.010)             0.0000              0.0100              0.1000
     Parameter 22~N(0.000,0.010)             0.0000              0.0100              0.1000
     Parameter 23~N(0.000,infinity)          0.0000            infinity            infinity
     Parameter 24~N(0.000,infinity)          0.0000            infinity            infinity
     Parameter 25~N(0.000,0.010)             0.0000              0.0100              0.1000
     Parameter 26~N(0.000,0.010)             0.0000              0.0100              0.1000
     Parameter 27~N(0.000,0.010)             0.0000              0.0100              0.1000
     Parameter 28~N(0.000,0.010)             0.0000              0.0100              0.1000
     Parameter 29~N(0.000,infinity)          0.0000            infinity            infinity
     Parameter 30~N(0.000,0.010)             0.0000              0.0100              0.1000
     Parameter 31~N(0.000,infinity)          0.0000            infinity            infinity
     Parameter 32~N(0.000,0.010)             0.0000              0.0100              0.1000
     Parameter 33~IG(-1.000,0.000)         infinity            infinity            infinity
     Parameter 34~IG(-1.000,0.000)         infinity            infinity            infinity
     Parameter 35~IG(-1.000,0.000)         infinity            infinity            infinity
     Parameter 36~IG(-1.000,0.000)         infinity            infinity            infinity
     Parameter 37~IG(-1.000,0.000)         infinity            infinity            infinity
     Parameter 38~IG(-1.000,0.000)         infinity            infinity            infinity
     Parameter 39~IG(-1.000,0.000)         infinity            infinity            infinity
     Parameter 40~IG(-1.000,0.000)         infinity            infinity            infinity
     Parameter 41~IW(0.000,-4)
     Parameter 42~IW(0.000,-4)
     Parameter 43~IW(0.000,-4)


TECHNICAL 8 OUTPUT


     Simulated prior distributions

     Parameter       Prior Mean  Prior Variance  Prior Std. Dev.


     Parameter 1 Improper Prior
     Parameter 2 Improper Prior
     Parameter 3 Improper Prior
     Parameter 4 Improper Prior
     Parameter 5 Improper Prior
     Parameter 6 Improper Prior
     Parameter 7 Improper Prior
     Parameter 8 Improper Prior
     Parameter 9 Improper Prior
     Parameter 10         0.0007          0.0095          0.0974
     Parameter 11         0.0032          0.0102          0.1010
     Parameter 12         0.0000          0.0098          0.0988
     Parameter 13         0.0017          0.0092          0.0958
     Parameter 14 Improper Prior
     Parameter 15        -0.0015          0.0098          0.0991
     Parameter 16        -0.0050          0.0094          0.0971
     Parameter 17 Improper Prior
     Parameter 18        -0.0033          0.0103          0.1013
     Parameter 19 Improper Prior
     Parameter 20         0.0005          0.0105          0.1027
     Parameter 21         0.0015          0.0096          0.0981
     Parameter 22        -0.0040          0.0101          0.1004
     Parameter 23 Improper Prior
     Parameter 24 Improper Prior
     Parameter 25         0.0029          0.0096          0.0982
     Parameter 26        -0.0039          0.0095          0.0976
     Parameter 27        -0.0017          0.0098          0.0989
     Parameter 28        -0.0027          0.0104          0.1018
     Parameter 29 Improper Prior
     Parameter 30         0.0029          0.0099          0.0997
     Parameter 31 Improper Prior
     Parameter 32        -0.0043          0.0099          0.0993
     Parameter 33 Improper Prior
     Parameter 34 Improper Prior
     Parameter 35 Improper Prior
     Parameter 36 Improper Prior
     Parameter 37 Improper Prior
     Parameter 38 Improper Prior
     Parameter 39 Improper Prior
     Parameter 40 Improper Prior
     Parameter 41 Improper Prior
     Parameter 42 Improper Prior
     Parameter 43 Improper Prior


   TECHNICAL 8 OUTPUT FOR BAYES ESTIMATION

                     POTENTIAL       PARAMETER WITH
     ITERATION    SCALE REDUCTION      HIGHEST PSR
     100              1.576               25
     200              1.530               38
     300              2.486               38
     400              1.714               40
     500              1.188               36
     600              2.078               40
     700              1.834               38
     800              1.374               36
     900              1.281               36
     1000             1.685               38
     1100             1.432               38
     1200             1.113               38
     1300             1.061               30
     1400             1.072               42
     1500             1.056               41
     1600             1.107               41
     1700             1.232               18
     1800             1.381               40
     1900             2.235               40
     2000             2.144               40
     2100             1.325               40
     2200             1.199               40
     2300             1.062               20
     2400             1.066               30
     2500             1.091               38
     2600             1.089               38
     2700             1.101               18
     2800             1.162               40
     2900             1.405               40
     3000             1.359               40
     3100             1.423               40
     3200             1.584               40
     3300             1.391               40
     3400             1.210               40
     3500             1.154               40
     3600             1.149               40
     3700             1.048               38
     3800             1.104               38
     3900             1.169               38
     4000             1.183               38
     4100             1.158               40
     4200             1.166               40
     4300             1.186               40
     4400             1.163               40
     4500             1.131               40
     4600             1.122               40
     4700             1.159               40
     4800             1.200               40
     4900             1.141               40
     5000             1.133               38
     5100             1.218               38
     5200             1.214               38
     5300             1.152               38
     5400             1.094               38
     5500             1.123               40
     5600             1.176               40
     5700             1.223               40
     5800             1.211               40
     5900             1.208               40
     6000             1.240               40
     6100             1.303               40
     6200             1.257               40
     6300             1.240               40
     6400             1.275               40
     6500             1.323               40
     6600             1.359               40
     6700             1.333               40
     6800             1.305               40
     6900             1.287               40
     7000             1.256               40
     7100             1.217               40
     7200             1.209               40
     7300             1.177               40
     7400             1.118               36
     7500             1.082               36
     7600             1.041               36
     7700             1.035               36
     7800             1.021               21
     7900             1.029               21
     8000             1.026               21
     8100             1.022               43
     8200             1.018               21
     8300             1.022               38
     8400             1.026               38
     8500             1.024               40
     8600             1.036               40
     8700             1.060               40
     8800             1.062               40
     8900             1.056               38
     9000             1.061               40
     9100             1.051               40
     9200             1.067               40
     9300             1.066               40
     9400             1.074               40
     9500             1.085               40
     9600             1.101               40
     9700             1.134               40
     9800             1.111               40
     9900             1.096               40
     10000            1.069               40
     10100            1.055               36
     10200            1.041               36
     10300            1.037               36
     10400            1.042               38
     10500            1.060               38
     10600            1.056               38
     10700            1.059               38
     10800            1.073               38
     10900            1.058               38
     11000            1.048               38
     11100            1.031               38
     11200            1.023               38
     11300            1.014               38
     11400            1.010               38
     11500            1.008               32
     11600            1.013               43
     11700            1.012               24
     11800            1.014               24
     11900            1.018               24
     12000            1.029               24
     12100            1.041               24
     12200            1.046               24
     12300            1.056               38
     12400            1.082               38
     12500            1.099               38
     12600            1.116               24
     12700            1.141               24
     12800            1.171               38
     12900            1.216               38
     13000            1.234               38
     13100            1.215               38
     13200            1.194               38
     13300            1.186               38
     13400            1.142               38
     13500            1.115               38
     13600            1.108               38
     13700            1.127               38
     13800            1.138               38
     13900            1.147               38
     14000            1.138               38
     14100            1.129               38
     14200            1.124               38
     14300            1.152               38
     14400            1.189               38
     14500            1.184               38
     14600            1.196               38
     14700            1.217               38
     14800            1.199               38
     14900            1.154               38
     15000            1.111               38
     15100            1.088               38
     15200            1.065               38
     15300            1.064               38
     15400            1.060               38
     15500            1.050               38
     15600            1.043               38
     15700            1.033               38
     15800            1.030               38
     15900            1.027               38
     16000            1.024               38
     16100            1.018               38
     16200            1.009               38
     16300            1.004               38
     16400            1.004               37
     16500            1.009               6
     16600            1.008               6
     16700            1.010               26
     16800            1.014               26
     16900            1.017               26
     17000            1.022               38
     17100            1.035               38
     17200            1.054               38
     17300            1.072               38
     17400            1.083               38
     17500            1.078               38
     17600            1.066               38
     17700            1.056               38
     17800            1.056               38
     17900            1.043               38
     18000            1.036               38
     18100            1.034               24
     18200            1.046               24
     18300            1.052               24
     18400            1.053               38
     18500            1.048               38
     18600            1.041               38
     18700            1.036               24
     18800            1.041               24
     18900            1.047               38
     19000            1.061               38
     19100            1.079               38
     19200            1.099               38
     19300            1.118               38
     19400            1.136               38
     19500            1.160               38
     19600            1.179               38
     19700            1.191               38
     19800            1.184               38
     19900            1.172               38
     20000            1.143               38
     20100            1.124               38
     20200            1.102               38
     20300            1.089               38
     20400            1.089               38
     20500            1.086               38
     20600            1.091               38
     20700            1.081               38
     20800            1.082               38
     20900            1.079               38
     21000            1.085               38
     21100            1.093               38
     21200            1.097               38
     21300            1.100               38
     21400            1.108               38
     21500            1.114               38
     21600            1.115               38
     21700            1.101               38
     21800            1.085               38
     21900            1.073               38
     22000            1.063               38
     22100            1.048               38
     22200            1.042               38
     22300            1.039               24
     22400            1.043               24
     22500            1.048               24
     22600            1.047               24
     22700            1.045               24
     22800            1.041               24
     22900            1.035               24
     23000            1.029               24
     23100            1.027               24
     23200            1.028               24
     23300            1.026               24
     23400            1.030               24
     23500            1.027               24
     23600            1.026               24
     23700            1.021               24
     23800            1.022               24
     23900            1.024               38
     24000            1.028               38
     24100            1.029               38
     24200            1.028               38
     24300            1.023               24
     24400            1.022               24
     24500            1.024               24
     24600            1.025               38
     24700            1.027               38
     24800            1.031               38
     24900            1.037               38
     25000            1.039               38
     25100            1.039               38
     25200            1.031               38
     25300            1.023               24
     25400            1.018               24


DIAGRAM INFORMATION

  Use View Diagram under the Diagram menu in the Mplus Editor to view the diagram.
  If running Mplus from the Mplus Diagrammer, the diagram opens automatically.

  Diagram output
    d:\my stuff\dropbox\0_state of art\hema art methodology\analyses\revision2\16 eng.dgm

     Beginning Time:  22:07:15
        Ending Time:  22:07:36
       Elapsed Time:  00:00:21


MUTHEN & MUTHEN
3463 Stoner Ave.
Los Angeles, CA  90066

Tel: (310) 391-9971
Fax: (310) 391-8971
Web: www.StatModel.com
Support: Support@StatModel.com

Copyright (c) 1998-2013 Muthen & Muthen
