# Supplementary material for: Measuring hedonia and eudaimonia as motives for activities: cross-national investigation through traditional and Bayesian structural equation modeling
Source: Front Psychol. 2014 Sep 8;5:984. doi: 10.3389/fpsyg.2014.00984 (PMC4157462; doi:10.3389/fpsyg.2014.00984)
Supplement: Supplementary file 1 [file DataSheet1.ZIP › 16 pl.out]

Mplus VERSION 7.11
MUTHEN & MUTHEN
07/30/2014  10:08 PM

INPUT INSTRUCTIONS

  Title: CFA with 3 factors for the HEMA short scale (Polish version)
  with Bayesian estimator and informative priors for cross-loadings

  Data:
  File is "plsample.dat";

  Variable:
  NAMES ARE gender age relax skill believe plea ideal enjoy easy best fun group;
  USEVARIABLES are relax skill believe plea ideal easy best fun; ! enjoy;
  MISSING ARE all (-9);
  !useobservations are group eq 1;

  Analysis:
  estimator=bayes;
  processors=3;
    Bconvergence=.01 ;
    Biterations = 500000 (20000);
    chains is 3;
    bseed = 100;

  Model:
   COMFORT BY relax*(h1);
   COMFORT BY easy(h2);

   PLEASURE BY fun*(h3);
   PLEASURE BY plea (h4);

   EUDAIMONIA BY  skill*(e1);
   EUDAIMONIA BY  believe(e2);
   EUDAIMONIA BY  ideal(e3);
   EUDAIMONIA BY  best(e4) ;

  COMFORT@1;
  PLEASURE@1;
  EUDAIMONIA@1;
  COMFORT WITH EUDAIMONIA;
  PLEASURE WITH EUDAIMONIA;
  COMFORT WITH PLEASURE;


  !cross loadings
  COMFORT by skill (c1_1);
  COMFORT by believe (c1_2);
  COMFORT by ideal (c1_3);
  COMFORT by best (c1_4);
  COMFORT by fun (c1_5);
  COMFORT by plea (c1_6);

  PLEASURE by skill (c1_7);
  PLEASURE by believe (c1_8);
  PLEASURE by ideal (c1_9);
  PLEASURE by best (c1_10);
  PLEASURE by relax (c1_11);
  PLEASURE by easy (c1_12);

  EUDAIMONIA by relax (c1_13);
  EUDAIMONIA by easy (c1_14);
  EUDAIMONIA by fun (c1_15);
  EUDAIMONIA by plea (c1_16);

  model priors:
  c1_1-c1_16~N(0,.01);

  OUTPUT: stdYX; tech8;  tech1;


INPUT READING TERMINATED NORMALLY


CFA with 3 factors for the HEMA short scale (Polish version)
with Bayesian estimator and informative priors for cross-loadings

SUMMARY OF ANALYSIS

Number of groups                                                 1
Number of observations                                         386

Number of dependent variables                                    8
Number of independent variables                                  0
Number of continuous latent variables                            3

Observed dependent variables

  Continuous
   RELAX       SKILL       BELIEVE     PLEA        IDEAL       EASY
   BEST        FUN

Continuous latent variables
   COMFORT     PLEASURE    EUDAIMON


Estimator                                                    BAYES
Specifications for Bayesian Estimation
  Point estimate                                            MEDIAN
  Number of Markov chain Monte Carlo (MCMC) chains               3
  Random seed for the first chain                              100
  Starting value information                           UNPERTURBED
  Treatment of categorical mediator                         LATENT
  Algorithm used for Markov chain Monte Carlo           GIBBS(PX1)
  Convergence criterion                                  0.100D-01
  Maximum number of iterations                              500000
  K-th iteration used for thinning                               1

Input data file(s)
  plsample.dat
Input data format  FREE


SUMMARY OF DATA


COVARIANCE COVERAGE OF DATA

Minimum covariance coverage value   0.100

     Number of missing data patterns             6


     PROPORTION OF DATA PRESENT


           Covariance Coverage
              RELAX         SKILL         BELIEVE       PLEA          IDEAL
              ________      ________      ________      ________      ________
 RELAX          0.997
 SKILL          0.995         0.997
 BELIEVE        0.995         0.995         0.997
 PLEA           0.997         0.997         0.997         1.000
 IDEAL          0.997         0.997         0.997         1.000         1.000
 EASY           0.995         0.995         0.995         0.997         0.997
 BEST           0.995         0.995         0.995         0.997         0.997
 FUN            0.997         0.997         0.997         1.000         1.000


           Covariance Coverage
              EASY          BEST          FUN
              ________      ________      ________
 EASY           0.997
 BEST           0.995         0.997
 FUN            0.997         0.997         1.000


THE MODEL ESTIMATION TERMINATED NORMALLY

     USE THE FBITERATIONS OPTION TO INCREASE THE NUMBER OF ITERATIONS BY A FACTOR
     OF AT LEAST TWO TO CHECK CONVERGENCE AND THAT THE PSR VALUE DOES NOT INCREASE.


MODEL FIT INFORMATION

Number of Free Parameters                              43

Bayesian Posterior Predictive Checking using Chi-Square

          95% Confidence Interval for the Difference Between
          the Observed and the Replicated Chi-Square Values

                                -12.266            37.857

          Posterior Predictive P-Value              0.142

Information Criterion

          Deviance (DIC)                         8864.510
          Estimated Number of Parameters (pD)      32.593
          Bayesian (BIC)                         9055.246


MODEL RESULTS

                                Posterior  One-Tailed         95% C.I.
                    Estimate       S.D.      P-Value   Lower 2.5%  Upper 2.5%  Significance

 COMFORT  BY
    RELAX              1.183       0.108      0.000       0.973       1.404      *
    EASY               0.906       0.106      0.000       0.719       1.134      *
    SKILL             -0.032       0.071      0.324      -0.172       0.107
    BELIEVE           -0.036       0.072      0.315      -0.177       0.104
    IDEAL             -0.050       0.081      0.266      -0.209       0.104
    BEST               0.108       0.077      0.081      -0.045       0.256
    FUN               -0.013       0.102      0.448      -0.213       0.183
    PLEA               0.016       0.106      0.443      -0.195       0.223

 PLEASURE BY
    FUN                0.921       0.122      0.000       0.686       1.162      *
    PLEA               0.839       0.119      0.000       0.599       1.068      *
    SKILL             -0.084       0.076      0.131      -0.233       0.065
    BELIEVE           -0.033       0.076      0.329      -0.181       0.116
    IDEAL              0.005       0.086      0.474      -0.172       0.166
    BEST               0.075       0.080      0.175      -0.082       0.228
    RELAX             -0.006       0.103      0.478      -0.216       0.190
    EASY               0.009       0.094      0.458      -0.185       0.181

 EUDAIMON BY
    SKILL              0.515       0.066      0.000       0.387       0.647      *
    BELIEVE            0.500       0.075      0.000       0.357       0.651      *
    IDEAL              0.839       0.087      0.000       0.673       1.018      *
    BEST               0.626       0.078      0.000       0.478       0.783      *
    RELAX             -0.015       0.082      0.433      -0.174       0.144
    EASY               0.006       0.069      0.463      -0.129       0.142
    FUN               -0.029       0.082      0.361      -0.190       0.129
    PLEA               0.044       0.078      0.293      -0.116       0.193

 COMFORT  WITH
    EUDAIMONIA         0.184       0.129      0.082      -0.073       0.433
    PLEASURE           0.822       0.072      0.000       0.664       0.949      *

 PLEASURE WITH
    EUDAIMONIA         0.277       0.136      0.025       0.000       0.523

 Intercepts
    RELAX              5.449       0.064      0.000       5.324       5.577      *
    SKILL              5.400       0.051      0.000       5.302       5.502      *
    BELIEVE            5.555       0.058      0.000       5.440       5.670      *
    PLEA               5.683       0.055      0.000       5.577       5.790      *
    IDEAL              5.387       0.062      0.000       5.264       5.506      *
    EASY               5.375       0.062      0.000       5.254       5.500      *
    BEST               5.488       0.058      0.000       5.373       5.601      *
    FUN                5.067       0.066      0.000       4.939       5.197      *

 Variances
    COMFORT            1.000       0.000      0.000       1.000       1.000
    PLEASURE           1.000       0.000      0.000       1.000       1.000
    EUDAIMONIA         1.000       0.000      0.000       1.000       1.000

 Residual Variances
    RELAX              0.168       0.084      0.000       0.025       0.339      *
    SKILL              0.744       0.068      0.000       0.620       0.886      *
    BELIEVE            1.050       0.089      0.000       0.890       1.234      *
    PLEA               0.422       0.074      0.000       0.268       0.563      *
    IDEAL              0.796       0.115      0.000       0.571       1.023      *
    EASY               0.674       0.069      0.000       0.536       0.809      *
    BEST               0.851       0.087      0.000       0.685       1.027      *
    FUN                0.872       0.105      0.000       0.664       1.079      *


STANDARDIZED MODEL RESULTS


STDYX Standardization

                                Posterior  One-Tailed         95% C.I.
                    Estimate       S.D.      P-Value   Lower 2.5%  Upper 2.5%  Significance
 COMFORT  BY
    RELAX              0.950       0.083      0.000       0.792       1.123      *
    EASY               0.737       0.078      0.000       0.598       0.904      *
    SKILL             -0.032       0.071      0.324      -0.172       0.107
    BELIEVE           -0.032       0.064      0.315      -0.156       0.092
    IDEAL             -0.041       0.066      0.266      -0.172       0.085
    BEST               0.093       0.067      0.081      -0.039       0.223
    FUN               -0.010       0.079      0.448      -0.164       0.142
    PLEA               0.015       0.099      0.443      -0.183       0.205

 PLEASURE BY
    FUN                0.710       0.088      0.000       0.538       0.883      *
    PLEA               0.780       0.105      0.000       0.564       0.981      *
    SKILL             -0.084       0.076      0.131      -0.235       0.065
    BELIEVE           -0.029       0.067      0.329      -0.160       0.101
    IDEAL              0.004       0.071      0.474      -0.142       0.137
    BEST               0.066       0.069      0.175      -0.071       0.198
    RELAX             -0.005       0.083      0.478      -0.175       0.151
    EASY               0.008       0.076      0.458      -0.151       0.148

 EUDAIMON BY
    SKILL              0.517       0.060      0.000       0.397       0.632      *
    BELIEVE            0.440       0.061      0.000       0.319       0.558      *
    IDEAL              0.688       0.062      0.000       0.565       0.812      *
    BEST               0.544       0.061      0.000       0.426       0.661      *
    RELAX             -0.012       0.066      0.433      -0.141       0.115
    EASY               0.005       0.056      0.463      -0.105       0.115
    FUN               -0.022       0.063      0.361      -0.147       0.100
    PLEA               0.041       0.072      0.293      -0.108       0.178

 COMFORT  WITH
    EUDAIMONIA         0.184       0.129      0.082      -0.073       0.433
    PLEASURE           0.822       0.072      0.000       0.664       0.949      *

 PLEASURE WITH
    EUDAIMONIA         0.277       0.136      0.025       0.000       0.523

 Intercepts
    RELAX              4.387       0.155      0.000       4.094       4.697      *
    SKILL              5.411       0.204      0.000       5.021       5.823      *
    BELIEVE            4.883       0.183      0.000       4.532       5.250      *
    PLEA               5.284       0.189      0.000       4.918       5.657      *
    IDEAL              4.419       0.170      0.000       4.087       4.751      *
    EASY               4.368       0.161      0.000       4.062       4.685      *
    BEST               4.763       0.177      0.000       4.421       5.115      *
    FUN                3.907       0.148      0.000       3.622       4.195      *

 Variances
    COMFORT            1.000       0.000      0.000       1.000       1.000
    PLEASURE           1.000       0.000      0.000       1.000       1.000
    EUDAIMONIA         1.000       0.000      0.000       1.000       1.000

 Residual Variances
    RELAX              0.108       0.055      0.000       0.017       0.220      *
    SKILL              0.750       0.055      0.000       0.635       0.850      *
    BELIEVE            0.814       0.049      0.000       0.708       0.899      *
    PLEA               0.365       0.066      0.000       0.227       0.487      *
    IDEAL              0.536       0.076      0.000       0.380       0.680      *
    EASY               0.446       0.047      0.000       0.352       0.533      *
    BEST               0.643       0.060      0.000       0.518       0.755      *
    FUN                0.519       0.061      0.000       0.391       0.635      *


R-SQUARE

                                Posterior  One-Tailed         95% C.I.
    Variable        Estimate       S.D.      P-Value   Lower 2.5%  Upper 2.5%

    RELAX              0.892       0.055      0.000       0.780       0.983
    SKILL              0.250       0.055      0.000       0.150       0.365
    BELIEVE            0.186       0.049      0.000       0.101       0.292
    PLEA               0.635       0.066      0.000       0.513       0.773
    IDEAL              0.464       0.076      0.000       0.320       0.620
    EASY               0.554       0.047      0.000       0.467       0.648
    BEST               0.357       0.060      0.000       0.245       0.482
    FUN                0.481       0.061      0.000       0.365       0.609


TECHNICAL 1 OUTPUT


     PARAMETER SPECIFICATION


           NU
              RELAX         SKILL         BELIEVE       PLEA          IDEAL
              ________      ________      ________      ________      ________
 1                  1             2             3             4             5


           NU
              EASY          BEST          FUN
              ________      ________      ________
 1                  6             7             8


           LAMBDA
              COMFORT       PLEASURE      EUDAIMON
              ________      ________      ________
 RELAX              9            10            11
 SKILL             12            13            14
 BELIEVE           15            16            17
 PLEA              18            19            20
 IDEAL             21            22            23
 EASY              24            25            26
 BEST              27            28            29
 FUN               30            31            32


           THETA
              RELAX         SKILL         BELIEVE       PLEA          IDEAL
              ________      ________      ________      ________      ________
 RELAX             33
 SKILL              0            34
 BELIEVE            0             0            35
 PLEA               0             0             0            36
 IDEAL              0             0             0             0            37
 EASY               0             0             0             0             0
 BEST               0             0             0             0             0
 FUN                0             0             0             0             0


           THETA
              EASY          BEST          FUN
              ________      ________      ________
 EASY              38
 BEST               0            39
 FUN                0             0            40


           ALPHA
              COMFORT       PLEASURE      EUDAIMON
              ________      ________      ________
 1                  0             0             0


           BETA
              COMFORT       PLEASURE      EUDAIMON
              ________      ________      ________
 COMFORT            0             0             0
 PLEASURE           0             0             0
 EUDAIMON           0             0             0


           PSI
              COMFORT       PLEASURE      EUDAIMON
              ________      ________      ________
 COMFORT            0
 PLEASURE          41             0
 EUDAIMON          42            43             0


     STARTING VALUES


           NU
              RELAX         SKILL         BELIEVE       PLEA          IDEAL
              ________      ________      ________      ________      ________
 1              5.447         5.400         5.556         5.681         5.386


           NU
              EASY          BEST          FUN
              ________      ________      ________
 1              5.377         5.486         5.065


           LAMBDA
              COMFORT       PLEASURE      EUDAIMON
              ________      ________      ________
 RELAX          1.000         1.000         1.000
 SKILL          1.000         1.000         1.000
 BELIEVE        1.000         1.000         1.000
 PLEA           1.000         1.000         1.000
 IDEAL          1.000         1.000         1.000
 EASY           1.000         1.000         1.000
 BEST           1.000         1.000         1.000
 FUN            1.000         1.000         1.000


           THETA
              RELAX         SKILL         BELIEVE       PLEA          IDEAL
              ________      ________      ________      ________      ________
 RELAX          0.762
 SKILL          0.000         0.490
 BELIEVE        0.000         0.000         0.637
 PLEA           0.000         0.000         0.000         0.571
 IDEAL          0.000         0.000         0.000         0.000         0.732
 EASY           0.000         0.000         0.000         0.000         0.000
 BEST           0.000         0.000         0.000         0.000         0.000
 FUN            0.000         0.000         0.000         0.000         0.000


           THETA
              EASY          BEST          FUN
              ________      ________      ________
 EASY           0.745
 BEST           0.000         0.656
 FUN            0.000         0.000         0.830


           ALPHA
              COMFORT       PLEASURE      EUDAIMON
              ________      ________      ________
 1              0.000         0.000         0.000


           BETA
              COMFORT       PLEASURE      EUDAIMON
              ________      ________      ________
 COMFORT        0.000         0.000         0.000
 PLEASURE       0.000         0.000         0.000
 EUDAIMON       0.000         0.000         0.000


           PSI
              COMFORT       PLEASURE      EUDAIMON
              ________      ________      ________
 COMFORT        1.000
 PLEASURE       0.000         1.000
 EUDAIMON       0.000         0.000         1.000


     PRIORS FOR ALL PARAMETERS            PRIOR MEAN      PRIOR VARIANCE     PRIOR STD. DEV.

     Parameter 1~N(0.000,infinity)           0.0000            infinity            infinity
     Parameter 2~N(0.000,infinity)           0.0000            infinity            infinity
     Parameter 3~N(0.000,infinity)           0.0000            infinity            infinity
     Parameter 4~N(0.000,infinity)           0.0000            infinity            infinity
     Parameter 5~N(0.000,infinity)           0.0000            infinity            infinity
     Parameter 6~N(0.000,infinity)           0.0000            infinity            infinity
     Parameter 7~N(0.000,infinity)           0.0000            infinity            infinity
     Parameter 8~N(0.000,infinity)           0.0000            infinity            infinity
     Parameter 9~N(0.000,infinity)           0.0000            infinity            infinity
     Parameter 10~N(0.000,0.010)             0.0000              0.0100              0.1000
     Parameter 11~N(0.000,0.010)             0.0000              0.0100              0.1000
     Parameter 12~N(0.000,0.010)             0.0000              0.0100              0.1000
     Parameter 13~N(0.000,0.010)             0.0000              0.0100              0.1000
     Parameter 14~N(0.000,infinity)          0.0000            infinity            infinity
     Parameter 15~N(0.000,0.010)             0.0000              0.0100              0.1000
     Parameter 16~N(0.000,0.010)             0.0000              0.0100              0.1000
     Parameter 17~N(0.000,infinity)          0.0000            infinity            infinity
     Parameter 18~N(0.000,0.010)             0.0000              0.0100              0.1000
     Parameter 19~N(0.000,infinity)          0.0000            infinity            infinity
     Parameter 20~N(0.000,0.010)             0.0000              0.0100              0.1000
     Parameter 21~N(0.000,0.010)             0.0000              0.0100              0.1000
     Parameter 22~N(0.000,0.010)             0.0000              0.0100              0.1000
     Parameter 23~N(0.000,infinity)          0.0000            infinity            infinity
     Parameter 24~N(0.000,infinity)          0.0000            infinity            infinity
     Parameter 25~N(0.000,0.010)             0.0000              0.0100              0.1000
     Parameter 26~N(0.000,0.010)             0.0000              0.0100              0.1000
     Parameter 27~N(0.000,0.010)             0.0000              0.0100              0.1000
     Parameter 28~N(0.000,0.010)             0.0000              0.0100              0.1000
     Parameter 29~N(0.000,infinity)          0.0000            infinity            infinity
     Parameter 30~N(0.000,0.010)             0.0000              0.0100              0.1000
     Parameter 31~N(0.000,infinity)          0.0000            infinity            infinity
     Parameter 32~N(0.000,0.010)             0.0000              0.0100              0.1000
     Parameter 33~IG(-1.000,0.000)         infinity            infinity            infinity
     Parameter 34~IG(-1.000,0.000)         infinity            infinity            infinity
     Parameter 35~IG(-1.000,0.000)         infinity            infinity            infinity
     Parameter 36~IG(-1.000,0.000)         infinity            infinity            infinity
     Parameter 37~IG(-1.000,0.000)         infinity            infinity            infinity
     Parameter 38~IG(-1.000,0.000)         infinity            infinity            infinity
     Parameter 39~IG(-1.000,0.000)         infinity            infinity            infinity
     Parameter 40~IG(-1.000,0.000)         infinity            infinity            infinity
     Parameter 41~IW(0.000,-4)
     Parameter 42~IW(0.000,-4)
     Parameter 43~IW(0.000,-4)


TECHNICAL 8 OUTPUT


     Simulated prior distributions

     Parameter       Prior Mean  Prior Variance  Prior Std. Dev.


     Parameter 1 Improper Prior
     Parameter 2 Improper Prior
     Parameter 3 Improper Prior
     Parameter 4 Improper Prior
     Parameter 5 Improper Prior
     Parameter 6 Improper Prior
     Parameter 7 Improper Prior
     Parameter 8 Improper Prior
     Parameter 9 Improper Prior
     Parameter 10        -0.0012          0.0097          0.0983
     Parameter 11         0.0018          0.0100          0.1000
     Parameter 12         0.0030          0.0097          0.0985
     Parameter 13        -0.0011          0.0099          0.0993
     Parameter 14 Improper Prior
     Parameter 15        -0.0006          0.0108          0.1037
     Parameter 16         0.0061          0.0102          0.1008
     Parameter 17 Improper Prior
     Parameter 18        -0.0006          0.0099          0.0996
     Parameter 19 Improper Prior
     Parameter 20        -0.0039          0.0105          0.1026
     Parameter 21         0.0020          0.0103          0.1014
     Parameter 22        -0.0003          0.0105          0.1024
     Parameter 23 Improper Prior
     Parameter 24 Improper Prior
     Parameter 25        -0.0005          0.0101          0.1003
     Parameter 26        -0.0038          0.0101          0.1003
     Parameter 27        -0.0046          0.0106          0.1030
     Parameter 28        -0.0026          0.0102          0.1008
     Parameter 29 Improper Prior
     Parameter 30        -0.0029          0.0096          0.0978
     Parameter 31 Improper Prior
     Parameter 32         0.0006          0.0095          0.0974
     Parameter 33 Improper Prior
     Parameter 34 Improper Prior
     Parameter 35 Improper Prior
     Parameter 36 Improper Prior
     Parameter 37 Improper Prior
     Parameter 38 Improper Prior
     Parameter 39 Improper Prior
     Parameter 40 Improper Prior
     Parameter 41 Improper Prior
     Parameter 42 Improper Prior
     Parameter 43 Improper Prior


   TECHNICAL 8 OUTPUT FOR BAYES ESTIMATION

                     POTENTIAL       PARAMETER WITH
     ITERATION    SCALE REDUCTION      HIGHEST PSR
     100              1.526               20
     200              2.744               33
     300              1.550               33
     400              1.775               43
     500              1.415               33
     600              1.295               43
     700              1.514               43
     800              1.182               36
     900              1.147               36
     1000             1.430               41
     1100             1.242               33
     1200             1.073               43
     1300             1.128               11
     1400             1.176               33
     1500             1.194               33
     1600             1.128               33
     1700             1.162               33
     1800             1.115               40
     1900             1.083               41
     2000             1.112               41
     2100             1.052               32
     2200             1.030               40
     2300             1.033               36
     2400             1.037               20
     2500             1.030               23
     2600             1.088               40
     2700             1.120               40
     2800             1.089               40
     2900             1.086               33
     3000             1.047               33
     3100             1.071               33
     3200             1.084               33
     3300             1.149               33
     3400             1.070               33
     3500             1.056               33
     3600             1.089               33
     3700             1.054               33
     3800             1.040               11
     3900             1.081               11
     4000             1.067               11
     4100             1.059               11
     4200             1.054               11
     4300             1.043               9
     4400             1.043               33
     4500             1.026               33
     4600             1.030               36
     4700             1.034               36
     4800             1.057               33
     4900             1.137               33
     5000             1.086               33
     5100             1.097               33
     5200             1.109               33
     5300             1.077               33
     5400             1.037               36
     5500             1.054               11
     5600             1.089               11
     5700             1.094               11
     5800             1.079               11
     5900             1.087               11
     6000             1.075               11
     6100             1.040               11
     6200             1.023               33
     6300             1.028               33
     6400             1.025               41
     6500             1.046               41
     6600             1.038               41
     6700             1.018               41
     6800             1.010               33
     6900             1.029               33
     7000             1.021               33
     7100             1.016               19
     7200             1.028               36
     7300             1.024               36
     7400             1.018               33
     7500             1.020               33
     7600             1.022               42
     7700             1.028               33
     7800             1.053               33
     7900             1.066               33
     8000             1.050               33
     8100             1.052               33
     8200             1.054               33
     8300             1.072               33
     8400             1.103               33
     8500             1.140               33
     8600             1.202               33
     8700             1.220               33
     8800             1.195               33
     8900             1.170               33
     9000             1.137               33
     9100             1.101               33
     9200             1.064               33
     9300             1.073               33
     9400             1.090               33
     9500             1.088               33
     9600             1.061               33
     9700             1.030               33
     9800             1.027               33
     9900             1.027               33
     10000            1.030               43
     10100            1.053               43
     10200            1.051               43
     10300            1.057               43
     10400            1.047               43
     10500            1.050               43
     10600            1.046               43
     10700            1.060               43
     10800            1.057               43
     10900            1.051               43
     11000            1.061               43
     11100            1.062               43
     11200            1.056               43
     11300            1.048               43
     11400            1.040               43
     11500            1.038               43
     11600            1.040               43
     11700            1.035               43
     11800            1.030               43
     11900            1.032               43
     12000            1.040               43
     12100            1.058               33
     12200            1.058               41
     12300            1.064               41
     12400            1.087               41
     12500            1.085               41
     12600            1.083               41
     12700            1.068               41
     12800            1.048               41
     12900            1.054               41
     13000            1.047               41
     13100            1.043               41
     13200            1.040               41
     13300            1.035               41
     13400            1.034               41
     13500            1.027               41
     13600            1.022               41
     13700            1.017               1
     13800            1.014               1
     13900            1.014               1
     14000            1.014               1
     14100            1.017               1
     14200            1.014               1
     14300            1.007               1
     14400            1.003               1
     14500            1.004               33
     14600            1.004               23
     14700            1.005               1
     14800            1.006               1
     14900            1.011               9
     15000            1.014               9
     15100            1.012               9
     15200            1.012               9
     15300            1.013               9
     15400            1.014               9
     15500            1.012               9
     15600            1.013               9
     15700            1.014               33
     15800            1.016               33
     15900            1.024               33
     16000            1.030               33
     16100            1.025               33
     16200            1.019               33
     16300            1.012               33
     16400            1.007               33
     16500            1.004               42
     16600            1.004               42
     16700            1.005               41
     16800            1.006               42
     16900            1.003               41
     17000            1.003               1
     17100            1.003               18
     17200            1.006               18
     17300            1.006               18
     17400            1.005               18
     17500            1.003               18
     17600            1.002               24
     17700            1.002               24
     17800            1.003               33
     17900            1.002               43
     18000            1.002               43
     18100            1.002               18
     18200            1.006               33
     18300            1.006               33
     18400            1.006               33
     18500            1.008               33
     18600            1.008               33
     18700            1.008               41
     18800            1.007               41
     18900            1.008               41
     19000            1.007               18
     19100            1.005               18
     19200            1.004               19
     19300            1.007               19
     19400            1.008               19
     19500            1.008               20
     19600            1.009               33
     19700            1.010               33
     19800            1.012               20
     19900            1.011               33
     20000            1.016               33


DIAGRAM INFORMATION

  Use View Diagram under the Diagram menu in the Mplus Editor to view the diagram.
  If running Mplus from the Mplus Diagrammer, the diagram opens automatically.

  Diagram output
    d:\my stuff\dropbox\0_state of art\hema art methodology\analyses\revision2\16 pl.dgm

     Beginning Time:  22:08:20
        Ending Time:  22:08:43
       Elapsed Time:  00:00:23


MUTHEN & MUTHEN
3463 Stoner Ave.
Los Angeles, CA  90066

Tel: (310) 391-9971
Fax: (310) 391-8971
Web: www.StatModel.com
Support: Support@StatModel.com

Copyright (c) 1998-2013 Muthen & Muthen
