# Supplementary material for: Measuring hedonia and eudaimonia as motives for activities: cross-national investigation through traditional and Bayesian structural equation modeling
Source: Front Psychol. 2014 Sep 8;5:984. doi: 10.3389/fpsyg.2014.00984 (PMC4157462; doi:10.3389/fpsyg.2014.00984)
Supplement: Supplementary file 1 [file DataSheet1.ZIP › 17.out]

Mplus VERSION 7.11
MUTHEN & MUTHEN
07/30/2014  10:08 PM

INPUT INSTRUCTIONS

  Title: Measurement invariance testing with 3 factor model for the HEMA short scale

  DATA:
  FILE IS bothsamples.dat;

   Variable:
  NAMES ARE gender age relax skill believe plea ideal enjoy easy best fun group lang;
  USEVARIABLES are relax skill believe plea ideal easy best fun; !enjoy
  MISSING ARE ALL (-9);
  GROUPING IS lang (0 = Polish  1 = English);

    ANALYSIS:
  MODEL = configural metric scalar;
  estimator is MLR;

    MODEL:

   COMFORT BY relax*(h1);
   COMFORT BY easy(h2);

   PLEASURE BY fun*(h3);
   PLEASURE BY plea (h4);

   EUDAIMONIA BY  skill*(e1);
   EUDAIMONIA BY  believe(e2);
   EUDAIMONIA BY  ideal(e3);
   EUDAIMONIA BY  best(e4) ;

  COMFORT@1;
  PLEASURE@1;
  EUDAIMONIA@1;
  COMFORT WITH EUDAIMONIA;
  PLEASURE WITH EUDAIMONIA;
  COMFORT WITH PLEASURE;

    OUTPUT:
    SAMPSTAT TECH1;


INPUT READING TERMINATED NORMALLY


Measurement invariance testing with 3 factor model for the HEMA short scale

SUMMARY OF ANALYSIS

Number of groups                                                 2
Number of observations
   Group POLISH                                                386
   Group ENGLISH                                               429
   Total sample size                                           815

Number of dependent variables                                    8
Number of independent variables                                  0
Number of continuous latent variables                            3

Observed dependent variables

  Continuous
   RELAX       SKILL       BELIEVE     PLEA        IDEAL       EASY
   BEST        FUN

Continuous latent variables
   COMFORT     PLEASURE    EUDAIMON

Variables with special functions

  Grouping variable     LANG

Estimator                                                      MLR
Information matrix                                        OBSERVED
Maximum number of iterations                                  1000
Convergence criterion                                    0.500D-04
Maximum number of steepest descent iterations                   20
Maximum number of iterations for H1                           2000
Convergence criterion for H1                             0.100D-03

Input data file(s)
  bothsamples.dat

Input data format  FREE


SUMMARY OF DATA

   Group POLISH
     Number of missing data patterns             6

   Group ENGLISH
     Number of missing data patterns             3


COVARIANCE COVERAGE OF DATA

Minimum covariance coverage value   0.100


     PROPORTION OF DATA PRESENT FOR POLISH


           Covariance Coverage
              RELAX         SKILL         BELIEVE       PLEA          IDEAL
              ________      ________      ________      ________      ________
 RELAX          0.997
 SKILL          0.995         0.997
 BELIEVE        0.995         0.995         0.997
 PLEA           0.997         0.997         0.997         1.000
 IDEAL          0.997         0.997         0.997         1.000         1.000
 EASY           0.995         0.995         0.995         0.997         0.997
 BEST           0.995         0.995         0.995         0.997         0.997
 FUN            0.997         0.997         0.997         1.000         1.000


           Covariance Coverage
              EASY          BEST          FUN
              ________      ________      ________
 EASY           0.997
 BEST           0.995         0.997
 FUN            0.997         0.997         1.000


     PROPORTION OF DATA PRESENT FOR ENGLISH


           Covariance Coverage
              RELAX         SKILL         BELIEVE       PLEA          IDEAL
              ________      ________      ________      ________      ________
 RELAX          1.000
 SKILL          0.998         0.998
 BELIEVE        1.000         0.998         1.000
 PLEA           1.000         0.998         1.000         1.000
 IDEAL          1.000         0.998         1.000         1.000         1.000
 EASY           1.000         0.998         1.000         1.000         1.000
 BEST           1.000         0.998         1.000         1.000         1.000
 FUN            0.998         0.995         0.998         0.998         0.998


           Covariance Coverage
              EASY          BEST          FUN
              ________      ________      ________
 EASY           1.000
 BEST           1.000         1.000
 FUN            0.998         0.998         0.998


SAMPLE STATISTICS


     ESTIMATED SAMPLE STATISTICS FOR POLISH


           Means
              RELAX         SKILL         BELIEVE       PLEA          IDEAL
              ________      ________      ________      ________      ________
      1         5.448         5.401         5.556         5.681         5.386


           Means
              EASY          BEST          FUN
              ________      ________      ________
      1         5.374         5.486         5.065


           Covariances
              RELAX         SKILL         BELIEVE       PLEA          IDEAL
              ________      ________      ________      ________      ________
 RELAX          1.518
 SKILL         -0.025         0.977
 BELIEVE        0.002         0.218         1.270
 PLEA           0.816         0.041         0.083         1.139
 IDEAL          0.092         0.426         0.374         0.229         1.460
 EASY           1.057         0.034         0.079         0.674         0.097
 BEST           0.370         0.280         0.365         0.284         0.524
 FUN            0.851        -0.057         0.018         0.769         0.128


           Covariances
              EASY          BEST          FUN
              ________      ________      ________
 EASY           1.488
 BEST           0.204         1.309
 FUN            0.631         0.367         1.656


           Correlations
              RELAX         SKILL         BELIEVE       PLEA          IDEAL
              ________      ________      ________      ________      ________
 RELAX          1.000
 SKILL         -0.020         1.000
 BELIEVE        0.002         0.196         1.000
 PLEA           0.621         0.039         0.069         1.000
 IDEAL          0.062         0.356         0.274         0.178         1.000
 EASY           0.703         0.028         0.057         0.518         0.066
 BEST           0.262         0.248         0.283         0.233         0.379
 FUN            0.537        -0.045         0.013         0.560         0.082


           Correlations
              EASY          BEST          FUN
              ________      ________      ________
 EASY           1.000
 BEST           0.146         1.000
 FUN            0.402         0.250         1.000


     ESTIMATED SAMPLE STATISTICS FOR ENGLISH


           Means
              RELAX         SKILL         BELIEVE       PLEA          IDEAL
              ________      ________      ________      ________      ________
      1         4.420         4.940         4.690         5.219         5.168


           Means
              EASY          BEST          FUN
              ________      ________      ________
      1         4.254         5.161         5.414


           Covariances
              RELAX         SKILL         BELIEVE       PLEA          IDEAL
              ________      ________      ________      ________      ________
 RELAX          2.603
 SKILL          0.298         1.760
 BELIEVE        0.482         0.974         2.447
 PLEA           0.575         0.484         0.767         2.204
 IDEAL          0.319         0.916         1.024         0.795         1.799
 EASY           1.663         0.073         0.354         0.632         0.027
 BEST           0.224         0.902         1.059         0.804         1.152
 FUN            0.770         0.336         0.586         1.423         0.539


           Covariances
              EASY          BEST          FUN
              ________      ________      ________
 EASY           2.670
 BEST           0.029         1.893
 FUN            0.927         0.775         2.218


           Correlations
              RELAX         SKILL         BELIEVE       PLEA          IDEAL
              ________      ________      ________      ________      ________
 RELAX          1.000
 SKILL          0.139         1.000
 BELIEVE        0.191         0.469         1.000
 PLEA           0.240         0.246         0.330         1.000
 IDEAL          0.147         0.515         0.488         0.399         1.000
 EASY           0.631         0.034         0.138         0.261         0.012
 BEST           0.101         0.494         0.492         0.394         0.625
 FUN            0.320         0.170         0.252         0.643         0.270


           Correlations
              EASY          BEST          FUN
              ________      ________      ________
 EASY           1.000
 BEST           0.013         1.000
 FUN            0.381         0.378         1.000


     MAXIMUM LOG-LIKELIHOOD VALUE FOR THE UNRESTRICTED (H1) MODEL IS -9976.475

MODEL FIT INFORMATION

Invariance Testing

                   Number of                   Degrees of
     Model        Parameters      Chi-square    Freedom     P-value

     Configural        54            100.195        34       0.0000
     Metric            49            113.730        39       0.0000
     Scalar            44            242.234        44       0.0000

                                               Degrees of
     Models Compared              Chi-square    Freedom     P-value

     Metric against Configural        13.606         5       0.0183
     Scalar against Configural       150.797        10       0.0000
     Scalar against Metric           164.576         5       0.0000


MODEL FIT INFORMATION FOR THE CONFIGURAL MODEL

Number of Free Parameters                       54

Loglikelihood

          H0 Value                      -10036.713
          H0 Scaling Correction Factor      1.1912
            for MLR
          H1 Value                       -9976.475
          H1 Scaling Correction Factor      1.1955
            for MLR

Information Criteria

          Akaike (AIC)                   20181.427
          Bayesian (BIC)                 20435.399
          Sample-Size Adjusted BIC       20263.916
            (n* = (n + 2) / 24)

Chi-Square Test of Model Fit

          Value                            100.195*
          Degrees of Freedom                    34
          P-Value                           0.0000
          Scaling Correction Factor         1.2024
            for MLR

Chi-Square Contribution and P-Value From Each Group (degrees of freedom = 17)

          POLISH                            41.312     0.001
          ENGLISH                           58.884     0.000

*   The chi-square value for MLM, MLMV, MLR, ULSMV, WLSM and WLSMV cannot be used
    for chi-square difference testing in the regular way.  MLM, MLR and WLSM
    chi-square difference testing is described on the Mplus website.  MLMV, WLSMV,
    and ULSMV difference testing is done using the DIFFTEST option.

RMSEA (Root Mean Square Error Of Approximation)

          Estimate                           0.069
          90 Percent C.I.                    0.054  0.085
          Probability RMSEA <= .05           0.022

CFI/TLI

          CFI                                0.956
          TLI                                0.927

Chi-Square Test of Model Fit for the Baseline Model

          Value                           1550.035
          Degrees of Freedom                    56
          P-Value                           0.0000

SRMR (Standardized Root Mean Square Residual)

          Value                              0.049


MODEL FIT INFORMATION FOR THE METRIC MODEL

Number of Free Parameters                       49

Loglikelihood

          H0 Value                      -10045.493
          H0 Scaling Correction Factor      1.1810
            for MLR
          H1 Value                       -9976.475
          H1 Scaling Correction Factor      1.1955
            for MLR

Information Criteria

          Akaike (AIC)                   20188.986
          Bayesian (BIC)                 20419.442
          Sample-Size Adjusted BIC       20263.838
            (n* = (n + 2) / 24)

Chi-Square Test of Model Fit

          Value                            113.730*
          Degrees of Freedom                    39
          P-Value                           0.0000
          Scaling Correction Factor         1.2137
            for MLR

Chi-Square Contribution From Each Group

          POLISH                            47.548
          ENGLISH                           66.181

*   The chi-square value for MLM, MLMV, MLR, ULSMV, WLSM and WLSMV cannot be used
    for chi-square difference testing in the regular way.  MLM, MLR and WLSM
    chi-square difference testing is described on the Mplus website.  MLMV, WLSMV,
    and ULSMV difference testing is done using the DIFFTEST option.

RMSEA (Root Mean Square Error Of Approximation)

          Estimate                           0.069
          90 Percent C.I.                    0.054  0.083
          Probability RMSEA <= .05           0.018

CFI/TLI

          CFI                                0.950
          TLI                                0.928

Chi-Square Test of Model Fit for the Baseline Model

          Value                           1550.035
          Degrees of Freedom                    56
          P-Value                           0.0000

SRMR (Standardized Root Mean Square Residual)

          Value                              0.057


MODEL FIT INFORMATION FOR THE SCALAR MODEL

Number of Free Parameters                       44

Loglikelihood

          H0 Value                      -10119.080
          H0 Scaling Correction Factor      1.2136
            for MLR
          H1 Value                       -9976.475
          H1 Scaling Correction Factor      1.1955
            for MLR

Information Criteria

          Akaike (AIC)                   20326.160
          Bayesian (BIC)                 20533.100
          Sample-Size Adjusted BIC       20393.374
            (n* = (n + 2) / 24)

Chi-Square Test of Model Fit

          Value                            242.234*
          Degrees of Freedom                    44
          P-Value                           0.0000
          Scaling Correction Factor         1.1774
            for MLR

Chi-Square Contribution From Each Group

          POLISH                           115.085
          ENGLISH                          127.149

*   The chi-square value for MLM, MLMV, MLR, ULSMV, WLSM and WLSMV cannot be used
    for chi-square difference testing in the regular way.  MLM, MLR and WLSM
    chi-square difference testing is described on the Mplus website.  MLMV, WLSMV,
    and ULSMV difference testing is done using the DIFFTEST option.

RMSEA (Root Mean Square Error Of Approximation)

          Estimate                           0.105
          90 Percent C.I.                    0.092  0.118
          Probability RMSEA <= .05           0.000

CFI/TLI

          CFI                                0.867
          TLI                                0.831

Chi-Square Test of Model Fit for the Baseline Model

          Value                           1550.035
          Degrees of Freedom                    56
          P-Value                           0.0000

SRMR (Standardized Root Mean Square Residual)

          Value                              0.086


MODEL RESULTS FOR THE CONFIGURAL MODEL

                                                    Two-Tailed
                    Estimate       S.E.  Est./S.E.    P-Value

Group POLISH

 COMFORT  BY
    RELAX              1.149      0.059     19.519      0.000
    EASY               0.920      0.063     14.546      0.000

 PLEASURE BY
    FUN                0.882      0.068     12.908      0.000
    PLEA               0.873      0.047     18.481      0.000

 EUDAIMON BY
    SKILL              0.456      0.068      6.725      0.000
    BELIEVE            0.479      0.075      6.339      0.000
    IDEAL              0.806      0.097      8.318      0.000
    BEST               0.688      0.102      6.729      0.000

 COMFORT  WITH
    EUDAIMONIA         0.180      0.092      1.953      0.051
    PLEASURE           0.822      0.043     18.974      0.000

 PLEASURE WITH
    EUDAIMONIA         0.300      0.093      3.222      0.001

 Means
    COMFORT            0.000      0.000    999.000    999.000
    PLEASURE           0.000      0.000    999.000    999.000
    EUDAIMONIA         0.000      0.000    999.000    999.000

 Intercepts
    RELAX              5.448      0.063     86.879      0.000
    SKILL              5.401      0.050    107.185      0.000
    BELIEVE            5.556      0.057     96.750      0.000
    PLEA               5.681      0.054    104.570      0.000
    IDEAL              5.386      0.061     87.582      0.000
    EASY               5.373      0.062     86.442      0.000
    BEST               5.486      0.058     94.085      0.000
    FUN                5.065      0.066     77.316      0.000

 Variances
    COMFORT            1.000      0.000    999.000    999.000
    PLEASURE           1.000      0.000    999.000    999.000
    EUDAIMONIA         1.000      0.000    999.000    999.000

 Residual Variances
    RELAX              0.197      0.080      2.482      0.013
    SKILL              0.769      0.080      9.632      0.000
    BELIEVE            1.041      0.094     11.089      0.000
    PLEA               0.378      0.056      6.803      0.000
    IDEAL              0.810      0.150      5.413      0.000
    EASY               0.642      0.081      7.964      0.000
    BEST               0.836      0.125      6.675      0.000
    FUN                0.879      0.087     10.118      0.000

Group ENGLISH

 COMFORT  BY
    RELAX              1.135      0.113     10.018      0.000
    EASY               1.464      0.133     10.973      0.000

 PLEASURE BY
    FUN                1.197      0.083     14.504      0.000
    PLEA               1.183      0.073     16.161      0.000

 EUDAIMON BY
    SKILL              0.851      0.071     11.906      0.000
    BELIEVE            0.999      0.078     12.847      0.000
    IDEAL              1.050      0.061     17.267      0.000
    BEST               1.095      0.065     16.729      0.000

 COMFORT  WITH
    EUDAIMONIA         0.097      0.085      1.146      0.252
    PLEASURE           0.458      0.071      6.491      0.000

 PLEASURE WITH
    EUDAIMONIA         0.543      0.065      8.379      0.000

 Means
    COMFORT            0.000      0.000    999.000    999.000
    PLEASURE           0.000      0.000    999.000    999.000
    EUDAIMONIA         0.000      0.000    999.000    999.000

 Intercepts
    RELAX              4.420      0.078     56.743      0.000
    SKILL              4.940      0.064     77.051      0.000
    BELIEVE            4.690      0.076     62.099      0.000
    PLEA               5.219      0.072     72.820      0.000
    IDEAL              5.168      0.065     79.796      0.000
    EASY               4.254      0.079     53.927      0.000
    BEST               5.161      0.066     77.701      0.000
    FUN                5.416      0.072     75.268      0.000

 Variances
    COMFORT            1.000      0.000    999.000    999.000
    PLEASURE           1.000      0.000    999.000    999.000
    EUDAIMONIA         1.000      0.000    999.000    999.000

 Residual Variances
    RELAX              1.313      0.240      5.480      0.000
    SKILL              1.037      0.127      8.172      0.000
    BELIEVE            1.448      0.159      9.115      0.000
    PLEA               0.804      0.141      5.685      0.000
    IDEAL              0.697      0.101      6.888      0.000
    EASY               0.526      0.352      1.494      0.135
    BEST               0.692      0.076      9.060      0.000
    FUN                0.775      0.136      5.688      0.000


MODEL RESULTS FOR THE METRIC MODEL

                                                    Two-Tailed
                    Estimate       S.E.  Est./S.E.    P-Value

Group POLISH

 COMFORT  BY
    RELAX              1.114      0.061     18.152      0.000
    EASY               0.971      0.059     16.429      0.000

 PLEASURE BY
    FUN                0.873      0.058     15.127      0.000
    PLEA               0.878      0.045     19.536      0.000

 EUDAIMON BY
    SKILL              0.507      0.040     12.627      0.000
    BELIEVE            0.584      0.046     12.642      0.000
    IDEAL              0.671      0.056     11.934      0.000
    BEST               0.681      0.055     12.472      0.000

 COMFORT  WITH
    EUDAIMONIA         0.183      0.080      2.300      0.021
    PLEASURE           0.830      0.042     19.591      0.000

 PLEASURE WITH
    EUDAIMONIA         0.293      0.085      3.433      0.001

 Means
    COMFORT            0.000      0.000    999.000    999.000
    PLEASURE           0.000      0.000    999.000    999.000
    EUDAIMONIA         0.000      0.000    999.000    999.000

 Intercepts
    RELAX              5.448      0.063     86.866      0.000
    SKILL              5.401      0.050    107.191      0.000
    BELIEVE            5.556      0.057     96.745      0.000
    PLEA               5.681      0.054    104.570      0.000
    IDEAL              5.386      0.061     87.582      0.000
    EASY               5.373      0.062     86.419      0.000
    BEST               5.486      0.058     94.117      0.000
    FUN                5.065      0.066     77.315      0.000

 Variances
    COMFORT            1.000      0.000    999.000    999.000
    PLEASURE           1.000      0.000    999.000    999.000
    EUDAIMONIA         1.000      0.000    999.000    999.000

 Residual Variances
    RELAX              0.252      0.075      3.354      0.001
    SKILL              0.753      0.073     10.275      0.000
    BELIEVE            0.993      0.090     10.975      0.000
    PLEA               0.371      0.054      6.850      0.000
    IDEAL              0.930      0.087     10.661      0.000
    EASY               0.607      0.078      7.739      0.000
    BEST               0.828      0.082     10.040      0.000
    FUN                0.886      0.082     10.748      0.000

Group ENGLISH

 COMFORT  BY
    RELAX              1.114      0.061     18.152      0.000
    EASY               0.971      0.059     16.429      0.000

 PLEASURE BY
    FUN                0.873      0.058     15.127      0.000
    PLEA               0.878      0.045     19.536      0.000

 EUDAIMON BY
    SKILL              0.507      0.040     12.627      0.000
    BELIEVE            0.584      0.046     12.642      0.000
    IDEAL              0.671      0.056     11.934      0.000
    BEST               0.681      0.055     12.472      0.000

 COMFORT  WITH
    EUDAIMONIA         0.328      0.142      2.313      0.021
    PLEASURE           0.764      0.130      5.893      0.000

 PLEASURE WITH
    EUDAIMONIA         1.199      0.197      6.101      0.000

 Means
    COMFORT            0.000      0.000    999.000    999.000
    PLEASURE           0.000      0.000    999.000    999.000
    EUDAIMONIA         0.000      0.000    999.000    999.000

 Intercepts
    RELAX              4.420      0.078     56.743      0.000
    SKILL              4.940      0.064     77.052      0.000
    BELIEVE            4.690      0.076     62.099      0.000
    PLEA               5.219      0.072     72.819      0.000
    IDEAL              5.168      0.065     79.796      0.000
    EASY               4.254      0.079     53.927      0.000
    BEST               5.161      0.066     77.701      0.000
    FUN                5.416      0.072     75.385      0.000

 Variances
    COMFORT            1.512      0.190      7.949      0.000
    PLEASURE           1.844      0.246      7.499      0.000
    EUDAIMONIA         2.612      0.407      6.411      0.000

 Residual Variances
    RELAX              0.795      0.180      4.422      0.000
    SKILL              1.050      0.124      8.459      0.000
    BELIEVE            1.472      0.157      9.399      0.000
    PLEA               0.776      0.125      6.203      0.000
    IDEAL              0.674      0.100      6.716      0.000
    EASY               1.144      0.150      7.605      0.000
    BEST               0.695      0.076      9.170      0.000
    FUN                0.804      0.116      6.908      0.000


MODEL RESULTS FOR THE SCALAR MODEL

                                                    Two-Tailed
                    Estimate       S.E.  Est./S.E.    P-Value

Group POLISH

 COMFORT  BY
    RELAX              1.073      0.059     18.143      0.000
    EASY               1.014      0.052     19.521      0.000

 PLEASURE BY
    FUN                0.817      0.072     11.368      0.000
    PLEA               0.885      0.050     17.861      0.000

 EUDAIMON BY
    SKILL              0.512      0.039     12.976      0.000
    BELIEVE            0.627      0.045     13.982      0.000
    IDEAL              0.625      0.056     11.222      0.000
    BEST               0.646      0.054     11.881      0.000

 COMFORT  WITH
    EUDAIMONIA         0.180      0.081      2.211      0.027
    PLEASURE           0.844      0.047     17.868      0.000

 PLEASURE WITH
    EUDAIMONIA         0.292      0.087      3.345      0.001

 Means
    COMFORT            0.000      0.000    999.000    999.000
    PLEASURE           0.000      0.000    999.000    999.000
    EUDAIMONIA         0.000      0.000    999.000    999.000

 Intercepts
    RELAX              5.465      0.061     88.926      0.000
    SKILL              5.357      0.046    115.328      0.000
    BELIEVE            5.374      0.058     92.613      0.000
    PLEA               5.583      0.064     86.715      0.000
    IDEAL              5.522      0.052    106.703      0.000
    EASY               5.339      0.063     84.533      0.000
    BEST               5.561      0.051    109.904      0.000
    FUN                5.346      0.068     79.147      0.000

 Variances
    COMFORT            1.000      0.000    999.000    999.000
    PLEASURE           1.000      0.000    999.000    999.000
    EUDAIMONIA         1.000      0.000    999.000    999.000

 Residual Variances
    RELAX              0.307      0.066      4.649      0.000
    SKILL              0.750      0.074     10.127      0.000
    BELIEVE            1.012      0.097     10.454      0.000
    PLEA               0.384      0.072      5.351      0.000
    IDEAL              0.988      0.092     10.793      0.000
    EASY               0.574      0.078      7.389      0.000
    BEST               0.860      0.084     10.231      0.000
    FUN                1.017      0.105      9.695      0.000

Group ENGLISH

 COMFORT  BY
    RELAX              1.073      0.059     18.143      0.000
    EASY               1.014      0.052     19.521      0.000

 PLEASURE BY
    FUN                0.817      0.072     11.368      0.000
    PLEA               0.885      0.050     17.861      0.000

 EUDAIMON BY
    SKILL              0.512      0.039     12.976      0.000
    BELIEVE            0.627      0.045     13.982      0.000
    IDEAL              0.625      0.056     11.222      0.000
    BEST               0.646      0.054     11.881      0.000

 COMFORT  WITH
    EUDAIMONIA         0.325      0.146      2.222      0.026
    PLEASURE           0.785      0.132      5.937      0.000

 PLEASURE WITH
    EUDAIMONIA         1.283      0.208      6.178      0.000

 Means
    COMFORT           -1.016      0.112     -9.055      0.000
    PLEASURE          -0.208      0.139     -1.501      0.133
    EUDAIMONIA        -0.707      0.138     -5.124      0.000

 Intercepts
    RELAX              5.465      0.061     88.926      0.000
    SKILL              5.357      0.046    115.328      0.000
    BELIEVE            5.374      0.058     92.613      0.000
    PLEA               5.583      0.064     86.715      0.000
    IDEAL              5.522      0.052    106.703      0.000
    EASY               5.339      0.063     84.533      0.000
    BEST               5.561      0.051    109.904      0.000
    FUN                5.346      0.068     79.147      0.000

 Variances
    COMFORT            1.517      0.194      7.818      0.000
    PLEASURE           1.889      0.275      6.862      0.000
    EUDAIMONIA         2.775      0.436      6.362      0.000

 Residual Variances
    RELAX              0.918      0.145      6.332      0.000
    SKILL              1.034      0.125      8.289      0.000
    BELIEVE            1.493      0.175      8.551      0.000
    PLEA               0.786      0.172      4.559      0.000
    IDEAL              0.711      0.099      7.168      0.000
    EASY               1.041      0.137      7.609      0.000
    BEST               0.716      0.074      9.617      0.000
    FUN                0.966      0.147      6.565      0.000


QUALITY OF NUMERICAL RESULTS FOR THE CONFIGURAL MODEL

     Condition Number for the Information Matrix              0.772E-03
       (ratio of smallest to largest eigenvalue)


QUALITY OF NUMERICAL RESULTS FOR THE METRIC MODEL

     Condition Number for the Information Matrix              0.772E-03
       (ratio of smallest to largest eigenvalue)


QUALITY OF NUMERICAL RESULTS FOR THE SCALAR MODEL

     Condition Number for the Information Matrix              0.772E-03
       (ratio of smallest to largest eigenvalue)


TECHNICAL 1 OUTPUT FOR THE CONFIGURAL MODEL


     PARAMETER SPECIFICATION FOR POLISH


           NU
              RELAX         SKILL         BELIEVE       PLEA          IDEAL
              ________      ________      ________      ________      ________
      1           1             2             3             4             5


           NU
              EASY          BEST          FUN
              ________      ________      ________
      1           6             7             8


           LAMBDA
              COMFORT       PLEASURE      EUDAIMON
              ________      ________      ________
 RELAX              9             0             0
 SKILL              0             0            10
 BELIEVE            0             0            11
 PLEA               0            12             0
 IDEAL              0             0            13
 EASY              14             0             0
 BEST               0             0            15
 FUN                0            16             0


           THETA
              RELAX         SKILL         BELIEVE       PLEA          IDEAL
              ________      ________      ________      ________      ________
 RELAX             17
 SKILL              0            18
 BELIEVE            0             0            19
 PLEA               0             0             0            20
 IDEAL              0             0             0             0            21
 EASY               0             0             0             0             0
 BEST               0             0             0             0             0
 FUN                0             0             0             0             0


           THETA
              EASY          BEST          FUN
              ________      ________      ________
 EASY              22
 BEST               0            23
 FUN                0             0            24


           ALPHA
              COMFORT       PLEASURE      EUDAIMON
              ________      ________      ________
      1           0             0             0


           BETA
              COMFORT       PLEASURE      EUDAIMON
              ________      ________      ________
 COMFORT            0             0             0
 PLEASURE           0             0             0
 EUDAIMON           0             0             0


           PSI
              COMFORT       PLEASURE      EUDAIMON
              ________      ________      ________
 COMFORT            0
 PLEASURE          25             0
 EUDAIMON          26            27             0


     PARAMETER SPECIFICATION FOR ENGLISH


           NU
              RELAX         SKILL         BELIEVE       PLEA          IDEAL
              ________      ________      ________      ________      ________
      1          28            29            30            31            32


           NU
              EASY          BEST          FUN
              ________      ________      ________
      1          33            34            35


           LAMBDA
              COMFORT       PLEASURE      EUDAIMON
              ________      ________      ________
 RELAX             36             0             0
 SKILL              0             0            37
 BELIEVE            0             0            38
 PLEA               0            39             0
 IDEAL              0             0            40
 EASY              41             0             0
 BEST               0             0            42
 FUN                0            43             0


           THETA
              RELAX         SKILL         BELIEVE       PLEA          IDEAL
              ________      ________      ________      ________      ________
 RELAX             44
 SKILL              0            45
 BELIEVE            0             0            46
 PLEA               0             0             0            47
 IDEAL              0             0             0             0            48
 EASY               0             0             0             0             0
 BEST               0             0             0             0             0
 FUN                0             0             0             0             0


           THETA
              EASY          BEST          FUN
              ________      ________      ________
 EASY              49
 BEST               0            50
 FUN                0             0            51


           ALPHA
              COMFORT       PLEASURE      EUDAIMON
              ________      ________      ________
      1           0             0             0


           BETA
              COMFORT       PLEASURE      EUDAIMON
              ________      ________      ________
 COMFORT            0             0             0
 PLEASURE           0             0             0
 EUDAIMON           0             0             0


           PSI
              COMFORT       PLEASURE      EUDAIMON
              ________      ________      ________
 COMFORT            0
 PLEASURE          52             0
 EUDAIMON          53            54             0


     STARTING VALUES FOR POLISH


           NU
              RELAX         SKILL         BELIEVE       PLEA          IDEAL
              ________      ________      ________      ________      ________
      1         5.447         5.400         5.556         5.681         5.386


           NU
              EASY          BEST          FUN
              ________      ________      ________
      1         5.377         5.486         5.065


           LAMBDA
              COMFORT       PLEASURE      EUDAIMON
              ________      ________      ________
 RELAX          1.000         0.000         0.000
 SKILL          0.000         0.000         1.000
 BELIEVE        0.000         0.000         1.000
 PLEA           0.000         1.000         0.000
 IDEAL          0.000         0.000         1.000
 EASY           1.000         0.000         0.000
 BEST           0.000         0.000         1.000
 FUN            0.000         1.000         0.000


           THETA
              RELAX         SKILL         BELIEVE       PLEA          IDEAL
              ________      ________      ________      ________      ________
 RELAX          0.762
 SKILL          0.000         0.490
 BELIEVE        0.000         0.000         0.637
 PLEA           0.000         0.000         0.000         0.571
 IDEAL          0.000         0.000         0.000         0.000         0.732
 EASY           0.000         0.000         0.000         0.000         0.000
 BEST           0.000         0.000         0.000         0.000         0.000
 FUN            0.000         0.000         0.000         0.000         0.000


           THETA
              EASY          BEST          FUN
              ________      ________      ________
 EASY           0.745
 BEST           0.000         0.656
 FUN            0.000         0.000         0.830


           ALPHA
              COMFORT       PLEASURE      EUDAIMON
              ________      ________      ________
      1         0.000         0.000         0.000


           BETA
              COMFORT       PLEASURE      EUDAIMON
              ________      ________      ________
 COMFORT        0.000         0.000         0.000
 PLEASURE       0.000         0.000         0.000
 EUDAIMON       0.000         0.000         0.000


           PSI
              COMFORT       PLEASURE      EUDAIMON
              ________      ________      ________
 COMFORT        1.000
 PLEASURE       0.000         1.000
 EUDAIMON       0.000         0.000         1.000


     STARTING VALUES FOR ENGLISH


           NU
              RELAX         SKILL         BELIEVE       PLEA          IDEAL
              ________      ________      ________      ________      ________
      1         5.447         5.400         5.556         5.681         5.386


           NU
              EASY          BEST          FUN
              ________      ________      ________
      1         5.377         5.486         5.065


           LAMBDA
              COMFORT       PLEASURE      EUDAIMON
              ________      ________      ________
 RELAX          1.000         0.000         0.000
 SKILL          0.000         0.000         1.000
 BELIEVE        0.000         0.000         1.000
 PLEA           0.000         1.000         0.000
 IDEAL          0.000         0.000         1.000
 EASY           1.000         0.000         0.000
 BEST           0.000         0.000         1.000
 FUN            0.000         1.000         0.000


           THETA
              RELAX         SKILL         BELIEVE       PLEA          IDEAL
              ________      ________      ________      ________      ________
 RELAX          0.762
 SKILL          0.000         0.490
 BELIEVE        0.000         0.000         0.637
 PLEA           0.000         0.000         0.000         0.571
 IDEAL          0.000         0.000         0.000         0.000         0.732
 EASY           0.000         0.000         0.000         0.000         0.000
 BEST           0.000         0.000         0.000         0.000         0.000
 FUN            0.000         0.000         0.000         0.000         0.000


           THETA
              EASY          BEST          FUN
              ________      ________      ________
 EASY           0.745
 BEST           0.000         0.656
 FUN            0.000         0.000         0.830


           ALPHA
              COMFORT       PLEASURE      EUDAIMON
              ________      ________      ________
      1         0.000         0.000         0.000


           BETA
              COMFORT       PLEASURE      EUDAIMON
              ________      ________      ________
 COMFORT        0.000         0.000         0.000
 PLEASURE       0.000         0.000         0.000
 EUDAIMON       0.000         0.000         0.000


           PSI
              COMFORT       PLEASURE      EUDAIMON
              ________      ________      ________
 COMFORT        1.000
 PLEASURE       0.000         1.000
 EUDAIMON       0.000         0.000         1.000


TECHNICAL 1 OUTPUT FOR THE METRIC MODEL


     PARAMETER SPECIFICATION FOR POLISH


           NU
              RELAX         SKILL         BELIEVE       PLEA          IDEAL
              ________      ________      ________      ________      ________
      1           1             2             3             4             5


           NU
              EASY          BEST          FUN
              ________      ________      ________
      1           6             7             8


           LAMBDA
              COMFORT       PLEASURE      EUDAIMON
              ________      ________      ________
 RELAX              9             0             0
 SKILL              0             0            10
 BELIEVE            0             0            11
 PLEA               0            12             0
 IDEAL              0             0            13
 EASY              14             0             0
 BEST               0             0            15
 FUN                0            16             0


           THETA
              RELAX         SKILL         BELIEVE       PLEA          IDEAL
              ________      ________      ________      ________      ________
 RELAX             17
 SKILL              0            18
 BELIEVE            0             0            19
 PLEA               0             0             0            20
 IDEAL              0             0             0             0            21
 EASY               0             0             0             0             0
 BEST               0             0             0             0             0
 FUN                0             0             0             0             0


           THETA
              EASY          BEST          FUN
              ________      ________      ________
 EASY              22
 BEST               0            23
 FUN                0             0            24


           ALPHA
              COMFORT       PLEASURE      EUDAIMON
              ________      ________      ________
      1           0             0             0


           BETA
              COMFORT       PLEASURE      EUDAIMON
              ________      ________      ________
 COMFORT            0             0             0
 PLEASURE           0             0             0
 EUDAIMON           0             0             0


           PSI
              COMFORT       PLEASURE      EUDAIMON
              ________      ________      ________
 COMFORT            0
 PLEASURE          25             0
 EUDAIMON          26            27             0


     PARAMETER SPECIFICATION FOR ENGLISH


           NU
              RELAX         SKILL         BELIEVE       PLEA          IDEAL
              ________      ________      ________      ________      ________
      1          28            29            30            31            32


           NU
              EASY          BEST          FUN
              ________      ________      ________
      1          33            34            35


           LAMBDA
              COMFORT       PLEASURE      EUDAIMON
              ________      ________      ________
 RELAX              9             0             0
 SKILL              0             0            10
 BELIEVE            0             0            11
 PLEA               0            12             0
 IDEAL              0             0            13
 EASY              14             0             0
 BEST               0             0            15
 FUN                0            16             0


           THETA
              RELAX         SKILL         BELIEVE       PLEA          IDEAL
              ________      ________      ________      ________      ________
 RELAX             36
 SKILL              0            37
 BELIEVE            0             0            38
 PLEA               0             0             0            39
 IDEAL              0             0             0             0            40
 EASY               0             0             0             0             0
 BEST               0             0             0             0             0
 FUN                0             0             0             0             0


           THETA
              EASY          BEST          FUN
              ________      ________      ________
 EASY              41
 BEST               0            42
 FUN                0             0            43


           ALPHA
              COMFORT       PLEASURE      EUDAIMON
              ________      ________      ________
      1           0             0             0


           BETA
              COMFORT       PLEASURE      EUDAIMON
              ________      ________      ________
 COMFORT            0             0             0
 PLEASURE           0             0             0
 EUDAIMON           0             0             0


           PSI
              COMFORT       PLEASURE      EUDAIMON
              ________      ________      ________
 COMFORT           44
 PLEASURE          45            46
 EUDAIMON          47            48            49


     STARTING VALUES FOR POLISH


           NU
              RELAX         SKILL         BELIEVE       PLEA          IDEAL
              ________      ________      ________      ________      ________
      1         5.447         5.400         5.556         5.681         5.386


           NU
              EASY          BEST          FUN
              ________      ________      ________
      1         5.377         5.486         5.065


           LAMBDA
              COMFORT       PLEASURE      EUDAIMON
              ________      ________      ________
 RELAX          1.000         0.000         0.000
 SKILL          0.000         0.000         1.000
 BELIEVE        0.000         0.000         1.000
 PLEA           0.000         1.000         0.000
 IDEAL          0.000         0.000         1.000
 EASY           1.000         0.000         0.000
 BEST           0.000         0.000         1.000
 FUN            0.000         1.000         0.000


           THETA
              RELAX         SKILL         BELIEVE       PLEA          IDEAL
              ________      ________      ________      ________      ________
 RELAX          0.762
 SKILL          0.000         0.490
 BELIEVE        0.000         0.000         0.637
 PLEA           0.000         0.000         0.000         0.571
 IDEAL          0.000         0.000         0.000         0.000         0.732
 EASY           0.000         0.000         0.000         0.000         0.000
 BEST           0.000         0.000         0.000         0.000         0.000
 FUN            0.000         0.000         0.000         0.000         0.000


           THETA
              EASY          BEST          FUN
              ________      ________      ________
 EASY           0.745
 BEST           0.000         0.656
 FUN            0.000         0.000         0.830


           ALPHA
              COMFORT       PLEASURE      EUDAIMON
              ________      ________      ________
      1         0.000         0.000         0.000


           BETA
              COMFORT       PLEASURE      EUDAIMON
              ________      ________      ________
 COMFORT        0.000         0.000         0.000
 PLEASURE       0.000         0.000         0.000
 EUDAIMON       0.000         0.000         0.000


           PSI
              COMFORT       PLEASURE      EUDAIMON
              ________      ________      ________
 COMFORT        1.000
 PLEASURE       0.000         1.000
 EUDAIMON       0.000         0.000         1.000


     STARTING VALUES FOR ENGLISH


           NU
              RELAX         SKILL         BELIEVE       PLEA          IDEAL
              ________      ________      ________      ________      ________
      1         5.447         5.400         5.556         5.681         5.386


           NU
              EASY          BEST          FUN
              ________      ________      ________
      1         5.377         5.486         5.065


           LAMBDA
              COMFORT       PLEASURE      EUDAIMON
              ________      ________      ________
 RELAX          1.613         0.000         0.000
 SKILL          0.000         0.000         0.890
 BELIEVE        0.000         0.000         1.017
 PLEA           0.000         1.484         0.000
 IDEAL          0.000         0.000         1.047
 EASY           1.031         0.000         0.000
 BEST           0.000         0.000         1.057
 FUN            0.000         0.958         0.000


           THETA
              RELAX         SKILL         BELIEVE       PLEA          IDEAL
              ________      ________      ________      ________      ________
 RELAX          0.762
 SKILL          0.000         0.490
 BELIEVE        0.000         0.000         0.637
 PLEA           0.000         0.000         0.000         0.571
 IDEAL          0.000         0.000         0.000         0.000         0.732
 EASY           0.000         0.000         0.000         0.000         0.000
 BEST           0.000         0.000         0.000         0.000         0.000
 FUN            0.000         0.000         0.000         0.000         0.000


           THETA
              EASY          BEST          FUN
              ________      ________      ________
 EASY           0.745
 BEST           0.000         0.656
 FUN            0.000         0.000         0.830


           ALPHA
              COMFORT       PLEASURE      EUDAIMON
              ________      ________      ________
      1         0.000         0.000         0.000


           BETA
              COMFORT       PLEASURE      EUDAIMON
              ________      ________      ________
 COMFORT        0.000         0.000         0.000
 PLEASURE       0.000         0.000         0.000
 EUDAIMON       0.000         0.000         0.000


           PSI
              COMFORT       PLEASURE      EUDAIMON
              ________      ________      ________
 COMFORT        1.000
 PLEASURE       0.000         1.000
 EUDAIMON       0.000         0.000         1.000


TECHNICAL 1 OUTPUT FOR THE SCALAR MODEL


     PARAMETER SPECIFICATION FOR POLISH


           NU
              RELAX         SKILL         BELIEVE       PLEA          IDEAL
              ________      ________      ________      ________      ________
      1           1             2             3             4             5


           NU
              EASY          BEST          FUN
              ________      ________      ________
      1           6             7             8


           LAMBDA
              COMFORT       PLEASURE      EUDAIMON
              ________      ________      ________
 RELAX              9             0             0
 SKILL              0             0            10
 BELIEVE            0             0            11
 PLEA               0            12             0
 IDEAL              0             0            13
 EASY              14             0             0
 BEST               0             0            15
 FUN                0            16             0


           THETA
              RELAX         SKILL         BELIEVE       PLEA          IDEAL
              ________      ________      ________      ________      ________
 RELAX             17
 SKILL              0            18
 BELIEVE            0             0            19
 PLEA               0             0             0            20
 IDEAL              0             0             0             0            21
 EASY               0             0             0             0             0
 BEST               0             0             0             0             0
 FUN                0             0             0             0             0


           THETA
              EASY          BEST          FUN
              ________      ________      ________
 EASY              22
 BEST               0            23
 FUN                0             0            24


           ALPHA
              COMFORT       PLEASURE      EUDAIMON
              ________      ________      ________
      1           0             0             0


           BETA
              COMFORT       PLEASURE      EUDAIMON
              ________      ________      ________
 COMFORT            0             0             0
 PLEASURE           0             0             0
 EUDAIMON           0             0             0


           PSI
              COMFORT       PLEASURE      EUDAIMON
              ________      ________      ________
 COMFORT            0
 PLEASURE          25             0
 EUDAIMON          26            27             0


     PARAMETER SPECIFICATION FOR ENGLISH


           NU
              RELAX         SKILL         BELIEVE       PLEA          IDEAL
              ________      ________      ________      ________      ________
      1           1             2             3             4             5


           NU
              EASY          BEST          FUN
              ________      ________      ________
      1           6             7             8


           LAMBDA
              COMFORT       PLEASURE      EUDAIMON
              ________      ________      ________
 RELAX              9             0             0
 SKILL              0             0            10
 BELIEVE            0             0            11
 PLEA               0            12             0
 IDEAL              0             0            13
 EASY              14             0             0
 BEST               0             0            15
 FUN                0            16             0


           THETA
              RELAX         SKILL         BELIEVE       PLEA          IDEAL
              ________      ________      ________      ________      ________
 RELAX             28
 SKILL              0            29
 BELIEVE            0             0            30
 PLEA               0             0             0            31
 IDEAL              0             0             0             0            32
 EASY               0             0             0             0             0
 BEST               0             0             0             0             0
 FUN                0             0             0             0             0


           THETA
              EASY          BEST          FUN
              ________      ________      ________
 EASY              33
 BEST               0            34
 FUN                0             0            35


           ALPHA
              COMFORT       PLEASURE      EUDAIMON
              ________      ________      ________
      1          36            37            38


           BETA
              COMFORT       PLEASURE      EUDAIMON
              ________      ________      ________
 COMFORT            0             0             0
 PLEASURE           0             0             0
 EUDAIMON           0             0             0


           PSI
              COMFORT       PLEASURE      EUDAIMON
              ________      ________      ________
 COMFORT           39
 PLEASURE          40            41
 EUDAIMON          42            43            44


     STARTING VALUES FOR POLISH


           NU
              RELAX         SKILL         BELIEVE       PLEA          IDEAL
              ________      ________      ________      ________      ________
      1         5.447         5.400         5.556         5.681         5.386


           NU
              EASY          BEST          FUN
              ________      ________      ________
      1         5.377         5.486         5.065


           LAMBDA
              COMFORT       PLEASURE      EUDAIMON
              ________      ________      ________
 RELAX          1.000         0.000         0.000
 SKILL          0.000         0.000         1.000
 BELIEVE        0.000         0.000         1.000
 PLEA           0.000         1.000         0.000
 IDEAL          0.000         0.000         1.000
 EASY           1.000         0.000         0.000
 BEST           0.000         0.000         1.000
 FUN            0.000         1.000         0.000


           THETA
              RELAX         SKILL         BELIEVE       PLEA          IDEAL
              ________      ________      ________      ________      ________
 RELAX          0.762
 SKILL          0.000         0.490
 BELIEVE        0.000         0.000         0.637
 PLEA           0.000         0.000         0.000         0.571
 IDEAL          0.000         0.000         0.000         0.000         0.732
 EASY           0.000         0.000         0.000         0.000         0.000
 BEST           0.000         0.000         0.000         0.000         0.000
 FUN            0.000         0.000         0.000         0.000         0.000


           THETA
              EASY          BEST          FUN
              ________      ________      ________
 EASY           0.745
 BEST           0.000         0.656
 FUN            0.000         0.000         0.830


           ALPHA
              COMFORT       PLEASURE      EUDAIMON
              ________      ________      ________
      1         0.000         0.000         0.000


           BETA
              COMFORT       PLEASURE      EUDAIMON
              ________      ________      ________
 COMFORT        0.000         0.000         0.000
 PLEASURE       0.000         0.000         0.000
 EUDAIMON       0.000         0.000         0.000


           PSI
              COMFORT       PLEASURE      EUDAIMON
              ________      ________      ________
 COMFORT        1.000
 PLEASURE       0.000         1.000
 EUDAIMON       0.000         0.000         1.000


     STARTING VALUES FOR ENGLISH


           NU
              RELAX         SKILL         BELIEVE       PLEA          IDEAL
              ________      ________      ________      ________      ________
      1         5.447         5.400         5.556         5.681         5.386


           NU
              EASY          BEST          FUN
              ________      ________      ________
      1         5.377         5.486         5.065


           LAMBDA
              COMFORT       PLEASURE      EUDAIMON
              ________      ________      ________
 RELAX          1.613         0.000         0.000
 SKILL          0.000         0.000         0.890
 BELIEVE        0.000         0.000         1.017
 PLEA           0.000         1.484         0.000
 IDEAL          0.000         0.000         1.047
 EASY           1.031         0.000         0.000
 BEST           0.000         0.000         1.057
 FUN            0.000         0.958         0.000


           THETA
              RELAX         SKILL         BELIEVE       PLEA          IDEAL
              ________      ________      ________      ________      ________
 RELAX          0.762
 SKILL          0.000         0.490
 BELIEVE        0.000         0.000         0.637
 PLEA           0.000         0.000         0.000         0.571
 IDEAL          0.000         0.000         0.000         0.000         0.732
 EASY           0.000         0.000         0.000         0.000         0.000
 BEST           0.000         0.000         0.000         0.000         0.000
 FUN            0.000         0.000         0.000         0.000         0.000


           THETA
              EASY          BEST          FUN
              ________      ________      ________
 EASY           0.745
 BEST           0.000         0.656
 FUN            0.000         0.000         0.830


           ALPHA
              COMFORT       PLEASURE      EUDAIMON
              ________      ________      ________
      1         0.000         0.000         0.000


           BETA
              COMFORT       PLEASURE      EUDAIMON
              ________      ________      ________
 COMFORT        0.000         0.000         0.000
 PLEASURE       0.000         0.000         0.000
 EUDAIMON       0.000         0.000         0.000


           PSI
              COMFORT       PLEASURE      EUDAIMON
              ________      ________      ________
 COMFORT        1.000
 PLEASURE       0.000         1.000
 EUDAIMON       0.000         0.000         1.000


TECHNICAL 9 OUTPUT

Error messages for the Configural Model:

THE MODEL ESTIMATION TERMINATED NORMALLY

Error messages for the Metric Model:

THE MODEL ESTIMATION TERMINATED NORMALLY

Error messages for the Scalar Model:

THE MODEL ESTIMATION TERMINATED NORMALLY


DIAGRAM INFORMATION

  Mplus diagrams are not available for multiple invariance models.
  No diagram output was produced.


     Beginning Time:  22:08:56
        Ending Time:  22:08:56
       Elapsed Time:  00:00:00


MUTHEN & MUTHEN
3463 Stoner Ave.
Los Angeles, CA  90066

Tel: (310) 391-9971
Fax: (310) 391-8971
Web: www.StatModel.com
Support: Support@StatModel.com

Copyright (c) 1998-2013 Muthen & Muthen
