# Supplementary material for: Measuring hedonia and eudaimonia as motives for activities: cross-national investigation through traditional and Bayesian structural equation modeling
Source: Front Psychol. 2014 Sep 8;5:984. doi: 10.3389/fpsyg.2014.00984 (PMC4157462; doi:10.3389/fpsyg.2014.00984)
Supplement: Supplementary file 1 [file DataSheet1.ZIP › 19.inp]

Title: Measurement invariance testing with 3 factor model for the HEMA short scale
partial metric model

DATA:
FILE IS bothsamples.dat;

 Variable: 
NAMES ARE  gender age relax skill believe plea ideal enjoy easy best fun group lang; 
USEVARIABLES are relax skill believe plea ideal easy best fun ; !enjoy
MISSING ARE ALL (-9);
GROUPING IS lang (0 = Polish  1 = English);

  ANALYSIS:
MODEL = metric;
estimator is MLR;

  MODEL:

 COMFORT BY relax*(h1); 
 COMFORT BY easy(h2); 
  
 PLEASURE BY fun*(h3); 
 PLEASURE BY plea (h4);

 EUDAIMONIA BY  skill*(e1); 
 EUDAIMONIA BY  believe(e2); 
 EUDAIMONIA BY  ideal(e3); 
 EUDAIMONIA BY  best(e4) ; 
COMFORT@1;
PLEASURE@1;
EUDAIMONIA@1;

model polish:
COMFORT BY relax*(h);
COMFORT WITH EUDAIMONIA (ce1);
PLEASURE WITH EUDAIMONIA (pe1);
COMFORT WITH PLEASURE (cp1);

model english:
COMFORT WITH EUDAIMONIA (ce2);
PLEASURE WITH EUDAIMONIA (pe2);
COMFORT WITH PLEASURE (cp2);


  OUTPUT:
  SAMPSTAT TECH1 standardized (stdyx) modindices(1.0);
