# Supplementary material for: Measuring hedonia and eudaimonia as motives for activities: cross-national investigation through traditional and Bayesian structural equation modeling
Source: Front Psychol. 2014 Sep 8;5:984. doi: 10.3389/fpsyg.2014.00984 (PMC4157462; doi:10.3389/fpsyg.2014.00984)
Supplement: Supplementary file 1 [file DataSheet1.ZIP › 19.out]

Mplus VERSION 7.11
MUTHEN & MUTHEN
07/30/2014  10:09 PM

INPUT INSTRUCTIONS

  Title: Measurement invariance testing with 3 factor model for the HEMA short scale
  partial metric model

  DATA:
  FILE IS bothsamples.dat;

   Variable:
  NAMES ARE  gender age relax skill believe plea ideal enjoy easy best fun group lang;
  USEVARIABLES are relax skill believe plea ideal easy best fun ; !enjoy
  MISSING ARE ALL (-9);
  GROUPING IS lang (0 = Polish  1 = English);

    ANALYSIS:
  MODEL = metric;
  estimator is MLR;

    MODEL:

   COMFORT BY relax*(h1);
   COMFORT BY easy(h2);

   PLEASURE BY fun*(h3);
   PLEASURE BY plea (h4);

   EUDAIMONIA BY  skill*(e1);
   EUDAIMONIA BY  believe(e2);
   EUDAIMONIA BY  ideal(e3);
   EUDAIMONIA BY  best(e4) ;
  COMFORT@1;
  PLEASURE@1;
  EUDAIMONIA@1;

  model polish:
  COMFORT BY relax*(h);
  COMFORT WITH EUDAIMONIA (ce1);
  PLEASURE WITH EUDAIMONIA (pe1);
  COMFORT WITH PLEASURE (cp1);

  model english:
  COMFORT WITH EUDAIMONIA (ce2);
  PLEASURE WITH EUDAIMONIA (pe2);
  COMFORT WITH PLEASURE (cp2);


    OUTPUT:
    SAMPSTAT TECH1 standardized (stdyx) modindices(1.0);


INPUT READING TERMINATED NORMALLY


Measurement invariance testing with 3 factor model for the HEMA short scale
partial metric model

SUMMARY OF ANALYSIS

Number of groups                                                 2
Number of observations
   Group POLISH                                                386
   Group ENGLISH                                               429
   Total sample size                                           815

Number of dependent variables                                    8
Number of independent variables                                  0
Number of continuous latent variables                            3

Observed dependent variables

  Continuous
   RELAX       SKILL       BELIEVE     PLEA        IDEAL       EASY
   BEST        FUN

Continuous latent variables
   COMFORT     PLEASURE    EUDAIMON

Variables with special functions

  Grouping variable     LANG

Estimator                                                      MLR
Information matrix                                        OBSERVED
Maximum number of iterations                                  1000
Convergence criterion                                    0.500D-04
Maximum number of steepest descent iterations                   20
Maximum number of iterations for H1                           2000
Convergence criterion for H1                             0.100D-03

Input data file(s)
  bothsamples.dat

Input data format  FREE


SUMMARY OF DATA

   Group POLISH
     Number of missing data patterns             6

   Group ENGLISH
     Number of missing data patterns             3


COVARIANCE COVERAGE OF DATA

Minimum covariance coverage value   0.100


     PROPORTION OF DATA PRESENT FOR POLISH


           Covariance Coverage
              RELAX         SKILL         BELIEVE       PLEA          IDEAL
              ________      ________      ________      ________      ________
 RELAX          0.997
 SKILL          0.995         0.997
 BELIEVE        0.995         0.995         0.997
 PLEA           0.997         0.997         0.997         1.000
 IDEAL          0.997         0.997         0.997         1.000         1.000
 EASY           0.995         0.995         0.995         0.997         0.997
 BEST           0.995         0.995         0.995         0.997         0.997
 FUN            0.997         0.997         0.997         1.000         1.000


           Covariance Coverage
              EASY          BEST          FUN
              ________      ________      ________
 EASY           0.997
 BEST           0.995         0.997
 FUN            0.997         0.997         1.000


     PROPORTION OF DATA PRESENT FOR ENGLISH


           Covariance Coverage
              RELAX         SKILL         BELIEVE       PLEA          IDEAL
              ________      ________      ________      ________      ________
 RELAX          1.000
 SKILL          0.998         0.998
 BELIEVE        1.000         0.998         1.000
 PLEA           1.000         0.998         1.000         1.000
 IDEAL          1.000         0.998         1.000         1.000         1.000
 EASY           1.000         0.998         1.000         1.000         1.000
 BEST           1.000         0.998         1.000         1.000         1.000
 FUN            0.998         0.995         0.998         0.998         0.998


           Covariance Coverage
              EASY          BEST          FUN
              ________      ________      ________
 EASY           1.000
 BEST           1.000         1.000
 FUN            0.998         0.998         0.998


SAMPLE STATISTICS


     ESTIMATED SAMPLE STATISTICS FOR POLISH


           Means
              RELAX         SKILL         BELIEVE       PLEA          IDEAL
              ________      ________      ________      ________      ________
      1         5.448         5.401         5.556         5.681         5.386


           Means
              EASY          BEST          FUN
              ________      ________      ________
      1         5.374         5.486         5.065


           Covariances
              RELAX         SKILL         BELIEVE       PLEA          IDEAL
              ________      ________      ________      ________      ________
 RELAX          1.518
 SKILL         -0.025         0.977
 BELIEVE        0.002         0.218         1.270
 PLEA           0.816         0.041         0.083         1.139
 IDEAL          0.092         0.426         0.374         0.229         1.460
 EASY           1.057         0.034         0.079         0.674         0.097
 BEST           0.370         0.280         0.365         0.284         0.524
 FUN            0.851        -0.057         0.018         0.769         0.128


           Covariances
              EASY          BEST          FUN
              ________      ________      ________
 EASY           1.488
 BEST           0.204         1.309
 FUN            0.631         0.367         1.656


           Correlations
              RELAX         SKILL         BELIEVE       PLEA          IDEAL
              ________      ________      ________      ________      ________
 RELAX          1.000
 SKILL         -0.020         1.000
 BELIEVE        0.002         0.196         1.000
 PLEA           0.621         0.039         0.069         1.000
 IDEAL          0.062         0.356         0.274         0.178         1.000
 EASY           0.703         0.028         0.057         0.518         0.066
 BEST           0.262         0.248         0.283         0.233         0.379
 FUN            0.537        -0.045         0.013         0.560         0.082


           Correlations
              EASY          BEST          FUN
              ________      ________      ________
 EASY           1.000
 BEST           0.146         1.000
 FUN            0.402         0.250         1.000


     ESTIMATED SAMPLE STATISTICS FOR ENGLISH


           Means
              RELAX         SKILL         BELIEVE       PLEA          IDEAL
              ________      ________      ________      ________      ________
      1         4.420         4.940         4.690         5.219         5.168


           Means
              EASY          BEST          FUN
              ________      ________      ________
      1         4.254         5.161         5.414


           Covariances
              RELAX         SKILL         BELIEVE       PLEA          IDEAL
              ________      ________      ________      ________      ________
 RELAX          2.603
 SKILL          0.298         1.760
 BELIEVE        0.482         0.974         2.447
 PLEA           0.575         0.484         0.767         2.204
 IDEAL          0.319         0.916         1.024         0.795         1.799
 EASY           1.663         0.073         0.354         0.632         0.027
 BEST           0.224         0.902         1.059         0.804         1.152
 FUN            0.770         0.336         0.586         1.423         0.539


           Covariances
              EASY          BEST          FUN
              ________      ________      ________
 EASY           2.670
 BEST           0.029         1.893
 FUN            0.927         0.775         2.218


           Correlations
              RELAX         SKILL         BELIEVE       PLEA          IDEAL
              ________      ________      ________      ________      ________
 RELAX          1.000
 SKILL          0.139         1.000
 BELIEVE        0.191         0.469         1.000
 PLEA           0.240         0.246         0.330         1.000
 IDEAL          0.147         0.515         0.488         0.399         1.000
 EASY           0.631         0.034         0.138         0.261         0.012
 BEST           0.101         0.494         0.492         0.394         0.625
 FUN            0.320         0.170         0.252         0.643         0.270


           Correlations
              EASY          BEST          FUN
              ________      ________      ________
 EASY           1.000
 BEST           0.013         1.000
 FUN            0.381         0.378         1.000


     MAXIMUM LOG-LIKELIHOOD VALUE FOR THE UNRESTRICTED (H1) MODEL IS -9976.475


THE MODEL ESTIMATION TERMINATED NORMALLY


MODEL FIT INFORMATION

Number of Free Parameters                       50

Loglikelihood

          H0 Value                      -10040.679
          H0 Scaling Correction Factor      1.1803
            for MLR
          H1 Value                       -9976.475
          H1 Scaling Correction Factor      1.1955
            for MLR

Information Criteria

          Akaike (AIC)                   20181.359
          Bayesian (BIC)                 20416.518
          Sample-Size Adjusted BIC       20257.738
            (n* = (n + 2) / 24)

Chi-Square Test of Model Fit

          Value                            105.642*
          Degrees of Freedom                    38
          P-Value                           0.0000
          Scaling Correction Factor         1.2155
            for MLR

Chi-Square Contribution From Each Group

          POLISH                            46.019
          ENGLISH                           59.623

*   The chi-square value for MLM, MLMV, MLR, ULSMV, WLSM and WLSMV cannot be used
    for chi-square difference testing in the regular way.  MLM, MLR and WLSM
    chi-square difference testing is described on the Mplus website.  MLMV, WLSMV,
    and ULSMV difference testing is done using the DIFFTEST option.

RMSEA (Root Mean Square Error Of Approximation)

          Estimate                           0.066
          90 Percent C.I.                    0.051  0.081
          Probability RMSEA <= .05           0.037

CFI/TLI

          CFI                                0.955
          TLI                                0.933

Chi-Square Test of Model Fit for the Baseline Model

          Value                           1550.035
          Degrees of Freedom                    56
          P-Value                           0.0000

SRMR (Standardized Root Mean Square Residual)

          Value                              0.057


MODEL RESULTS

                                                    Two-Tailed
                    Estimate       S.E.  Est./S.E.    P-Value

Group POLISH

 COMFORT  BY
    RELAX              1.149      0.059     19.580      0.000
    EASY               0.920      0.063     14.573      0.000

 PLEASURE BY
    FUN                0.882      0.057     15.345      0.000
    PLEA               0.872      0.045     19.420      0.000

 EUDAIMON BY
    SKILL              0.506      0.040     12.598      0.000
    BELIEVE            0.581      0.046     12.583      0.000
    IDEAL              0.672      0.056     11.943      0.000
    BEST               0.683      0.055     12.490      0.000

 PLEASURE WITH
    COMFORT            0.822      0.043     18.944      0.000

 EUDAIMON WITH
    COMFORT            0.181      0.079      2.304      0.021
    PLEASURE           0.293      0.086      3.426      0.001

 Means
    COMFORT            0.000      0.000    999.000    999.000
    PLEASURE           0.000      0.000    999.000    999.000
    EUDAIMONIA         0.000      0.000    999.000    999.000

 Intercepts
    RELAX              5.448      0.063     86.871      0.000
    SKILL              5.401      0.050    107.191      0.000
    BELIEVE            5.556      0.057     96.745      0.000
    PLEA               5.681      0.054    104.570      0.000
    IDEAL              5.386      0.061     87.582      0.000
    EASY               5.373      0.062     86.445      0.000
    BEST               5.486      0.058     94.117      0.000
    FUN                5.065      0.066     77.316      0.000

 Variances
    COMFORT            1.000      0.000    999.000    999.000
    PLEASURE           1.000      0.000    999.000    999.000
    EUDAIMONIA         1.000      0.000    999.000    999.000

 Residual Variances
    RELAX              0.197      0.079      2.489      0.013
    SKILL              0.754      0.073     10.279      0.000
    BELIEVE            0.994      0.090     10.985      0.000
    PLEA               0.379      0.054      7.028      0.000
    IDEAL              0.930      0.087     10.663      0.000
    EASY               0.642      0.081      7.964      0.000
    BEST               0.825      0.083      9.986      0.000
    FUN                0.878      0.082     10.694      0.000

Group ENGLISH

 COMFORT  BY
    RELAX              0.709      0.131      5.420      0.000
    EASY               0.920      0.063     14.573      0.000

 PLEASURE BY
    FUN                0.882      0.057     15.345      0.000
    PLEA               0.872      0.045     19.420      0.000

 EUDAIMON BY
    SKILL              0.506      0.040     12.598      0.000
    BELIEVE            0.581      0.046     12.583      0.000
    IDEAL              0.672      0.056     11.943      0.000
    BEST               0.683      0.055     12.490      0.000

 PLEASURE WITH
    COMFORT            0.989      0.164      6.038      0.000

 EUDAIMON WITH
    COMFORT            0.238      0.207      1.153      0.249
    PLEASURE           1.192      0.197      6.052      0.000

 Means
    COMFORT            0.000      0.000    999.000    999.000
    PLEASURE           0.000      0.000    999.000    999.000
    EUDAIMONIA         0.000      0.000    999.000    999.000

 Intercepts
    RELAX              4.420      0.078     56.743      0.000
    SKILL              4.940      0.064     77.052      0.000
    BELIEVE            4.690      0.076     62.099      0.000
    PLEA               5.219      0.072     72.819      0.000
    IDEAL              5.168      0.065     79.796      0.000
    EASY               4.254      0.079     53.926      0.000
    BEST               5.161      0.066     77.701      0.000
    FUN                5.416      0.072     75.302      0.000

 Variances
    COMFORT            2.546      0.579      4.395      0.000
    PLEASURE           1.841      0.246      7.477      0.000
    EUDAIMONIA         2.608      0.407      6.406      0.000

 Residual Variances
    RELAX              1.321      0.238      5.550      0.000
    SKILL              1.053      0.124      8.481      0.000
    BELIEVE            1.482      0.157      9.432      0.000
    PLEA               0.803      0.122      6.606      0.000
    IDEAL              0.674      0.100      6.765      0.000
    EASY               0.513      0.353      1.454      0.146
    BEST               0.687      0.075      9.103      0.000
    FUN                0.776      0.116      6.700      0.000


STANDARDIZED MODEL RESULTS


STDYX Standardization

                                                    Two-Tailed
                    Estimate       S.E.  Est./S.E.    P-Value

Group POLISH

 COMFORT  BY
    RELAX              0.933      0.029     32.326      0.000
    EASY               0.754      0.036     20.946      0.000

 PLEASURE BY
    FUN                0.685      0.034     20.057      0.000
    PLEA               0.817      0.029     27.932      0.000

 EUDAIMON BY
    SKILL              0.503      0.039     12.949      0.000
    BELIEVE            0.504      0.037     13.726      0.000
    IDEAL              0.572      0.044     13.112      0.000
    BEST               0.601      0.041     14.492      0.000

 PLEASURE WITH
    COMFORT            0.822      0.043     18.944      0.000

 EUDAIMON WITH
    COMFORT            0.181      0.079      2.304      0.021
    PLEASURE           0.293      0.086      3.426      0.001

 Means
    COMFORT            0.000      0.000    999.000    999.000
    PLEASURE           0.000      0.000    999.000    999.000
    EUDAIMONIA         0.000      0.000    999.000    999.000

 Intercepts
    RELAX              4.421      0.174     25.425      0.000
    SKILL              5.375      0.215     25.024      0.000
    BELIEVE            4.814      0.201     23.924      0.000
    PLEA               5.322      0.182     29.291      0.000
    IDEAL              4.584      0.165     27.813      0.000
    EASY               4.404      0.187     23.513      0.000
    BEST               4.826      0.194     24.829      0.000
    FUN                3.936      0.141     27.910      0.000

 Variances
    COMFORT            1.000      0.000    999.000    999.000
    PLEASURE           1.000      0.000    999.000    999.000
    EUDAIMONIA         1.000      0.000    999.000    999.000

 Residual Variances
    RELAX              0.130      0.054      2.414      0.016
    SKILL              0.747      0.039     19.095      0.000
    BELIEVE            0.746      0.037     20.170      0.000
    PLEA               0.333      0.048      6.959      0.000
    IDEAL              0.673      0.050     13.509      0.000
    EASY               0.431      0.054      7.939      0.000
    BEST               0.639      0.050     12.805      0.000
    FUN                0.530      0.047     11.316      0.000

Group ENGLISH

 COMFORT  BY
    RELAX              0.702      0.064     10.907      0.000
    EASY               0.899      0.074     12.120      0.000

 PLEASURE BY
    FUN                0.805      0.033     24.202      0.000
    PLEA               0.797      0.033     24.123      0.000

 EUDAIMON BY
    SKILL              0.623      0.049     12.788      0.000
    BELIEVE            0.611      0.045     13.481      0.000
    IDEAL              0.797      0.030     26.306      0.000
    BEST               0.800      0.028     29.010      0.000

 PLEASURE WITH
    COMFORT            0.457      0.069      6.576      0.000

 EUDAIMON WITH
    COMFORT            0.092      0.084      1.098      0.272
    PLEASURE           0.544      0.063      8.614      0.000

 Means
    COMFORT            0.000      0.000    999.000    999.000
    PLEASURE           0.000      0.000    999.000    999.000
    EUDAIMONIA         0.000      0.000    999.000    999.000

 Intercepts
    RELAX              2.740      0.103     26.576      0.000
    SKILL              3.767      0.141     26.808      0.000
    BELIEVE            3.050      0.121     25.279      0.000
    PLEA               3.516      0.137     25.579      0.000
    IDEAL              3.798      0.154     24.666      0.000
    EASY               2.604      0.093     27.995      0.000
    BEST               3.739      0.146     25.537      0.000
    FUN                3.644      0.146     24.949      0.000

 Variances
    COMFORT            1.000      0.000    999.000    999.000
    PLEASURE           1.000      0.000    999.000    999.000
    EUDAIMONIA         1.000      0.000    999.000    999.000

 Residual Variances
    RELAX              0.507      0.090      5.619      0.000
    SKILL              0.612      0.061     10.101      0.000
    BELIEVE            0.627      0.055     11.326      0.000
    PLEA               0.364      0.053      6.914      0.000
    IDEAL              0.364      0.048      7.539      0.000
    EASY               0.192      0.133      1.442      0.149
    BEST               0.361      0.044      8.177      0.000
    FUN                0.351      0.054      6.553      0.000


R-SQUARE

Group POLISH

    Observed                                        Two-Tailed
    Variable        Estimate       S.E.  Est./S.E.    P-Value

    RELAX              0.870      0.054     16.163      0.000
    SKILL              0.253      0.039      6.475      0.000
    BELIEVE            0.254      0.037      6.863      0.000
    PLEA               0.667      0.048     13.966      0.000
    IDEAL              0.327      0.050      6.556      0.000
    EASY               0.569      0.054     10.473      0.000
    BEST               0.361      0.050      7.246      0.000
    FUN                0.470      0.047     10.029      0.000

Group ENGLISH

    Observed                                        Two-Tailed
    Variable        Estimate       S.E.  Est./S.E.    P-Value

    RELAX              0.493      0.090      5.453      0.000
    SKILL              0.388      0.061      6.394      0.000
    BELIEVE            0.373      0.055      6.741      0.000
    PLEA               0.636      0.053     12.062      0.000
    IDEAL              0.636      0.048     13.153      0.000
    EASY               0.808      0.133      6.060      0.000
    BEST               0.639      0.044     14.505      0.000
    FUN                0.649      0.054     12.101      0.000


QUALITY OF NUMERICAL RESULTS

     Condition Number for the Information Matrix              0.537E-03
       (ratio of smallest to largest eigenvalue)


MODEL MODIFICATION INDICES

NOTE:  Modification indices for direct effects of observed dependent variables
regressed on covariates may not be included.  To include these, request
MODINDICES (ALL).

Minimum M.I. value for printing the modification index     1.000

                                   M.I.     E.P.C.  Std E.P.C.  StdYX E.P.C.
Group POLISH


BY Statements

COMFORT  BY SKILL                  5.881    -0.140     -0.140       -0.140
COMFORT  BY BELIEVE                3.191    -0.119     -0.119       -0.103
COMFORT  BY BEST                  17.272     0.275      0.275        0.242
PLEASURE BY SKILL                  7.741    -0.170     -0.170       -0.170
PLEASURE BY BELIEVE                3.745    -0.136     -0.136       -0.118
PLEASURE BY BEST                  14.556     0.267      0.267        0.235
EUDAIMON BY SKILL                  1.334    -0.061     -0.061       -0.061
EUDAIMON BY BELIEVE                2.906    -0.103     -0.103       -0.089
EUDAIMON BY IDEAL                  4.354     0.130      0.130        0.110

WITH Statements

SKILL    WITH RELAX                1.747    -0.054     -0.054       -0.141
BELIEVE  WITH RELAX                2.723    -0.078     -0.078       -0.176
PLEA     WITH RELAX                1.580    -0.074     -0.074       -0.272
IDEAL    WITH RELAX                1.925    -0.066     -0.066       -0.154
IDEAL    WITH SKILL                4.656     0.133      0.133        0.158
IDEAL    WITH PLEA                 3.414     0.088      0.088        0.149
EASY     WITH SKILL                1.220     0.050      0.050        0.071
EASY     WITH BELIEVE              1.959     0.072      0.072        0.090
EASY     WITH PLEA                 1.425     0.064      0.064        0.130
BEST     WITH RELAX               12.913     0.165      0.165        0.409
BEST     WITH SKILL                2.279    -0.091     -0.091       -0.115
BEST     WITH PLEA                 1.117    -0.049     -0.049       -0.087
BEST     WITH EASY                 3.703    -0.095     -0.095       -0.131
FUN      WITH RELAX                1.714     0.079      0.079        0.190
FUN      WITH SKILL                4.106    -0.109     -0.109       -0.134
FUN      WITH EASY                 1.573    -0.069     -0.069       -0.092
FUN      WITH BEST                 4.874     0.131      0.131        0.154

Group ENGLISH


BY Statements

COMFORT  BY BELIEVE                7.973     0.134      0.214        0.139
COMFORT  BY PLEA                   8.342    -0.150     -0.240       -0.162
COMFORT  BY BEST                   1.195    -0.042     -0.067       -0.048
COMFORT  BY FUN                    8.341     0.152      0.243        0.163
PLEASURE BY RELAX                 10.469     0.484      0.657        0.407
PLEASURE BY SKILL                  2.659    -0.095     -0.129       -0.098
PLEASURE BY BELIEVE                2.220     0.102      0.139        0.090
PLEASURE BY IDEAL                  1.567    -0.072     -0.098       -0.072
PLEASURE BY EASY                  10.455    -0.628     -0.852       -0.521
PLEASURE BY BEST                   1.891     0.080      0.109        0.079
EUDAIMON BY RELAX                 10.456     0.156      0.252        0.156
EUDAIMON BY SKILL                  1.334     0.039      0.063        0.048
EUDAIMON BY BELIEVE                2.905     0.067      0.109        0.071
EUDAIMON BY PLEA                   6.344     0.139      0.224        0.151
EUDAIMON BY IDEAL                  4.353    -0.087     -0.140       -0.103
EUDAIMON BY EASY                  10.454    -0.202     -0.327       -0.200
EUDAIMON BY FUN                    6.337    -0.141     -0.227       -0.153

WITH Statements

SKILL    WITH RELAX                2.254     0.108      0.108        0.092
BELIEVE  WITH SKILL                6.859     0.205      0.205        0.164
IDEAL    WITH RELAX                3.149     0.115      0.115        0.122
IDEAL    WITH PLEA                 6.117     0.147      0.147        0.200
EASY     WITH BELIEVE              2.508     0.133      0.133        0.153
EASY     WITH PLEA                 3.374    -0.161     -0.161       -0.250
EASY     WITH IDEAL                3.481    -0.122     -0.122       -0.207
BEST     WITH EASY                 1.507    -0.081     -0.081       -0.137
FUN      WITH SKILL                3.821    -0.126     -0.126       -0.139
FUN      WITH BELIEVE              1.089    -0.079     -0.079       -0.074
FUN      WITH IDEAL                7.763    -0.166     -0.166       -0.229
FUN      WITH EASY                 5.635     0.210      0.210        0.333
FUN      WITH BEST                 9.772     0.189      0.189        0.258


TECHNICAL 1 OUTPUT


     PARAMETER SPECIFICATION FOR POLISH


           NU
              RELAX         SKILL         BELIEVE       PLEA          IDEAL
              ________      ________      ________      ________      ________
      1           1             2             3             4             5


           NU
              EASY          BEST          FUN
              ________      ________      ________
      1           6             7             8


           LAMBDA
              COMFORT       PLEASURE      EUDAIMON
              ________      ________      ________
 RELAX              9             0             0
 SKILL              0             0            10
 BELIEVE            0             0            11
 PLEA               0            12             0
 IDEAL              0             0            13
 EASY              14             0             0
 BEST               0             0            15
 FUN                0            16             0


           THETA
              RELAX         SKILL         BELIEVE       PLEA          IDEAL
              ________      ________      ________      ________      ________
 RELAX             17
 SKILL              0            18
 BELIEVE            0             0            19
 PLEA               0             0             0            20
 IDEAL              0             0             0             0            21
 EASY               0             0             0             0             0
 BEST               0             0             0             0             0
 FUN                0             0             0             0             0


           THETA
              EASY          BEST          FUN
              ________      ________      ________
 EASY              22
 BEST               0            23
 FUN                0             0            24


           ALPHA
              COMFORT       PLEASURE      EUDAIMON
              ________      ________      ________
      1           0             0             0


           BETA
              COMFORT       PLEASURE      EUDAIMON
              ________      ________      ________
 COMFORT            0             0             0
 PLEASURE           0             0             0
 EUDAIMON           0             0             0


           PSI
              COMFORT       PLEASURE      EUDAIMON
              ________      ________      ________
 COMFORT            0
 PLEASURE          25             0
 EUDAIMON          26            27             0


     PARAMETER SPECIFICATION FOR ENGLISH


           NU
              RELAX         SKILL         BELIEVE       PLEA          IDEAL
              ________      ________      ________      ________      ________
      1          28            29            30            31            32


           NU
              EASY          BEST          FUN
              ________      ________      ________
      1          33            34            35


           LAMBDA
              COMFORT       PLEASURE      EUDAIMON
              ________      ________      ________
 RELAX             36             0             0
 SKILL              0             0            10
 BELIEVE            0             0            11
 PLEA               0            12             0
 IDEAL              0             0            13
 EASY              14             0             0
 BEST               0             0            15
 FUN                0            16             0


           THETA
              RELAX         SKILL         BELIEVE       PLEA          IDEAL
              ________      ________      ________      ________      ________
 RELAX             37
 SKILL              0            38
 BELIEVE            0             0            39
 PLEA               0             0             0            40
 IDEAL              0             0             0             0            41
 EASY               0             0             0             0             0
 BEST               0             0             0             0             0
 FUN                0             0             0             0             0


           THETA
              EASY          BEST          FUN
              ________      ________      ________
 EASY              42
 BEST               0            43
 FUN                0             0            44


           ALPHA
              COMFORT       PLEASURE      EUDAIMON
              ________      ________      ________
      1           0             0             0


           BETA
              COMFORT       PLEASURE      EUDAIMON
              ________      ________      ________
 COMFORT            0             0             0
 PLEASURE           0             0             0
 EUDAIMON           0             0             0


           PSI
              COMFORT       PLEASURE      EUDAIMON
              ________      ________      ________
 COMFORT           45
 PLEASURE          46            47
 EUDAIMON          48            49            50


     STARTING VALUES FOR POLISH


           NU
              RELAX         SKILL         BELIEVE       PLEA          IDEAL
              ________      ________      ________      ________      ________
      1         5.447         5.400         5.556         5.681         5.386


           NU
              EASY          BEST          FUN
              ________      ________      ________
      1         5.377         5.486         5.065


           LAMBDA
              COMFORT       PLEASURE      EUDAIMON
              ________      ________      ________
 RELAX          1.000         0.000         0.000
 SKILL          0.000         0.000         1.000
 BELIEVE        0.000         0.000         1.000
 PLEA           0.000         1.000         0.000
 IDEAL          0.000         0.000         1.000
 EASY           1.000         0.000         0.000
 BEST           0.000         0.000         1.000
 FUN            0.000         1.000         0.000


           THETA
              RELAX         SKILL         BELIEVE       PLEA          IDEAL
              ________      ________      ________      ________      ________
 RELAX          0.762
 SKILL          0.000         0.490
 BELIEVE        0.000         0.000         0.637
 PLEA           0.000         0.000         0.000         0.571
 IDEAL          0.000         0.000         0.000         0.000         0.732
 EASY           0.000         0.000         0.000         0.000         0.000
 BEST           0.000         0.000         0.000         0.000         0.000
 FUN            0.000         0.000         0.000         0.000         0.000


           THETA
              EASY          BEST          FUN
              ________      ________      ________
 EASY           0.745
 BEST           0.000         0.656
 FUN            0.000         0.000         0.830


           ALPHA
              COMFORT       PLEASURE      EUDAIMON
              ________      ________      ________
      1         0.000         0.000         0.000


           BETA
              COMFORT       PLEASURE      EUDAIMON
              ________      ________      ________
 COMFORT        0.000         0.000         0.000
 PLEASURE       0.000         0.000         0.000
 EUDAIMON       0.000         0.000         0.000


           PSI
              COMFORT       PLEASURE      EUDAIMON
              ________      ________      ________
 COMFORT        1.000
 PLEASURE       0.000         1.000
 EUDAIMON       0.000         0.000         1.000


     STARTING VALUES FOR ENGLISH


           NU
              RELAX         SKILL         BELIEVE       PLEA          IDEAL
              ________      ________      ________      ________      ________
      1         5.447         5.400         5.556         5.681         5.386


           NU
              EASY          BEST          FUN
              ________      ________      ________
      1         5.377         5.486         5.065


           LAMBDA
              COMFORT       PLEASURE      EUDAIMON
              ________      ________      ________
 RELAX          1.613         0.000         0.000
 SKILL          0.000         0.000         0.890
 BELIEVE        0.000         0.000         1.017
 PLEA           0.000         1.484         0.000
 IDEAL          0.000         0.000         1.047
 EASY           1.031         0.000         0.000
 BEST           0.000         0.000         1.057
 FUN            0.000         0.958         0.000


           THETA
              RELAX         SKILL         BELIEVE       PLEA          IDEAL
              ________      ________      ________      ________      ________
 RELAX          0.762
 SKILL          0.000         0.490
 BELIEVE        0.000         0.000         0.637
 PLEA           0.000         0.000         0.000         0.571
 IDEAL          0.000         0.000         0.000         0.000         0.732
 EASY           0.000         0.000         0.000         0.000         0.000
 BEST           0.000         0.000         0.000         0.000         0.000
 FUN            0.000         0.000         0.000         0.000         0.000


           THETA
              EASY          BEST          FUN
              ________      ________      ________
 EASY           0.745
 BEST           0.000         0.656
 FUN            0.000         0.000         0.830


           ALPHA
              COMFORT       PLEASURE      EUDAIMON
              ________      ________      ________
      1         0.000         0.000         0.000


           BETA
              COMFORT       PLEASURE      EUDAIMON
              ________      ________      ________
 COMFORT        0.000         0.000         0.000
 PLEASURE       0.000         0.000         0.000
 EUDAIMON       0.000         0.000         0.000


           PSI
              COMFORT       PLEASURE      EUDAIMON
              ________      ________      ________
 COMFORT        1.000
 PLEASURE       0.000         1.000
 EUDAIMON       0.000         0.000         1.000


DIAGRAM INFORMATION

  Use View Diagram under the Diagram menu in the Mplus Editor to view the diagram.
  If running Mplus from the Mplus Diagrammer, the diagram opens automatically.

  Diagram output
    d:\my stuff\dropbox\0_state of art\hema art methodology\analyses\revision2\19.dgm

     Beginning Time:  22:09:10
        Ending Time:  22:09:10
       Elapsed Time:  00:00:00


MUTHEN & MUTHEN
3463 Stoner Ave.
Los Angeles, CA  90066

Tel: (310) 391-9971
Fax: (310) 391-8971
Web: www.StatModel.com
Support: Support@StatModel.com

Copyright (c) 1998-2013 Muthen & Muthen
