# Supplementary material for: Measuring hedonia and eudaimonia as motives for activities: cross-national investigation through traditional and Bayesian structural equation modeling
Source: Front Psychol. 2014 Sep 8;5:984. doi: 10.3389/fpsyg.2014.00984 (PMC4157462; doi:10.3389/fpsyg.2014.00984)
Supplement: Supplementary file 1 [file DataSheet1.ZIP › 2 eng.inp]

Title: CFA with 2 factors for the HEMA scale (English version)

Data: 
File is "engsample.dat";

Variable: 
NAMES ARE gender age relax skill believe plea ideal enjoy easy best fun group; 
USEVARIABLES are relax skill believe plea ideal easy best fun enjoy;
MISSING ARE all (-9); 
Useobservations are group eq 0;
    
Analysis:
estimator=MLR;

Model:
 HEDONIA BY relax*(h1); 
 HEDONIA BY easy(h2); 
 HEDONIA BY fun(h3); 
 HEDONIA BY plea (h4);
 HEDONIA by enjoy (h5);

 EUDAIMONIA BY  skill*(e1); 
 EUDAIMONIA BY  believe(e2); 
 EUDAIMONIA BY  ideal(e3); 
 EUDAIMONIA BY  best(e4) ; 
 
HEDONIA@1;
EUDAIMONIA@1;
HEDONIA WITH EUDAIMONIA;


OUTPUT: sampstat; stdYX; modindices(all); tech1;


    
