# Supplementary material for: Measuring hedonia and eudaimonia as motives for activities: cross-national investigation through traditional and Bayesian structural equation modeling
Source: Front Psychol. 2014 Sep 8;5:984. doi: 10.3389/fpsyg.2014.00984 (PMC4157462; doi:10.3389/fpsyg.2014.00984)
Supplement: Supplementary file 1 [file DataSheet1.ZIP › 2 pl.out]

Mplus VERSION 7.11
MUTHEN & MUTHEN
07/30/2014   9:56 PM

INPUT INSTRUCTIONS

  Title: CFA with 2 factors for the HEMA scale (Polish version)

  Data:
  File is "plsample.dat";

  Variable:
  NAMES ARE gender age relax skill believe plea ideal enjoy easy best fun group;
  USEVARIABLES are relax skill believe plea ideal easy best fun enjoy;
  MISSING ARE all (-9);
  Useobservations are group eq 0;

  Analysis:
  estimator=MLR;

  Model:
   HEDONIA BY relax*(h1);
   HEDONIA BY easy(h2);
   HEDONIA BY fun(h3);
   HEDONIA BY plea (h4);
   HEDONIA by enjoy (h5);

   EUDAIMONIA BY  skill*(e1);
   EUDAIMONIA BY  believe(e2);
   EUDAIMONIA BY  ideal(e3);
   EUDAIMONIA BY  best(e4) ;

  HEDONIA@1;
  EUDAIMONIA@1;
  HEDONIA WITH EUDAIMONIA;


  OUTPUT: sampstat; stdYX; modindices(all); tech1;


INPUT READING TERMINATED NORMALLY


CFA with 2 factors for the HEMA scale (Polish version)

SUMMARY OF ANALYSIS

Number of groups                                                 1
Number of observations                                         197

Number of dependent variables                                    9
Number of independent variables                                  0
Number of continuous latent variables                            2

Observed dependent variables

  Continuous
   RELAX       SKILL       BELIEVE     PLEA        IDEAL       EASY
   BEST        FUN         ENJOY

Continuous latent variables
   HEDONIA     EUDAIMON


Estimator                                                      MLR
Information matrix                                        OBSERVED
Maximum number of iterations                                  1000
Convergence criterion                                    0.500D-04
Maximum number of steepest descent iterations                   20
Maximum number of iterations for H1                           2000
Convergence criterion for H1                             0.100D-03

Input data file(s)
  plsample.dat

Input data format  FREE


SUMMARY OF DATA

     Number of missing data patterns             4


COVARIANCE COVERAGE OF DATA

Minimum covariance coverage value   0.100


     PROPORTION OF DATA PRESENT


           Covariance Coverage
              RELAX         SKILL         BELIEVE       PLEA          IDEAL
              ________      ________      ________      ________      ________
 RELAX          0.995
 SKILL          0.990         0.995
 BELIEVE        0.995         0.995         1.000
 PLEA           0.995         0.995         1.000         1.000
 IDEAL          0.995         0.995         1.000         1.000         1.000
 EASY           0.990         0.990         0.995         0.995         0.995
 BEST           0.995         0.995         1.000         1.000         1.000
 FUN            0.995         0.995         1.000         1.000         1.000
 ENJOY          0.995         0.995         1.000         1.000         1.000


           Covariance Coverage
              EASY          BEST          FUN           ENJOY
              ________      ________      ________      ________
 EASY           0.995
 BEST           0.995         1.000
 FUN            0.995         1.000         1.000
 ENJOY          0.995         1.000         1.000         1.000


SAMPLE STATISTICS


     ESTIMATED SAMPLE STATISTICS


           Means
              RELAX         SKILL         BELIEVE       PLEA          IDEAL
              ________      ________      ________      ________      ________
      1         5.513         5.429         5.675         5.706         5.391


           Means
              EASY          BEST          FUN           ENJOY
              ________      ________      ________      ________
      1         5.479         5.538         5.036         5.868


           Covariances
              RELAX         SKILL         BELIEVE       PLEA          IDEAL
              ________      ________      ________      ________      ________
 RELAX          1.481
 SKILL         -0.009         1.060
 BELIEVE        0.045         0.307         1.082
 PLEA           0.852         0.032         0.087         1.081
 IDEAL          0.083         0.452         0.366         0.171         1.446
 EASY           1.002         0.016         0.112         0.701         0.094
 BEST           0.373         0.211         0.322         0.321         0.445
 FUN            0.926         0.046         0.027         0.741         0.209
 ENJOY          0.677         0.176         0.165         0.575         0.341


           Covariances
              EASY          BEST          FUN           ENJOY
              ________      ________      ________      ________
 EASY           1.416
 BEST           0.226         1.183
 FUN            0.668         0.367         1.679
 ENJOY          0.468         0.396         0.502         0.856


           Correlations
              RELAX         SKILL         BELIEVE       PLEA          IDEAL
              ________      ________      ________      ________      ________
 RELAX          1.000
 SKILL         -0.007         1.000
 BELIEVE        0.035         0.286         1.000
 PLEA           0.673         0.030         0.081         1.000
 IDEAL          0.057         0.365         0.292         0.137         1.000
 EASY           0.692         0.013         0.090         0.567         0.066
 BEST           0.282         0.188         0.285         0.284         0.340
 FUN            0.587         0.034         0.020         0.550         0.134
 ENJOY          0.601         0.185         0.172         0.598         0.306


           Correlations
              EASY          BEST          FUN           ENJOY
              ________      ________      ________      ________
 EASY           1.000
 BEST           0.175         1.000
 FUN            0.433         0.260         1.000
 ENJOY          0.425         0.394         0.419         1.000


     MAXIMUM LOG-LIKELIHOOD VALUE FOR THE UNRESTRICTED (H1) MODEL IS -2390.321


THE MODEL ESTIMATION TERMINATED NORMALLY


MODEL FIT INFORMATION

Number of Free Parameters                       28

Loglikelihood

          H0 Value                       -2425.963
          H0 Scaling Correction Factor      1.1175
            for MLR
          H1 Value                       -2390.321
          H1 Scaling Correction Factor      1.1315
            for MLR

Information Criteria

          Akaike (AIC)                    4907.926
          Bayesian (BIC)                  4999.856
          Sample-Size Adjusted BIC        4911.153
            (n* = (n + 2) / 24)

Chi-Square Test of Model Fit

          Value                             62.168*
          Degrees of Freedom                    26
          P-Value                           0.0001
          Scaling Correction Factor         1.1466
            for MLR

*   The chi-square value for MLM, MLMV, MLR, ULSMV, WLSM and WLSMV cannot be used
    for chi-square difference testing in the regular way.  MLM, MLR and WLSM
    chi-square difference testing is described on the Mplus website.  MLMV, WLSMV,
    and ULSMV difference testing is done using the DIFFTEST option.

RMSEA (Root Mean Square Error Of Approximation)

          Estimate                           0.084
          90 Percent C.I.                    0.057  0.111
          Probability RMSEA <= .05           0.020

CFI/TLI

          CFI                                0.920
          TLI                                0.890

Chi-Square Test of Model Fit for the Baseline Model

          Value                            490.106
          Degrees of Freedom                    36
          P-Value                           0.0000

SRMR (Standardized Root Mean Square Residual)

          Value                              0.073


MODEL RESULTS

                                                    Two-Tailed
                    Estimate       S.E.  Est./S.E.    P-Value

 HEDONIA  BY
    RELAX              1.078      0.074     14.494      0.000
    EASY               0.871      0.096      9.037      0.000
    FUN                0.848      0.084     10.041      0.000
    PLEA               0.820      0.059     13.865      0.000
    ENJOY              0.634      0.059     10.810      0.000

 EUDAIMON BY
    SKILL              0.499      0.109      4.585      0.000
    BELIEVE            0.513      0.087      5.907      0.000
    IDEAL              0.765      0.123      6.224      0.000
    BEST               0.601      0.127      4.740      0.000

 HEDONIA  WITH
    EUDAIMONIA         0.296      0.139      2.125      0.034

 Intercepts
    RELAX              5.512      0.087     63.586      0.000
    SKILL              5.430      0.074     73.811      0.000
    BELIEVE            5.675      0.074     76.567      0.000
    PLEA               5.706      0.074     77.029      0.000
    IDEAL              5.391      0.086     62.918      0.000
    EASY               5.478      0.085     64.304      0.000
    BEST               5.538      0.077     71.479      0.000
    FUN                5.036      0.092     54.546      0.000
    ENJOY              5.868      0.066     89.037      0.000

 Variances
    HEDONIA            1.000      0.000    999.000    999.000
    EUDAIMONIA         1.000      0.000    999.000    999.000

 Residual Variances
    RELAX              0.319      0.073      4.376      0.000
    SKILL              0.812      0.132      6.145      0.000
    BELIEVE            0.819      0.102      8.041      0.000
    PLEA               0.409      0.064      6.413      0.000
    IDEAL              0.860      0.190      4.538      0.000
    EASY               0.659      0.104      6.352      0.000
    BEST               0.822      0.148      5.543      0.000
    FUN                0.960      0.114      8.445      0.000
    ENJOY              0.453      0.052      8.776      0.000


STANDARDIZED MODEL RESULTS


STDYX Standardization

                                                    Two-Tailed
                    Estimate       S.E.  Est./S.E.    P-Value

 HEDONIA  BY
    RELAX              0.886      0.030     29.157      0.000
    EASY               0.732      0.054     13.456      0.000
    FUN                0.654      0.052     12.627      0.000
    PLEA               0.788      0.038     20.806      0.000
    ENJOY              0.686      0.047     14.501      0.000

 EUDAIMON BY
    SKILL              0.484      0.102      4.740      0.000
    BELIEVE            0.493      0.076      6.522      0.000
    IDEAL              0.636      0.098      6.521      0.000
    BEST               0.552      0.108      5.092      0.000

 HEDONIA  WITH
    EUDAIMONIA         0.296      0.139      2.125      0.034

 Intercepts
    RELAX              4.530      0.256     17.718      0.000
    SKILL              5.272      0.297     17.744      0.000
    BELIEVE            5.455      0.294     18.525      0.000
    PLEA               5.488      0.259     21.219      0.000
    IDEAL              4.483      0.212     21.158      0.000
    EASY               4.599      0.291     15.793      0.000
    BEST               5.093      0.278     18.320      0.000
    FUN                3.886      0.175     22.192      0.000
    ENJOY              6.344      0.279     22.758      0.000

 Variances
    HEDONIA            1.000      0.000    999.000    999.000
    EUDAIMONIA         1.000      0.000    999.000    999.000

 Residual Variances
    RELAX              0.216      0.054      4.010      0.000
    SKILL              0.765      0.099      7.731      0.000
    BELIEVE            0.757      0.075     10.156      0.000
    PLEA               0.378      0.060      6.334      0.000
    IDEAL              0.595      0.124      4.789      0.000
    EASY               0.465      0.080      5.844      0.000
    BEST               0.695      0.120      5.803      0.000
    FUN                0.572      0.068      8.428      0.000
    ENJOY              0.530      0.065      8.171      0.000


R-SQUARE

    Observed                                        Two-Tailed
    Variable        Estimate       S.E.  Est./S.E.    P-Value

    RELAX              0.784      0.054     14.579      0.000
    SKILL              0.235      0.099      2.370      0.018
    BELIEVE            0.243      0.075      3.261      0.001
    PLEA               0.622      0.060     10.403      0.000
    IDEAL              0.405      0.124      3.261      0.001
    EASY               0.535      0.080      6.728      0.000
    BEST               0.305      0.120      2.546      0.011
    FUN                0.428      0.068      6.313      0.000
    ENJOY              0.470      0.065      7.251      0.000


QUALITY OF NUMERICAL RESULTS

     Condition Number for the Information Matrix              0.713E-02
       (ratio of smallest to largest eigenvalue)


MODEL MODIFICATION INDICES

Minimum M.I. value for printing the modification index    10.000

                                   M.I.     E.P.C.  Std E.P.C.  StdYX E.P.C.

ON/BY Statements

BEST     ON HEDONIA  /
HEDONIA  BY BEST                  12.456     0.331      0.331        0.305
ENJOY    ON EUDAIMON /
EUDAIMON BY ENJOY                 21.556     0.340      0.340        0.367

ON Statements

HEDONIA  ON BEST                  12.456     0.368      0.368        0.400
HEDONIA  ON ENJOY                 21.563    -2.306     -2.306       -2.133
EUDAIMON ON BEST                  12.461    -1.241     -1.241       -1.350
EUDAIMON ON ENJOY                 21.556     0.683      0.683        0.632
RELAX    ON EASY                  12.189     0.355      0.355        0.348
EASY     ON RELAX                 12.193     0.734      0.734        0.750
BEST     ON RELAX                 10.757     0.232      0.232        0.259
BEST     ON ENJOY                 11.175     0.293      0.293        0.249
ENJOY    ON IDEAL                 15.618     0.182      0.182        0.237
ENJOY    ON BEST                  10.544     0.165      0.165        0.194

WITH Statements

EASY     WITH RELAX               12.193     0.234      0.234        0.511
BEST     WITH HEDONIA             12.456     0.302      0.302        0.333
BEST     WITH EUDAIMON            12.458    -1.020     -1.020       -1.125
ENJOY    WITH HEDONIA             21.560    -1.046     -1.046       -1.553
ENJOY    WITH EUDAIMON            21.557     0.310      0.310        0.460


TECHNICAL 1 OUTPUT


     PARAMETER SPECIFICATION


           NU
              RELAX         SKILL         BELIEVE       PLEA          IDEAL
              ________      ________      ________      ________      ________
      1           0             0             0             0             0


           NU
              EASY          BEST          FUN           ENJOY
              ________      ________      ________      ________
      1           0             0             0             0


           LAMBDA
              HEDONIA       EUDAIMON      RELAX         SKILL         BELIEVE
              ________      ________      ________      ________      ________
 RELAX              0             0             0             0             0
 SKILL              0             0             0             0             0
 BELIEVE            0             0             0             0             0
 PLEA               0             0             0             0             0
 IDEAL              0             0             0             0             0
 EASY               0             0             0             0             0
 BEST               0             0             0             0             0
 FUN                0             0             0             0             0
 ENJOY              0             0             0             0             0


           LAMBDA
              PLEA          IDEAL         EASY          BEST          FUN
              ________      ________      ________      ________      ________
 RELAX              0             0             0             0             0
 SKILL              0             0             0             0             0
 BELIEVE            0             0             0             0             0
 PLEA               0             0             0             0             0
 IDEAL              0             0             0             0             0
 EASY               0             0             0             0             0
 BEST               0             0             0             0             0
 FUN                0             0             0             0             0
 ENJOY              0             0             0             0             0


           LAMBDA
              ENJOY
              ________
 RELAX              0
 SKILL              0
 BELIEVE            0
 PLEA               0
 IDEAL              0
 EASY               0
 BEST               0
 FUN                0
 ENJOY              0


           THETA
              RELAX         SKILL         BELIEVE       PLEA          IDEAL
              ________      ________      ________      ________      ________
 RELAX              0
 SKILL              0             0
 BELIEVE            0             0             0
 PLEA               0             0             0             0
 IDEAL              0             0             0             0             0
 EASY               0             0             0             0             0
 BEST               0             0             0             0             0
 FUN                0             0             0             0             0
 ENJOY              0             0             0             0             0


           THETA
              EASY          BEST          FUN           ENJOY
              ________      ________      ________      ________
 EASY               0
 BEST               0             0
 FUN                0             0             0
 ENJOY              0             0             0             0


           ALPHA
              HEDONIA       EUDAIMON      RELAX         SKILL         BELIEVE
              ________      ________      ________      ________      ________
      1           0             0             1             2             3


           ALPHA
              PLEA          IDEAL         EASY          BEST          FUN
              ________      ________      ________      ________      ________
      1           4             5             6             7             8


           ALPHA
              ENJOY
              ________
      1           9


           BETA
              HEDONIA       EUDAIMON      RELAX         SKILL         BELIEVE
              ________      ________      ________      ________      ________
 HEDONIA            0             0             0             0             0
 EUDAIMON           0             0             0             0             0
 RELAX             10             0             0             0             0
 SKILL              0            11             0             0             0
 BELIEVE            0            12             0             0             0
 PLEA              13             0             0             0             0
 IDEAL              0            14             0             0             0
 EASY              15             0             0             0             0
 BEST               0            16             0             0             0
 FUN               17             0             0             0             0
 ENJOY             18             0             0             0             0


           BETA
              PLEA          IDEAL         EASY          BEST          FUN
              ________      ________      ________      ________      ________
 HEDONIA            0             0             0             0             0
 EUDAIMON           0             0             0             0             0
 RELAX              0             0             0             0             0
 SKILL              0             0             0             0             0
 BELIEVE            0             0             0             0             0
 PLEA               0             0             0             0             0
 IDEAL              0             0             0             0             0
 EASY               0             0             0             0             0
 BEST               0             0             0             0             0
 FUN                0             0             0             0             0
 ENJOY              0             0             0             0             0


           BETA
              ENJOY
              ________
 HEDONIA            0
 EUDAIMON           0
 RELAX              0
 SKILL              0
 BELIEVE            0
 PLEA               0
 IDEAL              0
 EASY               0
 BEST               0
 FUN                0
 ENJOY              0


           PSI
              HEDONIA       EUDAIMON      RELAX         SKILL         BELIEVE
              ________      ________      ________      ________      ________
 HEDONIA            0
 EUDAIMON          19             0
 RELAX              0             0            20
 SKILL              0             0             0            21
 BELIEVE            0             0             0             0            22
 PLEA               0             0             0             0             0
 IDEAL              0             0             0             0             0
 EASY               0             0             0             0             0
 BEST               0             0             0             0             0
 FUN                0             0             0             0             0
 ENJOY              0             0             0             0             0


           PSI
              PLEA          IDEAL         EASY          BEST          FUN
              ________      ________      ________      ________      ________
 PLEA              23
 IDEAL              0            24
 EASY               0             0            25
 BEST               0             0             0            26
 FUN                0             0             0             0            27
 ENJOY              0             0             0             0             0


           PSI
              ENJOY
              ________
 ENJOY             28


     STARTING VALUES


           NU
              RELAX         SKILL         BELIEVE       PLEA          IDEAL
              ________      ________      ________      ________      ________
      1         0.000         0.000         0.000         0.000         0.000


           NU
              EASY          BEST          FUN           ENJOY
              ________      ________      ________      ________
      1         0.000         0.000         0.000         0.000


           LAMBDA
              HEDONIA       EUDAIMON      RELAX         SKILL         BELIEVE
              ________      ________      ________      ________      ________
 RELAX          0.000         0.000         1.000         0.000         0.000
 SKILL          0.000         0.000         0.000         1.000         0.000
 BELIEVE        0.000         0.000         0.000         0.000         1.000
 PLEA           0.000         0.000         0.000         0.000         0.000
 IDEAL          0.000         0.000         0.000         0.000         0.000
 EASY           0.000         0.000         0.000         0.000         0.000
 BEST           0.000         0.000         0.000         0.000         0.000
 FUN            0.000         0.000         0.000         0.000         0.000
 ENJOY          0.000         0.000         0.000         0.000         0.000


           LAMBDA
              PLEA          IDEAL         EASY          BEST          FUN
              ________      ________      ________      ________      ________
 RELAX          0.000         0.000         0.000         0.000         0.000
 SKILL          0.000         0.000         0.000         0.000         0.000
 BELIEVE        0.000         0.000         0.000         0.000         0.000
 PLEA           1.000         0.000         0.000         0.000         0.000
 IDEAL          0.000         1.000         0.000         0.000         0.000
 EASY           0.000         0.000         1.000         0.000         0.000
 BEST           0.000         0.000         0.000         1.000         0.000
 FUN            0.000         0.000         0.000         0.000         1.000
 ENJOY          0.000         0.000         0.000         0.000         0.000


           LAMBDA
              ENJOY
              ________
 RELAX          0.000
 SKILL          0.000
 BELIEVE        0.000
 PLEA           0.000
 IDEAL          0.000
 EASY           0.000
 BEST           0.000
 FUN            0.000
 ENJOY          1.000


           THETA
              RELAX         SKILL         BELIEVE       PLEA          IDEAL
              ________      ________      ________      ________      ________
 RELAX          0.000
 SKILL          0.000         0.000
 BELIEVE        0.000         0.000         0.000
 PLEA           0.000         0.000         0.000         0.000
 IDEAL          0.000         0.000         0.000         0.000         0.000
 EASY           0.000         0.000         0.000         0.000         0.000
 BEST           0.000         0.000         0.000         0.000         0.000
 FUN            0.000         0.000         0.000         0.000         0.000
 ENJOY          0.000         0.000         0.000         0.000         0.000


           THETA
              EASY          BEST          FUN           ENJOY
              ________      ________      ________      ________
 EASY           0.000
 BEST           0.000         0.000
 FUN            0.000         0.000         0.000
 ENJOY          0.000         0.000         0.000         0.000


           ALPHA
              HEDONIA       EUDAIMON      RELAX         SKILL         BELIEVE
              ________      ________      ________      ________      ________
      1         0.000         0.000         5.510         5.429         5.675


           ALPHA
              PLEA          IDEAL         EASY          BEST          FUN
              ________      ________      ________      ________      ________
      1         5.706         5.391         5.485         5.538         5.036


           ALPHA
              ENJOY
              ________
      1         5.868


           BETA
              HEDONIA       EUDAIMON      RELAX         SKILL         BELIEVE
              ________      ________      ________      ________      ________
 HEDONIA        0.000         0.000         0.000         0.000         0.000
 EUDAIMON       0.000         0.000         0.000         0.000         0.000
 RELAX          1.000         0.000         0.000         0.000         0.000
 SKILL          0.000         1.000         0.000         0.000         0.000
 BELIEVE        0.000         1.000         0.000         0.000         0.000
 PLEA           1.000         0.000         0.000         0.000         0.000
 IDEAL          0.000         1.000         0.000         0.000         0.000
 EASY           1.000         0.000         0.000         0.000         0.000
 BEST           0.000         1.000         0.000         0.000         0.000
 FUN            1.000         0.000         0.000         0.000         0.000
 ENJOY          1.000         0.000         0.000         0.000         0.000


           BETA
              PLEA          IDEAL         EASY          BEST          FUN
              ________      ________      ________      ________      ________
 HEDONIA        0.000         0.000         0.000         0.000         0.000
 EUDAIMON       0.000         0.000         0.000         0.000         0.000
 RELAX          0.000         0.000         0.000         0.000         0.000
 SKILL          0.000         0.000         0.000         0.000         0.000
 BELIEVE        0.000         0.000         0.000         0.000         0.000
 PLEA           0.000         0.000         0.000         0.000         0.000
 IDEAL          0.000         0.000         0.000         0.000         0.000
 EASY           0.000         0.000         0.000         0.000         0.000
 BEST           0.000         0.000         0.000         0.000         0.000
 FUN            0.000         0.000         0.000         0.000         0.000
 ENJOY          0.000         0.000         0.000         0.000         0.000


           BETA
              ENJOY
              ________
 HEDONIA        0.000
 EUDAIMON       0.000
 RELAX          0.000
 SKILL          0.000
 BELIEVE        0.000
 PLEA           0.000
 IDEAL          0.000
 EASY           0.000
 BEST           0.000
 FUN            0.000
 ENJOY          0.000


           PSI
              HEDONIA       EUDAIMON      RELAX         SKILL         BELIEVE
              ________      ________      ________      ________      ________
 HEDONIA        1.000
 EUDAIMON       0.000         1.000
 RELAX          0.000         0.000         0.746
 SKILL          0.000         0.000         0.000         0.533
 BELIEVE        0.000         0.000         0.000         0.000         0.544
 PLEA           0.000         0.000         0.000         0.000         0.000
 IDEAL          0.000         0.000         0.000         0.000         0.000
 EASY           0.000         0.000         0.000         0.000         0.000
 BEST           0.000         0.000         0.000         0.000         0.000
 FUN            0.000         0.000         0.000         0.000         0.000
 ENJOY          0.000         0.000         0.000         0.000         0.000


           PSI
              PLEA          IDEAL         EASY          BEST          FUN
              ________      ________      ________      ________      ________
 PLEA           0.543
 IDEAL          0.000         0.727
 EASY           0.000         0.000         0.710
 BEST           0.000         0.000         0.000         0.594
 FUN            0.000         0.000         0.000         0.000         0.844
 ENJOY          0.000         0.000         0.000         0.000         0.000


           PSI
              ENJOY
              ________
 ENJOY          0.430


DIAGRAM INFORMATION

  Use View Diagram under the Diagram menu in the Mplus Editor to view the diagram.
  If running Mplus from the Mplus Diagrammer, the diagram opens automatically.

  Diagram output
    d:\my stuff\dropbox\0_state of art\hema art methodology\analyses\revision2\2 pl.dgm

     Beginning Time:  21:56:06
        Ending Time:  21:56:06
       Elapsed Time:  00:00:00


MUTHEN & MUTHEN
3463 Stoner Ave.
Los Angeles, CA  90066

Tel: (310) 391-9971
Fax: (310) 391-8971
Web: www.StatModel.com
Support: Support@StatModel.com

Copyright (c) 1998-2013 Muthen & Muthen
