# Supplementary material for: Measuring hedonia and eudaimonia as motives for activities: cross-national investigation through traditional and Bayesian structural equation modeling
Source: Front Psychol. 2014 Sep 8;5:984. doi: 10.3389/fpsyg.2014.00984 (PMC4157462; doi:10.3389/fpsyg.2014.00984)
Supplement: Supplementary file 1 [file DataSheet1.ZIP › 20.out]

Mplus VERSION 7.11
MUTHEN & MUTHEN
07/30/2014  10:09 PM

INPUT INSTRUCTIONS

  Title: Measurement invariance testing with 3 factor model for the HEMA short scale
  scalar model (modification indices investigation)

  DATA:
  FILE IS bothsamples.dat;

   Variable:
  NAMES ARE gender age relax skill believe plea ideal enjoy easy best fun group lang;
  USEVARIABLES are relax skill believe plea ideal easy best fun; !enjoy
  MISSING ARE ALL (-9);
  GROUPING IS lang (0 = Polish  1 = English);

    ANALYSIS:
  estimator is MLR;

    MODEL:
   COMFORT BY relax*(h1);
   COMFORT BY easy(h2);

   PLEASURE BY fun*(h3);
   PLEASURE BY plea (h4);

   EUDAIMONIA BY  skill*(e1);
   EUDAIMONIA BY  believe(e2);
   EUDAIMONIA BY  ideal(e3);
   EUDAIMONIA BY  best(e4) ;

  COMFORT@1;
  PLEASURE@1;
  EUDAIMONIA@1;
  COMFORT WITH EUDAIMONIA;
  PLEASURE WITH EUDAIMONIA;
  COMFORT WITH PLEASURE;
  [relax* easy* fun* plea* skill* believe* ideal* best*]
  [COMFORT@0 PLEASURE@0 EUDAIMONIA@0];

  model Polish:
  COMFORT BY relax*(h);
  COMFORT*;
  PLEASURE*;
  EUDAIMONIA*;
  COMFORT WITH EUDAIMONIA;
  PLEASURE WITH EUDAIMONIA;
  COMFORT WITH PLEASURE;
  [COMFORT* PLEASURE* EUDAIMONIA*];

    OUTPUT:
    SAMPSTAT TECH1 MODINDICES(ALL);


INPUT READING TERMINATED NORMALLY


Measurement invariance testing with 3 factor model for the HEMA short scale
scalar model (modification indices investigation)

SUMMARY OF ANALYSIS

Number of groups                                                 2
Number of observations
   Group POLISH                                                386
   Group ENGLISH                                               429
   Total sample size                                           815

Number of dependent variables                                    8
Number of independent variables                                  0
Number of continuous latent variables                            3

Observed dependent variables

  Continuous
   RELAX       SKILL       BELIEVE     PLEA        IDEAL       EASY
   BEST        FUN

Continuous latent variables
   COMFORT     PLEASURE    EUDAIMON

Variables with special functions

  Grouping variable     LANG

Estimator                                                      MLR
Information matrix                                        OBSERVED
Maximum number of iterations                                  1000
Convergence criterion                                    0.500D-04
Maximum number of steepest descent iterations                   20
Maximum number of iterations for H1                           2000
Convergence criterion for H1                             0.100D-03

Input data file(s)
  bothsamples.dat

Input data format  FREE


SUMMARY OF DATA

   Group POLISH
     Number of missing data patterns             6

   Group ENGLISH
     Number of missing data patterns             3


COVARIANCE COVERAGE OF DATA

Minimum covariance coverage value   0.100


     PROPORTION OF DATA PRESENT FOR POLISH


           Covariance Coverage
              RELAX         SKILL         BELIEVE       PLEA          IDEAL
              ________      ________      ________      ________      ________
 RELAX          0.997
 SKILL          0.995         0.997
 BELIEVE        0.995         0.995         0.997
 PLEA           0.997         0.997         0.997         1.000
 IDEAL          0.997         0.997         0.997         1.000         1.000
 EASY           0.995         0.995         0.995         0.997         0.997
 BEST           0.995         0.995         0.995         0.997         0.997
 FUN            0.997         0.997         0.997         1.000         1.000


           Covariance Coverage
              EASY          BEST          FUN
              ________      ________      ________
 EASY           0.997
 BEST           0.995         0.997
 FUN            0.997         0.997         1.000


     PROPORTION OF DATA PRESENT FOR ENGLISH


           Covariance Coverage
              RELAX         SKILL         BELIEVE       PLEA          IDEAL
              ________      ________      ________      ________      ________
 RELAX          1.000
 SKILL          0.998         0.998
 BELIEVE        1.000         0.998         1.000
 PLEA           1.000         0.998         1.000         1.000
 IDEAL          1.000         0.998         1.000         1.000         1.000
 EASY           1.000         0.998         1.000         1.000         1.000
 BEST           1.000         0.998         1.000         1.000         1.000
 FUN            0.998         0.995         0.998         0.998         0.998


           Covariance Coverage
              EASY          BEST          FUN
              ________      ________      ________
 EASY           1.000
 BEST           1.000         1.000
 FUN            0.998         0.998         0.998


SAMPLE STATISTICS


     ESTIMATED SAMPLE STATISTICS FOR POLISH


           Means
              RELAX         SKILL         BELIEVE       PLEA          IDEAL
              ________      ________      ________      ________      ________
      1         5.448         5.401         5.556         5.681         5.386


           Means
              EASY          BEST          FUN
              ________      ________      ________
      1         5.374         5.486         5.065


           Covariances
              RELAX         SKILL         BELIEVE       PLEA          IDEAL
              ________      ________      ________      ________      ________
 RELAX          1.518
 SKILL         -0.025         0.977
 BELIEVE        0.002         0.218         1.270
 PLEA           0.816         0.041         0.083         1.139
 IDEAL          0.092         0.426         0.374         0.229         1.460
 EASY           1.057         0.034         0.079         0.674         0.097
 BEST           0.370         0.280         0.365         0.284         0.524
 FUN            0.851        -0.057         0.018         0.769         0.128


           Covariances
              EASY          BEST          FUN
              ________      ________      ________
 EASY           1.488
 BEST           0.204         1.309
 FUN            0.631         0.367         1.656


           Correlations
              RELAX         SKILL         BELIEVE       PLEA          IDEAL
              ________      ________      ________      ________      ________
 RELAX          1.000
 SKILL         -0.020         1.000
 BELIEVE        0.002         0.196         1.000
 PLEA           0.621         0.039         0.069         1.000
 IDEAL          0.062         0.356         0.274         0.178         1.000
 EASY           0.703         0.028         0.057         0.518         0.066
 BEST           0.262         0.248         0.283         0.233         0.379
 FUN            0.537        -0.045         0.013         0.560         0.082


           Correlations
              EASY          BEST          FUN
              ________      ________      ________
 EASY           1.000
 BEST           0.146         1.000
 FUN            0.402         0.250         1.000


     ESTIMATED SAMPLE STATISTICS FOR ENGLISH


           Means
              RELAX         SKILL         BELIEVE       PLEA          IDEAL
              ________      ________      ________      ________      ________
      1         4.420         4.940         4.690         5.219         5.168


           Means
              EASY          BEST          FUN
              ________      ________      ________
      1         4.254         5.161         5.414


           Covariances
              RELAX         SKILL         BELIEVE       PLEA          IDEAL
              ________      ________      ________      ________      ________
 RELAX          2.603
 SKILL          0.298         1.760
 BELIEVE        0.482         0.974         2.447
 PLEA           0.575         0.484         0.767         2.204
 IDEAL          0.319         0.916         1.024         0.795         1.799
 EASY           1.663         0.073         0.354         0.632         0.027
 BEST           0.224         0.902         1.059         0.804         1.152
 FUN            0.770         0.336         0.586         1.423         0.539


           Covariances
              EASY          BEST          FUN
              ________      ________      ________
 EASY           2.670
 BEST           0.029         1.893
 FUN            0.927         0.775         2.218


           Correlations
              RELAX         SKILL         BELIEVE       PLEA          IDEAL
              ________      ________      ________      ________      ________
 RELAX          1.000
 SKILL          0.139         1.000
 BELIEVE        0.191         0.469         1.000
 PLEA           0.240         0.246         0.330         1.000
 IDEAL          0.147         0.515         0.488         0.399         1.000
 EASY           0.631         0.034         0.138         0.261         0.012
 BEST           0.101         0.494         0.492         0.394         0.625
 FUN            0.320         0.170         0.252         0.643         0.270


           Correlations
              EASY          BEST          FUN
              ________      ________      ________
 EASY           1.000
 BEST           0.013         1.000
 FUN            0.381         0.378         1.000


     MAXIMUM LOG-LIKELIHOOD VALUE FOR THE UNRESTRICTED (H1) MODEL IS -9976.475


THE MODEL ESTIMATION TERMINATED NORMALLY


MODEL FIT INFORMATION

Number of Free Parameters                       45

Loglikelihood

          H0 Value                      -10116.514
          H0 Scaling Correction Factor      1.2175
            for MLR
          H1 Value                       -9976.475
          H1 Scaling Correction Factor      1.1955
            for MLR

Information Criteria

          Akaike (AIC)                   20323.028
          Bayesian (BIC)                 20534.671
          Sample-Size Adjusted BIC       20391.769
            (n* = (n + 2) / 24)

Chi-Square Test of Model Fit

          Value                            238.863*
          Degrees of Freedom                    43
          P-Value                           0.0000
          Scaling Correction Factor         1.1725
            for MLR

Chi-Square Contribution From Each Group

          POLISH                           113.679
          ENGLISH                          125.184

*   The chi-square value for MLM, MLMV, MLR, ULSMV, WLSM and WLSMV cannot be used
    for chi-square difference testing in the regular way.  MLM, MLR and WLSM
    chi-square difference testing is described on the Mplus website.  MLMV, WLSMV,
    and ULSMV difference testing is done using the DIFFTEST option.

RMSEA (Root Mean Square Error Of Approximation)

          Estimate                           0.106
          90 Percent C.I.                    0.093  0.119
          Probability RMSEA <= .05           0.000

CFI/TLI

          CFI                                0.869
          TLI                                0.829

Chi-Square Test of Model Fit for the Baseline Model

          Value                           1550.035
          Degrees of Freedom                    56
          P-Value                           0.0000

SRMR (Standardized Root Mean Square Residual)

          Value                              0.085


MODEL RESULTS

                                                    Two-Tailed
                    Estimate       S.E.  Est./S.E.    P-Value

Group POLISH

 COMFORT  BY
    RELAX              1.606      0.179      8.968      0.000
    EASY               1.462      0.140     10.463      0.000

 PLEASURE BY
    FUN                1.134      0.077     14.671      0.000
    PLEA               1.207      0.081     14.854      0.000

 EUDAIMON BY
    SKILL              0.851      0.066     12.987      0.000
    BELIEVE            1.040      0.076     13.735      0.000
    IDEAL              1.041      0.058     17.912      0.000
    BEST               1.079      0.063     17.207      0.000

 COMFORT  WITH
    EUDAIMONIA         0.073      0.035      2.127      0.033
    PLEASURE           0.419      0.059      7.079      0.000

 PLEASURE WITH
    EUDAIMONIA         0.128      0.042      3.026      0.002

 Means
    COMFORT            0.682      0.092      7.387      0.000
    PLEASURE           0.128      0.098      1.298      0.194
    EUDAIMONIA         0.421      0.070      6.031      0.000

 Intercepts
    RELAX              4.372      0.075     57.908      0.000
    SKILL              4.998      0.060     83.748      0.000
    BELIEVE            4.935      0.075     65.908      0.000
    PLEA               5.426      0.092     58.748      0.000
    IDEAL              5.083      0.063     80.560      0.000
    EASY               4.332      0.081     53.617      0.000
    BEST               5.108      0.064     79.490      0.000
    FUN                5.198      0.083     62.699      0.000

 Variances
    COMFORT            0.463      0.102      4.516      0.000
    PLEASURE           0.531      0.077      6.863      0.000
    EUDAIMONIA         0.361      0.057      6.355      0.000

 Residual Variances
    RELAX              0.283      0.068      4.178      0.000
    SKILL              0.751      0.074     10.130      0.000
    BELIEVE            1.014      0.097     10.465      0.000
    PLEA               0.393      0.071      5.563      0.000
    IDEAL              0.988      0.091     10.797      0.000
    EASY               0.591      0.078      7.528      0.000
    BEST               0.858      0.084     10.196      0.000
    FUN                1.009      0.104      9.657      0.000

Group ENGLISH

 COMFORT  BY
    RELAX              1.135      0.117      9.665      0.000
    EASY               1.462      0.140     10.463      0.000

 PLEASURE BY
    FUN                1.134      0.077     14.671      0.000
    PLEA               1.207      0.081     14.854      0.000

 EUDAIMON BY
    SKILL              0.851      0.066     12.987      0.000
    BELIEVE            1.040      0.076     13.735      0.000
    IDEAL              1.041      0.058     17.912      0.000
    BEST               1.079      0.063     17.207      0.000

 COMFORT  WITH
    EUDAIMONIA         0.099      0.087      1.145      0.252
    PLEASURE           0.456      0.073      6.255      0.000

 PLEASURE WITH
    EUDAIMONIA         0.559      0.062      9.010      0.000

 Means
    COMFORT            0.000      0.000    999.000    999.000
    PLEASURE           0.000      0.000    999.000    999.000
    EUDAIMONIA         0.000      0.000    999.000    999.000

 Intercepts
    RELAX              4.372      0.075     57.908      0.000
    SKILL              4.998      0.060     83.748      0.000
    BELIEVE            4.935      0.075     65.908      0.000
    PLEA               5.426      0.092     58.748      0.000
    IDEAL              5.083      0.063     80.560      0.000
    EASY               4.332      0.081     53.617      0.000
    BEST               5.108      0.064     79.490      0.000
    FUN                5.198      0.083     62.699      0.000

 Variances
    COMFORT            1.000      0.000    999.000    999.000
    PLEASURE           1.000      0.000    999.000    999.000
    EUDAIMONIA         1.000      0.000    999.000    999.000

 Residual Variances
    RELAX              1.317      0.249      5.283      0.000
    SKILL              1.037      0.125      8.301      0.000
    BELIEVE            1.503      0.175      8.564      0.000
    PLEA               0.819      0.166      4.917      0.000
    IDEAL              0.710      0.098      7.216      0.000
    EASY               0.538      0.370      1.455      0.146
    BEST               0.709      0.074      9.611      0.000
    FUN                0.938      0.147      6.398      0.000


QUALITY OF NUMERICAL RESULTS

     Condition Number for the Information Matrix              0.673E-03
       (ratio of smallest to largest eigenvalue)


MODEL MODIFICATION INDICES

Minimum M.I. value for printing the modification index    10.000

                                   M.I.     E.P.C.  Std E.P.C.  StdYX E.P.C.
Group POLISH


ON/BY Statements

PLEA     ON COMFORT  /
COMFORT  BY PLEA                  31.236     0.613      0.417        0.386
PLEA     ON EUDAIMON /
EUDAIMON BY PLEA                  25.558     0.646      0.388        0.359
BEST     ON PLEASURE /
PLEASURE BY BEST                  12.725     0.336      0.245        0.217
FUN      ON COMFORT  /
COMFORT  BY FUN                   31.234    -0.576     -0.392       -0.301
FUN      ON EUDAIMON /
EUDAIMON BY FUN                   25.557    -0.607     -0.365       -0.280

ON Statements

RELAX    ON BELIEVE               10.517    -0.066     -0.066       -0.065
BELIEVE  ON RELAX                 23.789     0.085      0.085        0.087
BELIEVE  ON SKILL                 28.761     0.098      0.098        0.083
BELIEVE  ON BELIEVE               31.573     0.105      0.105        0.105
BELIEVE  ON PLEA                  28.323     0.092      0.092        0.084
BELIEVE  ON IDEAL                 27.520     0.093      0.093        0.092
BELIEVE  ON EASY                  29.312     0.095      0.095        0.101
BELIEVE  ON BEST                  29.090     0.095      0.095        0.091
BELIEVE  ON FUN                   20.820     0.080      0.080        0.088
PLEA     ON RELAX                 66.605     0.148      0.148        0.166
PLEA     ON SKILL                 64.873     0.141      0.141        0.131
PLEA     ON BELIEVE               65.892     0.139      0.139        0.152
PLEA     ON PLEA                  70.637     0.151      0.151        0.151
PLEA     ON IDEAL                 69.955     0.140      0.140        0.152
PLEA     ON EASY                  65.530     0.148      0.148        0.172
PLEA     ON BEST                  58.909     0.129      0.129        0.135
PLEA     ON FUN                   70.688     0.158      0.158        0.190
IDEAL    ON RELAX                 15.522    -0.060     -0.060       -0.063
IDEAL    ON SKILL                 10.500    -0.052     -0.052       -0.045
IDEAL    ON BELIEVE               14.530    -0.061     -0.061       -0.061
IDEAL    ON PLEA                  12.790    -0.054     -0.054       -0.050
IDEAL    ON IDEAL                 13.620    -0.059     -0.059       -0.059
IDEAL    ON EASY                  14.710    -0.060     -0.060       -0.064
IDEAL    ON BEST                  11.024    -0.051     -0.051       -0.050
IDEAL    ON FUN                   13.004    -0.056     -0.056       -0.062
FUN      ON RELAX                 64.150    -0.136     -0.136       -0.127
FUN      ON SKILL                 77.192    -0.148     -0.148       -0.115
FUN      ON BELIEVE               75.089    -0.144     -0.144       -0.131
FUN      ON PLEA                  70.637    -0.142     -0.142       -0.118
FUN      ON IDEAL                 66.193    -0.132     -0.132       -0.119
FUN      ON EASY                  72.287    -0.147     -0.147       -0.142
FUN      ON BEST                  57.421    -0.123     -0.123       -0.106
FUN      ON FUN                   70.684    -0.148     -0.148       -0.148

WITH Statements

BEST     WITH RELAX               15.424     0.178      0.178        0.361

Means/Intercepts/Thresholds

[ BELIEVE  ]                      34.328     0.339      0.339        0.286
[ PLEA     ]                      72.032     0.655      0.655        0.606
[ IDEAL    ]                      15.392    -0.254     -0.254       -0.216
[ FUN      ]                      72.031    -0.561     -0.561       -0.432

Group ENGLISH


ON/BY Statements

RELAX    ON PLEASURE /
PLEASURE BY RELAX                 10.717     0.654      0.654        0.405
RELAX    ON EUDAIMON /
EUDAIMON BY RELAX                 10.718     0.254      0.254        0.158
EASY     ON PLEASURE /
PLEASURE BY EASY                  10.717    -0.843     -0.843       -0.515
EASY     ON EUDAIMON /
EUDAIMON BY EASY                  10.718    -0.328     -0.328       -0.200

ON Statements

COMFORT  ON PLEA                  14.515    -0.166     -0.166       -0.250
COMFORT  ON BEST                  12.219    -0.149     -0.149       -0.204
PLEASURE ON RELAX                 10.711    -0.777     -0.777       -1.254
PLEASURE ON EASY                  10.746     2.454      2.454        4.015
EUDAIMON ON RELAX                 10.719     0.170      0.170        0.274
EUDAIMON ON EASY                  10.716    -0.534     -0.534       -0.874
RELAX    ON SKILL                 13.523     0.081      0.081        0.067
RELAX    ON BELIEVE               11.758     0.073      0.073        0.073
RELAX    ON IDEAL                 15.199     0.085      0.085        0.070
RELAX    ON BEST                  11.150     0.072      0.072        0.061
BELIEVE  ON RELAX                 17.564    -0.083     -0.083       -0.084
BELIEVE  ON SKILL                 23.511    -0.087     -0.087       -0.072
BELIEVE  ON BELIEVE               31.573    -0.105     -0.105       -0.105
BELIEVE  ON PLEA                  24.692    -0.082     -0.082       -0.077
BELIEVE  ON IDEAL                 32.125    -0.100     -0.100       -0.083
BELIEVE  ON EASY                  14.332    -0.076     -0.076       -0.077
BELIEVE  ON BEST                  32.098    -0.099     -0.099       -0.085
BELIEVE  ON FUN                   30.981    -0.095     -0.095       -0.088
PLEA     ON RELAX                 75.841    -0.176     -0.176       -0.188
PLEA     ON SKILL                 59.900    -0.142     -0.142       -0.125
PLEA     ON BELIEVE               46.779    -0.123     -0.123       -0.132
PLEA     ON PLEA                  70.633    -0.151     -0.151       -0.151
PLEA     ON IDEAL                 52.110    -0.132     -0.132       -0.117
PLEA     ON EASY                  76.618    -0.179     -0.179       -0.194
PLEA     ON BEST                  59.956    -0.140     -0.140       -0.127
PLEA     ON FUN                   70.683    -0.157     -0.157       -0.156
IDEAL    ON RELAX                 13.943     0.063      0.063        0.076
IDEAL    ON SKILL                 13.668     0.058      0.058        0.057
IDEAL    ON PLEA                  13.759     0.052      0.052        0.059
IDEAL    ON IDEAL                 13.620     0.059      0.059        0.059
IDEAL    ON BEST                  13.810     0.057      0.057        0.058
EASY     ON PLEA                  10.399    -0.065     -0.065       -0.060
EASY     ON IDEAL                 14.241    -0.077     -0.077       -0.063
EASY     ON BEST                  12.948    -0.073     -0.073       -0.061
BEST     ON FUN                   11.023     0.049      0.049        0.053
FUN      ON RELAX                 71.918     0.161      0.161        0.174
FUN      ON SKILL                 48.786     0.121      0.121        0.108
FUN      ON BELIEVE               44.399     0.114      0.114        0.123
FUN      ON PLEA                  70.635     0.142      0.142        0.143
FUN      ON IDEAL                 52.617     0.125      0.125        0.112
FUN      ON EASY                  77.926     0.169      0.169        0.186
FUN      ON BEST                  68.389     0.141      0.141        0.130
FUN      ON FUN                   70.682     0.148      0.148        0.148

WITH Statements

RELAX    WITH PLEASURE            10.718    -1.024     -1.024       -0.892
RELAX    WITH EUDAIMON            10.718     0.223      0.223        0.195
PLEA     WITH COMFORT             10.459    -0.280     -0.280       -0.310
EASY     WITH PLEASURE            10.722     1.320      1.320        1.799
EASY     WITH EUDAIMON            10.718    -0.288     -0.288       -0.392
FUN      WITH COMFORT             10.460     0.264      0.264        0.272
FUN      WITH BEST                12.719     0.221      0.221        0.271

Means/Intercepts/Thresholds

[ BELIEVE  ]                      34.328    -0.243     -0.243       -0.151
[ PLEA     ]                      72.028    -0.191     -0.191       -0.126
[ IDEAL    ]                      15.392     0.087      0.087        0.065
[ FUN      ]                      72.028     0.233      0.233        0.156


TECHNICAL 1 OUTPUT


     PARAMETER SPECIFICATION FOR POLISH


           NU
              RELAX         SKILL         BELIEVE       PLEA          IDEAL
              ________      ________      ________      ________      ________
      1           0             0             0             0             0


           NU
              EASY          BEST          FUN
              ________      ________      ________
      1           0             0             0


           LAMBDA
              COMFORT       PLEASURE      EUDAIMON      RELAX         SKILL
              ________      ________      ________      ________      ________
 RELAX              0             0             0             0             0
 SKILL              0             0             0             0             0
 BELIEVE            0             0             0             0             0
 PLEA               0             0             0             0             0
 IDEAL              0             0             0             0             0
 EASY               0             0             0             0             0
 BEST               0             0             0             0             0
 FUN                0             0             0             0             0


           LAMBDA
              BELIEVE       PLEA          IDEAL         EASY          BEST
              ________      ________      ________      ________      ________
 RELAX              0             0             0             0             0
 SKILL              0             0             0             0             0
 BELIEVE            0             0             0             0             0
 PLEA               0             0             0             0             0
 IDEAL              0             0             0             0             0
 EASY               0             0             0             0             0
 BEST               0             0             0             0             0
 FUN                0             0             0             0             0


           LAMBDA
              FUN
              ________
 RELAX              0
 SKILL              0
 BELIEVE            0
 PLEA               0
 IDEAL              0
 EASY               0
 BEST               0
 FUN                0


           THETA
              RELAX         SKILL         BELIEVE       PLEA          IDEAL
              ________      ________      ________      ________      ________
 RELAX              0
 SKILL              0             0
 BELIEVE            0             0             0
 PLEA               0             0             0             0
 IDEAL              0             0             0             0             0
 EASY               0             0             0             0             0
 BEST               0             0             0             0             0
 FUN                0             0             0             0             0


           THETA
              EASY          BEST          FUN
              ________      ________      ________
 EASY               0
 BEST               0             0
 FUN                0             0             0


           ALPHA
              COMFORT       PLEASURE      EUDAIMON      RELAX         SKILL
              ________      ________      ________      ________      ________
      1           1             2             3             4             5


           ALPHA
              BELIEVE       PLEA          IDEAL         EASY          BEST
              ________      ________      ________      ________      ________
      1           6             7             8             9            10


           ALPHA
              FUN
              ________
      1          11


           BETA
              COMFORT       PLEASURE      EUDAIMON      RELAX         SKILL
              ________      ________      ________      ________      ________
 COMFORT            0             0             0             0             0
 PLEASURE           0             0             0             0             0
 EUDAIMON           0             0             0             0             0
 RELAX             12             0             0             0             0
 SKILL              0             0            13             0             0
 BELIEVE            0             0            14             0             0
 PLEA               0            15             0             0             0
 IDEAL              0             0            16             0             0
 EASY              17             0             0             0             0
 BEST               0             0            18             0             0
 FUN                0            19             0             0             0


           BETA
              BELIEVE       PLEA          IDEAL         EASY          BEST
              ________      ________      ________      ________      ________
 COMFORT            0             0             0             0             0
 PLEASURE           0             0             0             0             0
 EUDAIMON           0             0             0             0             0
 RELAX              0             0             0             0             0
 SKILL              0             0             0             0             0
 BELIEVE            0             0             0             0             0
 PLEA               0             0             0             0             0
 IDEAL              0             0             0             0             0
 EASY               0             0             0             0             0
 BEST               0             0             0             0             0
 FUN                0             0             0             0             0


           BETA
              FUN
              ________
 COMFORT            0
 PLEASURE           0
 EUDAIMON           0
 RELAX              0
 SKILL              0
 BELIEVE            0
 PLEA               0
 IDEAL              0
 EASY               0
 BEST               0
 FUN                0


           PSI
              COMFORT       PLEASURE      EUDAIMON      RELAX         SKILL
              ________      ________      ________      ________      ________
 COMFORT           20
 PLEASURE          21            22
 EUDAIMON          23            24            25
 RELAX              0             0             0            26
 SKILL              0             0             0             0            27
 BELIEVE            0             0             0             0             0
 PLEA               0             0             0             0             0
 IDEAL              0             0             0             0             0
 EASY               0             0             0             0             0
 BEST               0             0             0             0             0
 FUN                0             0             0             0             0


           PSI
              BELIEVE       PLEA          IDEAL         EASY          BEST
              ________      ________      ________      ________      ________
 BELIEVE           28
 PLEA               0            29
 IDEAL              0             0            30
 EASY               0             0             0            31
 BEST               0             0             0             0            32
 FUN                0             0             0             0             0


           PSI
              FUN
              ________
 FUN               33


     PARAMETER SPECIFICATION FOR ENGLISH


           NU
              RELAX         SKILL         BELIEVE       PLEA          IDEAL
              ________      ________      ________      ________      ________
      1           0             0             0             0             0


           NU
              EASY          BEST          FUN
              ________      ________      ________
      1           0             0             0


           LAMBDA
              COMFORT       PLEASURE      EUDAIMON      RELAX         SKILL
              ________      ________      ________      ________      ________
 RELAX              0             0             0             0             0
 SKILL              0             0             0             0             0
 BELIEVE            0             0             0             0             0
 PLEA               0             0             0             0             0
 IDEAL              0             0             0             0             0
 EASY               0             0             0             0             0
 BEST               0             0             0             0             0
 FUN                0             0             0             0             0


           LAMBDA
              BELIEVE       PLEA          IDEAL         EASY          BEST
              ________      ________      ________      ________      ________
 RELAX              0             0             0             0             0
 SKILL              0             0             0             0             0
 BELIEVE            0             0             0             0             0
 PLEA               0             0             0             0             0
 IDEAL              0             0             0             0             0
 EASY               0             0             0             0             0
 BEST               0             0             0             0             0
 FUN                0             0             0             0             0


           LAMBDA
              FUN
              ________
 RELAX              0
 SKILL              0
 BELIEVE            0
 PLEA               0
 IDEAL              0
 EASY               0
 BEST               0
 FUN                0


           THETA
              RELAX         SKILL         BELIEVE       PLEA          IDEAL
              ________      ________      ________      ________      ________
 RELAX              0
 SKILL              0             0
 BELIEVE            0             0             0
 PLEA               0             0             0             0
 IDEAL              0             0             0             0             0
 EASY               0             0             0             0             0
 BEST               0             0             0             0             0
 FUN                0             0             0             0             0


           THETA
              EASY          BEST          FUN
              ________      ________      ________
 EASY               0
 BEST               0             0
 FUN                0             0             0


           ALPHA
              COMFORT       PLEASURE      EUDAIMON      RELAX         SKILL
              ________      ________      ________      ________      ________
      1           0             0             0             4             5


           ALPHA
              BELIEVE       PLEA          IDEAL         EASY          BEST
              ________      ________      ________      ________      ________
      1           6             7             8             9            10


           ALPHA
              FUN
              ________
      1          11


           BETA
              COMFORT       PLEASURE      EUDAIMON      RELAX         SKILL
              ________      ________      ________      ________      ________
 COMFORT            0             0             0             0             0
 PLEASURE           0             0             0             0             0
 EUDAIMON           0             0             0             0             0
 RELAX             34             0             0             0             0
 SKILL              0             0            13             0             0
 BELIEVE            0             0            14             0             0
 PLEA               0            15             0             0             0
 IDEAL              0             0            16             0             0
 EASY              17             0             0             0             0
 BEST               0             0            18             0             0
 FUN                0            19             0             0             0


           BETA
              BELIEVE       PLEA          IDEAL         EASY          BEST
              ________      ________      ________      ________      ________
 COMFORT            0             0             0             0             0
 PLEASURE           0             0             0             0             0
 EUDAIMON           0             0             0             0             0
 RELAX              0             0             0             0             0
 SKILL              0             0             0             0             0
 BELIEVE            0             0             0             0             0
 PLEA               0             0             0             0             0
 IDEAL              0             0             0             0             0
 EASY               0             0             0             0             0
 BEST               0             0             0             0             0
 FUN                0             0             0             0             0


           BETA
              FUN
              ________
 COMFORT            0
 PLEASURE           0
 EUDAIMON           0
 RELAX              0
 SKILL              0
 BELIEVE            0
 PLEA               0
 IDEAL              0
 EASY               0
 BEST               0
 FUN                0


           PSI
              COMFORT       PLEASURE      EUDAIMON      RELAX         SKILL
              ________      ________      ________      ________      ________
 COMFORT            0
 PLEASURE          35             0
 EUDAIMON          36            37             0
 RELAX              0             0             0            38
 SKILL              0             0             0             0            39
 BELIEVE            0             0             0             0             0
 PLEA               0             0             0             0             0
 IDEAL              0             0             0             0             0
 EASY               0             0             0             0             0
 BEST               0             0             0             0             0
 FUN                0             0             0             0             0


           PSI
              BELIEVE       PLEA          IDEAL         EASY          BEST
              ________      ________      ________      ________      ________
 BELIEVE           40
 PLEA               0            41
 IDEAL              0             0            42
 EASY               0             0             0            43
 BEST               0             0             0             0            44
 FUN                0             0             0             0             0


           PSI
              FUN
              ________
 FUN               45


     STARTING VALUES FOR POLISH


           NU
              RELAX         SKILL         BELIEVE       PLEA          IDEAL
              ________      ________      ________      ________      ________
      1         0.000         0.000         0.000         0.000         0.000


           NU
              EASY          BEST          FUN
              ________      ________      ________
      1         0.000         0.000         0.000


           LAMBDA
              COMFORT       PLEASURE      EUDAIMON      RELAX         SKILL
              ________      ________      ________      ________      ________
 RELAX          0.000         0.000         0.000         1.000         0.000
 SKILL          0.000         0.000         0.000         0.000         1.000
 BELIEVE        0.000         0.000         0.000         0.000         0.000
 PLEA           0.000         0.000         0.000         0.000         0.000
 IDEAL          0.000         0.000         0.000         0.000         0.000
 EASY           0.000         0.000         0.000         0.000         0.000
 BEST           0.000         0.000         0.000         0.000         0.000
 FUN            0.000         0.000         0.000         0.000         0.000


           LAMBDA
              BELIEVE       PLEA          IDEAL         EASY          BEST
              ________      ________      ________      ________      ________
 RELAX          0.000         0.000         0.000         0.000         0.000
 SKILL          0.000         0.000         0.000         0.000         0.000
 BELIEVE        1.000         0.000         0.000         0.000         0.000
 PLEA           0.000         1.000         0.000         0.000         0.000
 IDEAL          0.000         0.000         1.000         0.000         0.000
 EASY           0.000         0.000         0.000         1.000         0.000
 BEST           0.000         0.000         0.000         0.000         1.000
 FUN            0.000         0.000         0.000         0.000         0.000


           LAMBDA
              FUN
              ________
 RELAX          0.000
 SKILL          0.000
 BELIEVE        0.000
 PLEA           0.000
 IDEAL          0.000
 EASY           0.000
 BEST           0.000
 FUN            1.000


           THETA
              RELAX         SKILL         BELIEVE       PLEA          IDEAL
              ________      ________      ________      ________      ________
 RELAX          0.000
 SKILL          0.000         0.000
 BELIEVE        0.000         0.000         0.000
 PLEA           0.000         0.000         0.000         0.000
 IDEAL          0.000         0.000         0.000         0.000         0.000
 EASY           0.000         0.000         0.000         0.000         0.000
 BEST           0.000         0.000         0.000         0.000         0.000
 FUN            0.000         0.000         0.000         0.000         0.000


           THETA
              EASY          BEST          FUN
              ________      ________      ________
 EASY           0.000
 BEST           0.000         0.000
 FUN            0.000         0.000         0.000


           ALPHA
              COMFORT       PLEASURE      EUDAIMON      RELAX         SKILL
              ________      ________      ________      ________      ________
      1         0.000         0.000         0.000         5.447         5.400


           ALPHA
              BELIEVE       PLEA          IDEAL         EASY          BEST
              ________      ________      ________      ________      ________
      1         5.556         5.681         5.386         5.377         5.486


           ALPHA
              FUN
              ________
      1         5.065


           BETA
              COMFORT       PLEASURE      EUDAIMON      RELAX         SKILL
              ________      ________      ________      ________      ________
 COMFORT        0.000         0.000         0.000         0.000         0.000
 PLEASURE       0.000         0.000         0.000         0.000         0.000
 EUDAIMON       0.000         0.000         0.000         0.000         0.000
 RELAX          1.232         0.000         0.000         0.000         0.000
 SKILL          0.000         0.000         0.478         0.000         0.000
 BELIEVE        0.000         0.000         0.467         0.000         0.000
 PLEA           0.000         1.067         0.000         0.000         0.000
 IDEAL          0.000         0.000         0.869         0.000         0.000
 EASY           0.858         0.000         0.000         0.000         0.000
 BEST           0.000         0.000         0.620         0.000         0.000
 FUN            0.000         0.721         0.000         0.000         0.000


           BETA
              BELIEVE       PLEA          IDEAL         EASY          BEST
              ________      ________      ________      ________      ________
 COMFORT        0.000         0.000         0.000         0.000         0.000
 PLEASURE       0.000         0.000         0.000         0.000         0.000
 EUDAIMON       0.000         0.000         0.000         0.000         0.000
 RELAX          0.000         0.000         0.000         0.000         0.000
 SKILL          0.000         0.000         0.000         0.000         0.000
 BELIEVE        0.000         0.000         0.000         0.000         0.000
 PLEA           0.000         0.000         0.000         0.000         0.000
 IDEAL          0.000         0.000         0.000         0.000         0.000
 EASY           0.000         0.000         0.000         0.000         0.000
 BEST           0.000         0.000         0.000         0.000         0.000
 FUN            0.000         0.000         0.000         0.000         0.000


           BETA
              FUN
              ________
 COMFORT        0.000
 PLEASURE       0.000
 EUDAIMON       0.000
 RELAX          0.000
 SKILL          0.000
 BELIEVE        0.000
 PLEA           0.000
 IDEAL          0.000
 EASY           0.000
 BEST           0.000
 FUN            0.000


           PSI
              COMFORT       PLEASURE      EUDAIMON      RELAX         SKILL
              ________      ________      ________      ________      ________
 COMFORT        0.050
 PLEASURE       0.000         0.050
 EUDAIMON       0.000         0.000         0.050
 RELAX          0.000         0.000         0.000         0.762
 SKILL          0.000         0.000         0.000         0.000         0.490
 BELIEVE        0.000         0.000         0.000         0.000         0.000
 PLEA           0.000         0.000         0.000         0.000         0.000
 IDEAL          0.000         0.000         0.000         0.000         0.000
 EASY           0.000         0.000         0.000         0.000         0.000
 BEST           0.000         0.000         0.000         0.000         0.000
 FUN            0.000         0.000         0.000         0.000         0.000


           PSI
              BELIEVE       PLEA          IDEAL         EASY          BEST
              ________      ________      ________      ________      ________
 BELIEVE        0.637
 PLEA           0.000         0.571
 IDEAL          0.000         0.000         0.732
 EASY           0.000         0.000         0.000         0.745
 BEST           0.000         0.000         0.000         0.000         0.656
 FUN            0.000         0.000         0.000         0.000         0.000


           PSI
              FUN
              ________
 FUN            0.830


     STARTING VALUES FOR ENGLISH


           NU
              RELAX         SKILL         BELIEVE       PLEA          IDEAL
              ________      ________      ________      ________      ________
      1         0.000         0.000         0.000         0.000         0.000


           NU
              EASY          BEST          FUN
              ________      ________      ________
      1         0.000         0.000         0.000


           LAMBDA
              COMFORT       PLEASURE      EUDAIMON      RELAX         SKILL
              ________      ________      ________      ________      ________
 RELAX          0.000         0.000         0.000         1.000         0.000
 SKILL          0.000         0.000         0.000         0.000         1.000
 BELIEVE        0.000         0.000         0.000         0.000         0.000
 PLEA           0.000         0.000         0.000         0.000         0.000
 IDEAL          0.000         0.000         0.000         0.000         0.000
 EASY           0.000         0.000         0.000         0.000         0.000
 BEST           0.000         0.000         0.000         0.000         0.000
 FUN            0.000         0.000         0.000         0.000         0.000


           LAMBDA
              BELIEVE       PLEA          IDEAL         EASY          BEST
              ________      ________      ________      ________      ________
 RELAX          0.000         0.000         0.000         0.000         0.000
 SKILL          0.000         0.000         0.000         0.000         0.000
 BELIEVE        1.000         0.000         0.000         0.000         0.000
 PLEA           0.000         1.000         0.000         0.000         0.000
 IDEAL          0.000         0.000         1.000         0.000         0.000
 EASY           0.000         0.000         0.000         1.000         0.000
 BEST           0.000         0.000         0.000         0.000         1.000
 FUN            0.000         0.000         0.000         0.000         0.000


           LAMBDA
              FUN
              ________
 RELAX          0.000
 SKILL          0.000
 BELIEVE        0.000
 PLEA           0.000
 IDEAL          0.000
 EASY           0.000
 BEST           0.000
 FUN            1.000


           THETA
              RELAX         SKILL         BELIEVE       PLEA          IDEAL
              ________      ________      ________      ________      ________
 RELAX          0.000
 SKILL          0.000         0.000
 BELIEVE        0.000         0.000         0.000
 PLEA           0.000         0.000         0.000         0.000
 IDEAL          0.000         0.000         0.000         0.000         0.000
 EASY           0.000         0.000         0.000         0.000         0.000
 BEST           0.000         0.000         0.000         0.000         0.000
 FUN            0.000         0.000         0.000         0.000         0.000


           THETA
              EASY          BEST          FUN
              ________      ________      ________
 EASY           0.000
 BEST           0.000         0.000
 FUN            0.000         0.000         0.000


           ALPHA
              COMFORT       PLEASURE      EUDAIMON      RELAX         SKILL
              ________      ________      ________      ________      ________
      1         0.000         0.000         0.000         5.447         5.400


           ALPHA
              BELIEVE       PLEA          IDEAL         EASY          BEST
              ________      ________      ________      ________      ________
      1         5.556         5.681         5.386         5.377         5.486


           ALPHA
              FUN
              ________
      1         5.065


           BETA
              COMFORT       PLEASURE      EUDAIMON      RELAX         SKILL
              ________      ________      ________      ________      ________
 COMFORT        0.000         0.000         0.000         0.000         0.000
 PLEASURE       0.000         0.000         0.000         0.000         0.000
 EUDAIMON       0.000         0.000         0.000         0.000         0.000
 RELAX          1.000         0.000         0.000         0.000         0.000
 SKILL          0.000         0.000         1.000         0.000         0.000
 BELIEVE        0.000         0.000         1.000         0.000         0.000
 PLEA           0.000         1.000         0.000         0.000         0.000
 IDEAL          0.000         0.000         1.000         0.000         0.000
 EASY           1.000         0.000         0.000         0.000         0.000
 BEST           0.000         0.000         1.000         0.000         0.000
 FUN            0.000         1.000         0.000         0.000         0.000


           BETA
              BELIEVE       PLEA          IDEAL         EASY          BEST
              ________      ________      ________      ________      ________
 COMFORT        0.000         0.000         0.000         0.000         0.000
 PLEASURE       0.000         0.000         0.000         0.000         0.000
 EUDAIMON       0.000         0.000         0.000         0.000         0.000
 RELAX          0.000         0.000         0.000         0.000         0.000
 SKILL          0.000         0.000         0.000         0.000         0.000
 BELIEVE        0.000         0.000         0.000         0.000         0.000
 PLEA           0.000         0.000         0.000         0.000         0.000
 IDEAL          0.000         0.000         0.000         0.000         0.000
 EASY           0.000         0.000         0.000         0.000         0.000
 BEST           0.000         0.000         0.000         0.000         0.000
 FUN            0.000         0.000         0.000         0.000         0.000


           BETA
              FUN
              ________
 COMFORT        0.000
 PLEASURE       0.000
 EUDAIMON       0.000
 RELAX          0.000
 SKILL          0.000
 BELIEVE        0.000
 PLEA           0.000
 IDEAL          0.000
 EASY           0.000
 BEST           0.000
 FUN            0.000


           PSI
              COMFORT       PLEASURE      EUDAIMON      RELAX         SKILL
              ________      ________      ________      ________      ________
 COMFORT        1.000
 PLEASURE       0.000         1.000
 EUDAIMON       0.000         0.000         1.000
 RELAX          0.000         0.000         0.000         0.762
 SKILL          0.000         0.000         0.000         0.000         0.490
 BELIEVE        0.000         0.000         0.000         0.000         0.000
 PLEA           0.000         0.000         0.000         0.000         0.000
 IDEAL          0.000         0.000         0.000         0.000         0.000
 EASY           0.000         0.000         0.000         0.000         0.000
 BEST           0.000         0.000         0.000         0.000         0.000
 FUN            0.000         0.000         0.000         0.000         0.000


           PSI
              BELIEVE       PLEA          IDEAL         EASY          BEST
              ________      ________      ________      ________      ________
 BELIEVE        0.637
 PLEA           0.000         0.571
 IDEAL          0.000         0.000         0.732
 EASY           0.000         0.000         0.000         0.745
 BEST           0.000         0.000         0.000         0.000         0.656
 FUN            0.000         0.000         0.000         0.000         0.000


           PSI
              FUN
              ________
 FUN            0.830


DIAGRAM INFORMATION

  Use View Diagram under the Diagram menu in the Mplus Editor to view the diagram.
  If running Mplus from the Mplus Diagrammer, the diagram opens automatically.

  Diagram output
    d:\my stuff\dropbox\0_state of art\hema art methodology\analyses\revision2\20.dgm

     Beginning Time:  22:09:27
        Ending Time:  22:09:27
       Elapsed Time:  00:00:00


MUTHEN & MUTHEN
3463 Stoner Ave.
Los Angeles, CA  90066

Tel: (310) 391-9971
Fax: (310) 391-8971
Web: www.StatModel.com
Support: Support@StatModel.com

Copyright (c) 1998-2013 Muthen & Muthen
