# Supplementary material for: Measuring hedonia and eudaimonia as motives for activities: cross-national investigation through traditional and Bayesian structural equation modeling
Source: Front Psychol. 2014 Sep 8;5:984. doi: 10.3389/fpsyg.2014.00984 (PMC4157462; doi:10.3389/fpsyg.2014.00984)
Supplement: Supplementary file 1 [file DataSheet1.ZIP › 21.inp]

Title: Measurement invariance testing with 3 factor model for the HEMA short scale
partial scalar invariance model

DATA:
FILE IS bothsamples.dat;

 Variable: 
NAMES ARE gender age relax skill believe plea ideal enjoy easy best fun group lang; 
USEVARIABLES are relax skill believe plea ideal easy best fun; !enjoy
MISSING ARE ALL (-9);
GROUPING IS lang (0 = Polish  1 = English);

  ANALYSIS:
estimator is MLR;

  MODEL:
 COMFORT BY relax*(h1); 
 COMFORT BY easy(h2); 
  
 PLEASURE BY fun*(h3); 
 PLEASURE BY plea (h4);

 EUDAIMONIA BY  skill*(e1); 
 EUDAIMONIA BY  believe(e2); 
 EUDAIMONIA BY  ideal(e3); 
 EUDAIMONIA BY  best(e4) ; 
 
COMFORT@1;
PLEASURE@1;
EUDAIMONIA@1;
COMFORT WITH EUDAIMONIA;
PLEASURE WITH EUDAIMONIA;
COMFORT WITH PLEASURE;
[relax* easy* fun* plea* skill* believe* ideal* best*]
[COMFORT@0 PLEASURE@0 EUDAIMONIA@0];

model Polish:
COMFORT BY relax*(h);
COMFORT*;
PLEASURE*;
EUDAIMONIA*;
COMFORT WITH EUDAIMONIA;
PLEASURE WITH EUDAIMONIA;
COMFORT WITH PLEASURE;
[COMFORT* PLEASURE* EUDAIMONIA*];
[plea];
[believe];
[skill];
[relax];

  OUTPUT:
  SAMPSTAT TECH1 MODINDICES(1.0);
