# Supplementary material for: Measuring hedonia and eudaimonia as motives for activities: cross-national investigation through traditional and Bayesian structural equation modeling
Source: Front Psychol. 2014 Sep 8;5:984. doi: 10.3389/fpsyg.2014.00984 (PMC4157462; doi:10.3389/fpsyg.2014.00984)
Supplement: Supplementary file 1 [file DataSheet1.ZIP › 21.out]

Mplus VERSION 7.11
MUTHEN & MUTHEN
07/30/2014  10:09 PM

INPUT INSTRUCTIONS

  Title: Measurement invariance testing with 3 factor model for the HEMA short scale
  partial scalar invariance model

  DATA:
  FILE IS bothsamples.dat;

   Variable:
  NAMES ARE gender age relax skill believe plea ideal enjoy easy best fun group lang;
  USEVARIABLES are relax skill believe plea ideal easy best fun; !enjoy
  MISSING ARE ALL (-9);
  GROUPING IS lang (0 = Polish  1 = English);

    ANALYSIS:
  estimator is MLR;

    MODEL:
   COMFORT BY relax*(h1);
   COMFORT BY easy(h2);

   PLEASURE BY fun*(h3);
   PLEASURE BY plea (h4);

   EUDAIMONIA BY  skill*(e1);
   EUDAIMONIA BY  believe(e2);
   EUDAIMONIA BY  ideal(e3);
   EUDAIMONIA BY  best(e4) ;

  COMFORT@1;
  PLEASURE@1;
  EUDAIMONIA@1;
  COMFORT WITH EUDAIMONIA;
  PLEASURE WITH EUDAIMONIA;
  COMFORT WITH PLEASURE;
  [relax* easy* fun* plea* skill* believe* ideal* best*]
  [COMFORT@0 PLEASURE@0 EUDAIMONIA@0];

  model Polish:
  COMFORT BY relax*(h);
  COMFORT*;
  PLEASURE*;
  EUDAIMONIA*;
  COMFORT WITH EUDAIMONIA;
  PLEASURE WITH EUDAIMONIA;
  COMFORT WITH PLEASURE;
  [COMFORT* PLEASURE* EUDAIMONIA*];
  [plea];
  [believe];
  [skill];
  [relax];

    OUTPUT:
    SAMPSTAT TECH1 MODINDICES(1.0);


INPUT READING TERMINATED NORMALLY


Measurement invariance testing with 3 factor model for the HEMA short scale
partial scalar invariance model

SUMMARY OF ANALYSIS

Number of groups                                                 2
Number of observations
   Group POLISH                                                386
   Group ENGLISH                                               429
   Total sample size                                           815

Number of dependent variables                                    8
Number of independent variables                                  0
Number of continuous latent variables                            3

Observed dependent variables

  Continuous
   RELAX       SKILL       BELIEVE     PLEA        IDEAL       EASY
   BEST        FUN

Continuous latent variables
   COMFORT     PLEASURE    EUDAIMON

Variables with special functions

  Grouping variable     LANG

Estimator                                                      MLR
Information matrix                                        OBSERVED
Maximum number of iterations                                  1000
Convergence criterion                                    0.500D-04
Maximum number of steepest descent iterations                   20
Maximum number of iterations for H1                           2000
Convergence criterion for H1                             0.100D-03

Input data file(s)
  bothsamples.dat

Input data format  FREE


SUMMARY OF DATA

   Group POLISH
     Number of missing data patterns             6

   Group ENGLISH
     Number of missing data patterns             3


COVARIANCE COVERAGE OF DATA

Minimum covariance coverage value   0.100


     PROPORTION OF DATA PRESENT FOR POLISH


           Covariance Coverage
              RELAX         SKILL         BELIEVE       PLEA          IDEAL
              ________      ________      ________      ________      ________
 RELAX          0.997
 SKILL          0.995         0.997
 BELIEVE        0.995         0.995         0.997
 PLEA           0.997         0.997         0.997         1.000
 IDEAL          0.997         0.997         0.997         1.000         1.000
 EASY           0.995         0.995         0.995         0.997         0.997
 BEST           0.995         0.995         0.995         0.997         0.997
 FUN            0.997         0.997         0.997         1.000         1.000


           Covariance Coverage
              EASY          BEST          FUN
              ________      ________      ________
 EASY           0.997
 BEST           0.995         0.997
 FUN            0.997         0.997         1.000


     PROPORTION OF DATA PRESENT FOR ENGLISH


           Covariance Coverage
              RELAX         SKILL         BELIEVE       PLEA          IDEAL
              ________      ________      ________      ________      ________
 RELAX          1.000
 SKILL          0.998         0.998
 BELIEVE        1.000         0.998         1.000
 PLEA           1.000         0.998         1.000         1.000
 IDEAL          1.000         0.998         1.000         1.000         1.000
 EASY           1.000         0.998         1.000         1.000         1.000
 BEST           1.000         0.998         1.000         1.000         1.000
 FUN            0.998         0.995         0.998         0.998         0.998


           Covariance Coverage
              EASY          BEST          FUN
              ________      ________      ________
 EASY           1.000
 BEST           1.000         1.000
 FUN            0.998         0.998         0.998


SAMPLE STATISTICS


     ESTIMATED SAMPLE STATISTICS FOR POLISH


           Means
              RELAX         SKILL         BELIEVE       PLEA          IDEAL
              ________      ________      ________      ________      ________
      1         5.448         5.401         5.556         5.681         5.386


           Means
              EASY          BEST          FUN
              ________      ________      ________
      1         5.374         5.486         5.065


           Covariances
              RELAX         SKILL         BELIEVE       PLEA          IDEAL
              ________      ________      ________      ________      ________
 RELAX          1.518
 SKILL         -0.025         0.977
 BELIEVE        0.002         0.218         1.270
 PLEA           0.816         0.041         0.083         1.139
 IDEAL          0.092         0.426         0.374         0.229         1.460
 EASY           1.057         0.034         0.079         0.674         0.097
 BEST           0.370         0.280         0.365         0.284         0.524
 FUN            0.851        -0.057         0.018         0.769         0.128


           Covariances
              EASY          BEST          FUN
              ________      ________      ________
 EASY           1.488
 BEST           0.204         1.309
 FUN            0.631         0.367         1.656


           Correlations
              RELAX         SKILL         BELIEVE       PLEA          IDEAL
              ________      ________      ________      ________      ________
 RELAX          1.000
 SKILL         -0.020         1.000
 BELIEVE        0.002         0.196         1.000
 PLEA           0.621         0.039         0.069         1.000
 IDEAL          0.062         0.356         0.274         0.178         1.000
 EASY           0.703         0.028         0.057         0.518         0.066
 BEST           0.262         0.248         0.283         0.233         0.379
 FUN            0.537        -0.045         0.013         0.560         0.082


           Correlations
              EASY          BEST          FUN
              ________      ________      ________
 EASY           1.000
 BEST           0.146         1.000
 FUN            0.402         0.250         1.000


     ESTIMATED SAMPLE STATISTICS FOR ENGLISH


           Means
              RELAX         SKILL         BELIEVE       PLEA          IDEAL
              ________      ________      ________      ________      ________
      1         4.420         4.940         4.690         5.219         5.168


           Means
              EASY          BEST          FUN
              ________      ________      ________
      1         4.254         5.161         5.414


           Covariances
              RELAX         SKILL         BELIEVE       PLEA          IDEAL
              ________      ________      ________      ________      ________
 RELAX          2.603
 SKILL          0.298         1.760
 BELIEVE        0.482         0.974         2.447
 PLEA           0.575         0.484         0.767         2.204
 IDEAL          0.319         0.916         1.024         0.795         1.799
 EASY           1.663         0.073         0.354         0.632         0.027
 BEST           0.224         0.902         1.059         0.804         1.152
 FUN            0.770         0.336         0.586         1.423         0.539


           Covariances
              EASY          BEST          FUN
              ________      ________      ________
 EASY           2.670
 BEST           0.029         1.893
 FUN            0.927         0.775         2.218


           Correlations
              RELAX         SKILL         BELIEVE       PLEA          IDEAL
              ________      ________      ________      ________      ________
 RELAX          1.000
 SKILL          0.139         1.000
 BELIEVE        0.191         0.469         1.000
 PLEA           0.240         0.246         0.330         1.000
 IDEAL          0.147         0.515         0.488         0.399         1.000
 EASY           0.631         0.034         0.138         0.261         0.012
 BEST           0.101         0.494         0.492         0.394         0.625
 FUN            0.320         0.170         0.252         0.643         0.270


           Correlations
              EASY          BEST          FUN
              ________      ________      ________
 EASY           1.000
 BEST           0.013         1.000
 FUN            0.381         0.378         1.000


     MAXIMUM LOG-LIKELIHOOD VALUE FOR THE UNRESTRICTED (H1) MODEL IS -9976.475


THE MODEL ESTIMATION TERMINATED NORMALLY


MODEL FIT INFORMATION

Number of Free Parameters                       49

Loglikelihood

          H0 Value                      -10041.332
          H0 Scaling Correction Factor      1.1851
            for MLR
          H1 Value                       -9976.475
          H1 Scaling Correction Factor      1.1955
            for MLR

Information Criteria

          Akaike (AIC)                   20180.664
          Bayesian (BIC)                 20411.121
          Sample-Size Adjusted BIC       20255.516
            (n* = (n + 2) / 24)

Chi-Square Test of Model Fit

          Value                            107.327*
          Degrees of Freedom                    39
          P-Value                           0.0000
          Scaling Correction Factor         1.2086
            for MLR

Chi-Square Contribution From Each Group

          POLISH                            47.045
          ENGLISH                           60.282

*   The chi-square value for MLM, MLMV, MLR, ULSMV, WLSM and WLSMV cannot be used
    for chi-square difference testing in the regular way.  MLM, MLR and WLSM
    chi-square difference testing is described on the Mplus website.  MLMV, WLSMV,
    and ULSMV difference testing is done using the DIFFTEST option.

RMSEA (Root Mean Square Error Of Approximation)

          Estimate                           0.066
          90 Percent C.I.                    0.051  0.081
          Probability RMSEA <= .05           0.040

CFI/TLI

          CFI                                0.954
          TLI                                0.934

Chi-Square Test of Model Fit for the Baseline Model

          Value                           1550.035
          Degrees of Freedom                    56
          P-Value                           0.0000

SRMR (Standardized Root Mean Square Residual)

          Value                              0.058


MODEL RESULTS

                                                    Two-Tailed
                    Estimate       S.E.  Est./S.E.    P-Value

Group POLISH

 COMFORT  BY
    RELAX              1.834      0.215      8.550      0.000
    EASY               1.468      0.133     11.029      0.000

 PLEASURE BY
    FUN                1.197      0.069     17.271      0.000
    PLEA               1.183      0.064     18.559      0.000

 EUDAIMON BY
    SKILL              0.816      0.069     11.796      0.000
    BELIEVE            0.940      0.077     12.257      0.000
    IDEAL              1.078      0.057     19.025      0.000
    BEST               1.111      0.063     17.638      0.000

 COMFORT  WITH
    EUDAIMONIA         0.071      0.032      2.216      0.027
    PLEASURE           0.380      0.055      6.941      0.000

 PLEASURE WITH
    EUDAIMONIA         0.134      0.043      3.115      0.002

 Means
    COMFORT            0.762      0.093      8.172      0.000
    PLEASURE          -0.293      0.088     -3.330      0.001
    EUDAIMONIA         0.251      0.070      3.606      0.000

 Intercepts
    RELAX              4.050      0.159     25.454      0.000
    SKILL              5.196      0.069     74.980      0.000
    BELIEVE            5.320      0.080     66.098      0.000
    PLEA               6.028      0.096     62.784      0.000
    IDEAL              5.147      0.062     82.369      0.000
    EASY               4.254      0.079     53.927      0.000
    BEST               5.181      0.065     80.285      0.000
    FUN                5.416      0.072     75.302      0.000

 Variances
    COMFORT            0.393      0.089      4.398      0.000
    PLEASURE           0.543      0.073      7.476      0.000
    EUDAIMONIA         0.383      0.060      6.401      0.000

 Residual Variances
    RELAX              0.197      0.079      2.488      0.013
    SKILL              0.755      0.073     10.282      0.000
    BELIEVE            0.994      0.091     10.980      0.000
    PLEA               0.379      0.054      7.038      0.000
    IDEAL              0.935      0.088     10.687      0.000
    EASY               0.642      0.081      7.965      0.000
    BEST               0.823      0.083      9.883      0.000
    FUN                0.878      0.082     10.689      0.000

Group ENGLISH

 COMFORT  BY
    RELAX              1.132      0.113     10.050      0.000
    EASY               1.468      0.133     11.029      0.000

 PLEASURE BY
    FUN                1.197      0.069     17.271      0.000
    PLEA               1.183      0.064     18.559      0.000

 EUDAIMON BY
    SKILL              0.816      0.069     11.796      0.000
    BELIEVE            0.940      0.077     12.257      0.000
    IDEAL              1.078      0.057     19.025      0.000
    BEST               1.111      0.063     17.638      0.000

 COMFORT  WITH
    EUDAIMONIA         0.093      0.084      1.100      0.271
    PLEASURE           0.457      0.069      6.585      0.000

 PLEASURE WITH
    EUDAIMONIA         0.544      0.063      8.631      0.000

 Means
    COMFORT            0.000      0.000    999.000    999.000
    PLEASURE           0.000      0.000    999.000    999.000
    EUDAIMONIA         0.000      0.000    999.000    999.000

 Intercepts
    RELAX              4.420      0.078     56.743      0.000
    SKILL              4.940      0.064     77.052      0.000
    BELIEVE            4.690      0.076     62.098      0.000
    PLEA               5.219      0.072     72.819      0.000
    IDEAL              5.147      0.062     82.369      0.000
    EASY               4.254      0.079     53.927      0.000
    BEST               5.181      0.065     80.285      0.000
    FUN                5.416      0.072     75.302      0.000

 Variances
    COMFORT            1.000      0.000    999.000    999.000
    PLEASURE           1.000      0.000    999.000    999.000
    EUDAIMONIA         1.000      0.000    999.000    999.000

 Residual Variances
    RELAX              1.321      0.238      5.559      0.000
    SKILL              1.054      0.124      8.474      0.000
    BELIEVE            1.482      0.157      9.434      0.000
    PLEA               0.804      0.122      6.615      0.000
    IDEAL              0.681      0.099      6.845      0.000
    EASY               0.513      0.352      1.458      0.145
    BEST               0.681      0.075      9.058      0.000
    FUN                0.775      0.116      6.697      0.000


QUALITY OF NUMERICAL RESULTS

     Condition Number for the Information Matrix              0.698E-03
       (ratio of smallest to largest eigenvalue)


MODEL MODIFICATION INDICES

NOTE:  Modification indices for direct effects of observed dependent variables
regressed on covariates may not be included.  To include these, request
MODINDICES (ALL).

Minimum M.I. value for printing the modification index     1.000

                                   M.I.     E.P.C.  Std E.P.C.  StdYX E.P.C.
Group POLISH


BY Statements

COMFORT  BY SKILL                  5.956    -0.225     -0.141       -0.140
COMFORT  BY BELIEVE                3.253    -0.191     -0.120       -0.104
COMFORT  BY IDEAL                  1.319    -0.095     -0.060       -0.051
COMFORT  BY BEST                  15.403     0.325      0.204        0.179
PLEASURE BY SKILL                  7.815    -0.232     -0.171       -0.170
PLEASURE BY BELIEVE                3.802    -0.186     -0.137       -0.119
PLEASURE BY BEST                  11.335     0.305      0.225        0.198
EUDAIMON BY SKILL                  1.347    -0.130     -0.081       -0.080
EUDAIMON BY BELIEVE                2.886    -0.218     -0.135       -0.117
EUDAIMON BY IDEAL                  2.541     0.219      0.136        0.115

WITH Statements

SKILL    WITH RELAX                1.782    -0.055     -0.055       -0.142
BELIEVE  WITH RELAX                2.772    -0.078     -0.078       -0.177
PLEA     WITH RELAX                1.579    -0.074     -0.074       -0.271
IDEAL    WITH RELAX                1.951    -0.066     -0.066       -0.154
IDEAL    WITH SKILL                4.836     0.134      0.134        0.160
IDEAL    WITH PLEA                 3.457     0.089      0.089        0.149
EASY     WITH SKILL                1.232     0.050      0.050        0.071
EASY     WITH BELIEVE              1.978     0.072      0.072        0.091
EASY     WITH PLEA                 1.439     0.064      0.064        0.130
BEST     WITH RELAX               12.997     0.166      0.166        0.411
BEST     WITH SKILL                2.367    -0.093     -0.093       -0.118
BEST     WITH PLEA                 1.136    -0.049     -0.049       -0.088
BEST     WITH EASY                 3.742    -0.095     -0.095       -0.131
FUN      WITH RELAX                1.708     0.079      0.079        0.189
FUN      WITH SKILL                4.141    -0.109     -0.109       -0.134
FUN      WITH EASY                 1.583    -0.069     -0.069       -0.092
FUN      WITH BEST                 4.897     0.131      0.131        0.155

Means/Intercepts/Thresholds

[ IDEAL    ]                       1.079    -0.080     -0.080       -0.068
[ BEST     ]                       1.079     0.084      0.084        0.074

Group ENGLISH


BY Statements

COMFORT  BY BELIEVE                8.016     0.214      0.214        0.139
COMFORT  BY PLEA                   8.357    -0.239     -0.239       -0.161
COMFORT  BY BEST                   1.278    -0.069     -0.069       -0.050
COMFORT  BY FUN                    8.358     0.242      0.242        0.163
PLEASURE BY RELAX                 10.466     0.654      0.654        0.405
PLEASURE BY SKILL                  2.686    -0.129     -0.129       -0.099
PLEASURE BY BELIEVE                2.201     0.138      0.138        0.090
PLEASURE BY IDEAL                  1.232    -0.085     -0.085       -0.063
PLEASURE BY EASY                  10.464    -0.848     -0.848       -0.519
PLEASURE BY BEST                   1.521     0.097      0.097        0.070
EUDAIMON BY RELAX                 10.464     0.251      0.251        0.156
EUDAIMON BY SKILL                  1.347     0.032      0.032        0.024
EUDAIMON BY BELIEVE                2.885     0.056      0.056        0.036
EUDAIMON BY PLEA                   6.315     0.223      0.223        0.150
EUDAIMON BY IDEAL                  2.541    -0.031     -0.031       -0.023
EUDAIMON BY EASY                  10.465    -0.326     -0.326       -0.199
EUDAIMON BY FUN                    6.316    -0.226     -0.226       -0.152

WITH Statements

SKILL    WITH RELAX                2.288     0.109      0.109        0.092
BELIEVE  WITH SKILL                6.920     0.206      0.206        0.165
IDEAL    WITH RELAX                3.245     0.117      0.117        0.123
IDEAL    WITH PLEA                 6.293     0.149      0.149        0.201
EASY     WITH BELIEVE              2.523     0.133      0.133        0.153
EASY     WITH PLEA                 3.383    -0.160     -0.160       -0.250
EASY     WITH IDEAL                3.548    -0.123     -0.123       -0.208
BEST     WITH EASY                 1.484    -0.081     -0.081       -0.136
FUN      WITH SKILL                3.908    -0.127     -0.127       -0.140
FUN      WITH BELIEVE              1.131    -0.080     -0.080       -0.075
FUN      WITH IDEAL                7.782    -0.165     -0.165       -0.228
FUN      WITH EASY                 5.651     0.210      0.210        0.333
FUN      WITH BEST                 9.800     0.189      0.189        0.260

Means/Intercepts/Thresholds

[ IDEAL    ]                       1.079     0.021      0.021        0.015
[ BEST     ]                       1.079    -0.020     -0.020       -0.014


TECHNICAL 1 OUTPUT


     PARAMETER SPECIFICATION FOR POLISH


           NU
              RELAX         SKILL         BELIEVE       PLEA          IDEAL
              ________      ________      ________      ________      ________
      1           1             2             3             4             5


           NU
              EASY          BEST          FUN
              ________      ________      ________
      1           6             7             8


           LAMBDA
              COMFORT       PLEASURE      EUDAIMON
              ________      ________      ________
 RELAX              9             0             0
 SKILL              0             0            10
 BELIEVE            0             0            11
 PLEA               0            12             0
 IDEAL              0             0            13
 EASY              14             0             0
 BEST               0             0            15
 FUN                0            16             0


           THETA
              RELAX         SKILL         BELIEVE       PLEA          IDEAL
              ________      ________      ________      ________      ________
 RELAX             17
 SKILL              0            18
 BELIEVE            0             0            19
 PLEA               0             0             0            20
 IDEAL              0             0             0             0            21
 EASY               0             0             0             0             0
 BEST               0             0             0             0             0
 FUN                0             0             0             0             0


           THETA
              EASY          BEST          FUN
              ________      ________      ________
 EASY              22
 BEST               0            23
 FUN                0             0            24


           ALPHA
              COMFORT       PLEASURE      EUDAIMON
              ________      ________      ________
      1          25            26            27


           BETA
              COMFORT       PLEASURE      EUDAIMON
              ________      ________      ________
 COMFORT            0             0             0
 PLEASURE           0             0             0
 EUDAIMON           0             0             0


           PSI
              COMFORT       PLEASURE      EUDAIMON
              ________      ________      ________
 COMFORT           28
 PLEASURE          29            30
 EUDAIMON          31            32            33


     PARAMETER SPECIFICATION FOR ENGLISH


           NU
              RELAX         SKILL         BELIEVE       PLEA          IDEAL
              ________      ________      ________      ________      ________
      1          34            35            36            37             5


           NU
              EASY          BEST          FUN
              ________      ________      ________
      1           6             7             8


           LAMBDA
              COMFORT       PLEASURE      EUDAIMON
              ________      ________      ________
 RELAX             38             0             0
 SKILL              0             0            10
 BELIEVE            0             0            11
 PLEA               0            12             0
 IDEAL              0             0            13
 EASY              14             0             0
 BEST               0             0            15
 FUN                0            16             0


           THETA
              RELAX         SKILL         BELIEVE       PLEA          IDEAL
              ________      ________      ________      ________      ________
 RELAX             39
 SKILL              0            40
 BELIEVE            0             0            41
 PLEA               0             0             0            42
 IDEAL              0             0             0             0            43
 EASY               0             0             0             0             0
 BEST               0             0             0             0             0
 FUN                0             0             0             0             0


           THETA
              EASY          BEST          FUN
              ________      ________      ________
 EASY              44
 BEST               0            45
 FUN                0             0            46


           ALPHA
              COMFORT       PLEASURE      EUDAIMON
              ________      ________      ________
      1           0             0             0


           BETA
              COMFORT       PLEASURE      EUDAIMON
              ________      ________      ________
 COMFORT            0             0             0
 PLEASURE           0             0             0
 EUDAIMON           0             0             0


           PSI
              COMFORT       PLEASURE      EUDAIMON
              ________      ________      ________
 COMFORT            0
 PLEASURE          47             0
 EUDAIMON          48            49             0


     STARTING VALUES FOR POLISH


           NU
              RELAX         SKILL         BELIEVE       PLEA          IDEAL
              ________      ________      ________      ________      ________
      1         5.447         5.400         5.556         5.681         5.386


           NU
              EASY          BEST          FUN
              ________      ________      ________
      1         5.377         5.486         5.065


           LAMBDA
              COMFORT       PLEASURE      EUDAIMON
              ________      ________      ________
 RELAX          1.232         0.000         0.000
 SKILL          0.000         0.000         0.478
 BELIEVE        0.000         0.000         0.467
 PLEA           0.000         1.067         0.000
 IDEAL          0.000         0.000         0.869
 EASY           0.858         0.000         0.000
 BEST           0.000         0.000         0.620
 FUN            0.000         0.721         0.000


           THETA
              RELAX         SKILL         BELIEVE       PLEA          IDEAL
              ________      ________      ________      ________      ________
 RELAX          0.762
 SKILL          0.000         0.490
 BELIEVE        0.000         0.000         0.637
 PLEA           0.000         0.000         0.000         0.571
 IDEAL          0.000         0.000         0.000         0.000         0.732
 EASY           0.000         0.000         0.000         0.000         0.000
 BEST           0.000         0.000         0.000         0.000         0.000
 FUN            0.000         0.000         0.000         0.000         0.000


           THETA
              EASY          BEST          FUN
              ________      ________      ________
 EASY           0.745
 BEST           0.000         0.656
 FUN            0.000         0.000         0.830


           ALPHA
              COMFORT       PLEASURE      EUDAIMON
              ________      ________      ________
      1         0.000         0.000         0.000


           BETA
              COMFORT       PLEASURE      EUDAIMON
              ________      ________      ________
 COMFORT        0.000         0.000         0.000
 PLEASURE       0.000         0.000         0.000
 EUDAIMON       0.000         0.000         0.000


           PSI
              COMFORT       PLEASURE      EUDAIMON
              ________      ________      ________
 COMFORT        0.050
 PLEASURE       0.000         0.050
 EUDAIMON       0.000         0.000         0.050


     STARTING VALUES FOR ENGLISH


           NU
              RELAX         SKILL         BELIEVE       PLEA          IDEAL
              ________      ________      ________      ________      ________
      1         5.447         5.400         5.556         5.681         5.386


           NU
              EASY          BEST          FUN
              ________      ________      ________
      1         5.377         5.486         5.065


           LAMBDA
              COMFORT       PLEASURE      EUDAIMON
              ________      ________      ________
 RELAX          1.000         0.000         0.000
 SKILL          0.000         0.000         1.000
 BELIEVE        0.000         0.000         1.000
 PLEA           0.000         1.000         0.000
 IDEAL          0.000         0.000         1.000
 EASY           1.000         0.000         0.000
 BEST           0.000         0.000         1.000
 FUN            0.000         1.000         0.000


           THETA
              RELAX         SKILL         BELIEVE       PLEA          IDEAL
              ________      ________      ________      ________      ________
 RELAX          0.762
 SKILL          0.000         0.490
 BELIEVE        0.000         0.000         0.637
 PLEA           0.000         0.000         0.000         0.571
 IDEAL          0.000         0.000         0.000         0.000         0.732
 EASY           0.000         0.000         0.000         0.000         0.000
 BEST           0.000         0.000         0.000         0.000         0.000
 FUN            0.000         0.000         0.000         0.000         0.000


           THETA
              EASY          BEST          FUN
              ________      ________      ________
 EASY           0.745
 BEST           0.000         0.656
 FUN            0.000         0.000         0.830


           ALPHA
              COMFORT       PLEASURE      EUDAIMON
              ________      ________      ________
      1         0.000         0.000         0.000


           BETA
              COMFORT       PLEASURE      EUDAIMON
              ________      ________      ________
 COMFORT        0.000         0.000         0.000
 PLEASURE       0.000         0.000         0.000
 EUDAIMON       0.000         0.000         0.000


           PSI
              COMFORT       PLEASURE      EUDAIMON
              ________      ________      ________
 COMFORT        1.000
 PLEASURE       0.000         1.000
 EUDAIMON       0.000         0.000         1.000


DIAGRAM INFORMATION

  Use View Diagram under the Diagram menu in the Mplus Editor to view the diagram.
  If running Mplus from the Mplus Diagrammer, the diagram opens automatically.

  Diagram output
    d:\my stuff\dropbox\0_state of art\hema art methodology\analyses\revision2\21.dgm

     Beginning Time:  22:09:46
        Ending Time:  22:09:46
       Elapsed Time:  00:00:00


MUTHEN & MUTHEN
3463 Stoner Ave.
Los Angeles, CA  90066

Tel: (310) 391-9971
Fax: (310) 391-8971
Web: www.StatModel.com
Support: Support@StatModel.com

Copyright (c) 1998-2013 Muthen & Muthen
