# Supplementary material for: Measuring hedonia and eudaimonia as motives for activities: cross-national investigation through traditional and Bayesian structural equation modeling
Source: Front Psychol. 2014 Sep 8;5:984. doi: 10.3389/fpsyg.2014.00984 (PMC4157462; doi:10.3389/fpsyg.2014.00984)
Supplement: Supplementary file 1 [file DataSheet1.ZIP › 22.out]

Mplus VERSION 7.11
MUTHEN & MUTHEN
07/30/2014  10:09 PM

INPUT INSTRUCTIONS

  Title: Measurement invariance testing with 3 factor model for the HEMA short scale
  with Bayesian estimator (configural model)

  DATA:
  FILE IS bothsamples.dat;

   Variable:
  NAMES ARE gender age relax skill believe plea ideal enjoy easy best fun group lang;
  USEVARIABLES are relax skill believe  ideal plea easy  best fun ; !enjoy

   MISSING ARE ALL (-9);
  !groups 0 = Polish  1 = English
  KNOWNCLASS IS g (lang=0 lang=1);
  CLASSES IS g(2);

    ANALYSIS:
    type is mixture;
    ESTIMATOR IS BAYES;
    model=allfree;
    Bconvergence=.01 ;
    Biterations = 500000 (20000);
    processor is 3;
    chains is 3;
    bseed = 100;

  Model:
  %overall%

   COMFORT BY relax*(hfl#_1);
   COMFORT BY easy (hfl#_2);

   PLEASURE BY fun*(hfl#_3);
   PLEASURE BY plea(hfl#_4);

   EUDAIMONIA BY  skill*(efl#_1);
   EUDAIMONIA BY  believe (efl#_2);
   EUDAIMONIA BY  ideal(efl#_3);
   EUDAIMONIA BY  best (efl#_4) ;

  COMFORT@1;
  PLEASURE@1;
  EUDAIMONIA@1;

     [relax*] (nu#_1);
     [easy*]  (nu#_2);
     [fun*]  (nu#_3);
     [skill*]  (nu#_4);
     [ideal*]  (nu#_5);
     [best*]   (nu#_6);
     [believe*]  (nu#_7);
     [plea*]  (nu#_8);

  [COMFORT@0] ;
  [PLEASURE@0] ;
  [EUDAIMONIA@0] ;
  COMFORT WITH EUDAIMONIA(ce#);
  PLEASURE WITH EUDAIMONIA (pe#);
  COMFORT WITH PLEASURE (cp#);

  !cross loadings
  COMFORT by skill (c#_1);
  COMFORT by believe (c#_2);
  COMFORT by ideal (c#_3);
  COMFORT by best (c#_4);
  COMFORT by fun (c#_5);
  COMFORT by plea (c#_6);

  PLEASURE by skill (c#_7);
  PLEASURE by believe (c#_8);
  PLEASURE by ideal (c#_9);
  PLEASURE by best (c#_10);
  PLEASURE by relax (c#_11);
  PLEASURE by easy (c#_12);

  EUDAIMONIA by relax (c#_13);
  EUDAIMONIA by easy (c#_14);
  EUDAIMONIA by fun (c#_15);
  EUDAIMONIA by plea (c#_16);

   %g#1%

   %g#2%

  model priors:
  do(1,2) c#_1-c#_16~N(0,.01);

    OUTPUT:
  TECH1 tech8 STAND(STDYX);


INPUT READING TERMINATED NORMALLY


Measurement invariance testing with 3 factor model for the HEMA short scale
with Bayesian estimator (configural model)

SUMMARY OF ANALYSIS

Number of groups                                                 1
Number of observations                                         815

Number of dependent variables                                    8
Number of independent variables                                  0
Number of continuous latent variables                            3
Number of categorical latent variables                           1

Observed dependent variables

  Continuous
   RELAX       SKILL       BELIEVE     IDEAL       PLEA        EASY
   BEST        FUN

Continuous latent variables
   COMFORT     PLEASURE    EUDAIMON

Categorical latent variables
   G

  Knownclass            G


Estimator                                                    BAYES
Specifications for Bayesian Estimation
  Point estimate                                            MEDIAN
  Number of Markov chain Monte Carlo (MCMC) chains               3
  Random seed for the first chain                              100
  Starting value information                           UNPERTURBED
  Treatment of categorical mediator                         LATENT
  Algorithm used for Markov chain Monte Carlo           GIBBS(PX1)
  Convergence criterion                                  0.100D-01
  Maximum number of iterations                              500000
  K-th iteration used for thinning                               1

Input data file(s)
  bothsamples.dat
Input data format  FREE


SUMMARY OF DATA


COVARIANCE COVERAGE OF DATA

Minimum covariance coverage value   0.100

     Number of missing data patterns             7


     PROPORTION OF DATA PRESENT


           Covariance Coverage
              RELAX         SKILL         BELIEVE       IDEAL         PLEA
              ________      ________      ________      ________      ________
 RELAX          0.999
 SKILL          0.996         0.998
 BELIEVE        0.998         0.996         0.999
 IDEAL          0.999         0.998         0.999         1.000
 PLEA           0.999         0.998         0.999         1.000         1.000
 EASY           0.998         0.996         0.998         0.999         0.999
 BEST           0.998         0.996         0.998         0.999         0.999
 FUN            0.998         0.996         0.998         0.999         0.999


           Covariance Coverage
              EASY          BEST          FUN
              ________      ________      ________
 EASY           0.999
 BEST           0.998         0.999
 FUN            0.998         0.998         0.999


THE MODEL ESTIMATION TERMINATED NORMALLY

     USE THE FBITERATIONS OPTION TO INCREASE THE NUMBER OF ITERATIONS BY A FACTOR
     OF AT LEAST TWO TO CHECK CONVERGENCE AND THAT THE PSR VALUE DOES NOT INCREASE.


MODEL FIT INFORMATION

Number of Free Parameters                              86

Bayesian Posterior Predictive Checking using Chi-Square

          95% Confidence Interval for the Difference Between
          the Observed and the Replicated Chi-Square Values

                         -15.529            64.486

          Posterior Predictive P-Value       0.116

Information Criterion

          Deviance (DIC)                        20133.004
          Estimated number of parameters (pD)      66.645
          Bayesian (BIC)                        20576.002

Posterior Predictive P-Value (Confidence Limits), Deviance (DIC), and Estimated Number of
Parameters (pD) From Each Group

     Group 1 (0)             0.165 (-13.452, 46.493)       8880.420        33.679
     Group 2 (1)             0.245 (-17.173, 36.400)      11272.656        33.649


FINAL CLASS COUNTS AND PROPORTIONS FOR THE LATENT CLASSES
BASED ON THE ESTIMATED MODEL

    Latent
   Classes

       1        386.00000          0.47362
       2        429.00000          0.52638


MODEL RESULTS

                                Posterior  One-Tailed         95% C.I.
                    Estimate       S.D.      P-Value   Lower 2.5%  Upper 2.5%  Significance

Latent Class 1 (0)

 COMFORT  BY
    RELAX              1.186       0.110      0.000       0.965       1.386      *
    EASY               0.904       0.110      0.000       0.711       1.135      *
    SKILL             -0.030       0.072      0.337      -0.170       0.110
    BELIEVE           -0.033       0.073      0.325      -0.176       0.109
    IDEAL             -0.046       0.084      0.292      -0.211       0.120
    BEST               0.110       0.077      0.080      -0.044       0.259
    FUN               -0.007       0.104      0.476      -0.209       0.196
    PLEA               0.020       0.112      0.428      -0.195       0.242

 PLEASURE BY
    FUN                0.911       0.132      0.000       0.653       1.169      *
    PLEA               0.828       0.125      0.000       0.577       1.071      *
    SKILL             -0.076       0.075      0.152      -0.223       0.072
    BELIEVE           -0.029       0.077      0.348      -0.184       0.122
    IDEAL              0.011       0.086      0.450      -0.162       0.178
    BEST               0.083       0.081      0.152      -0.078       0.240
    RELAX             -0.006       0.101      0.477      -0.195       0.198
    EASY               0.015       0.097      0.440      -0.186       0.193

 EUDAIMON BY
    SKILL              0.510       0.066      0.000       0.386       0.643      *
    BELIEVE            0.501       0.075      0.000       0.357       0.650      *
    IDEAL              0.843       0.087      0.000       0.679       1.021      *
    BEST               0.626       0.078      0.000       0.477       0.784      *
    RELAX             -0.011       0.081      0.444      -0.174       0.149
    EASY               0.010       0.070      0.441      -0.129       0.146
    FUN               -0.023       0.081      0.385      -0.187       0.132
    PLEA               0.049       0.077      0.260      -0.110       0.193

 COMFORT  WITH
    EUDAIMONIA         0.169       0.136      0.118      -0.121       0.416
    PLEASURE           0.822       0.089      0.000       0.634       0.990      *

 PLEASURE WITH
    EUDAIMONIA         0.262       0.148      0.047      -0.041       0.527

 Means
    COMFORT            0.000       0.000      1.000       0.000       0.000
    PLEASURE           0.000       0.000      1.000       0.000       0.000
    EUDAIMONIA         0.000       0.000      1.000       0.000       0.000

 Intercepts
    RELAX              5.451       0.062      0.000       5.331       5.575      *
    SKILL              5.402       0.051      0.000       5.301       5.503      *
    BELIEVE            5.557       0.058      0.000       5.441       5.671      *
    IDEAL              5.390       0.062      0.000       5.268       5.510      *
    PLEA               5.684       0.054      0.000       5.578       5.790      *
    EASY               5.375       0.062      0.000       5.253       5.499      *
    BEST               5.488       0.058      0.000       5.376       5.601      *
    FUN                5.066       0.065      0.000       4.939       5.197      *

 Variances
    COMFORT            1.000       0.000      0.000       1.000       1.000
    PLEASURE           1.000       0.000      0.000       1.000       1.000
    EUDAIMONIA         1.000       0.000      0.000       1.000       1.000

 Residual Variances
    RELAX              0.173       0.092      0.000       0.004       0.341      *
    SKILL              0.745       0.068      0.000       0.622       0.889      *
    BELIEVE            1.052       0.088      0.000       0.891       1.238      *
    IDEAL              0.790       0.115      0.000       0.564       1.013      *
    PLEA               0.430       0.085      0.000       0.261       0.602      *
    EASY               0.675       0.072      0.000       0.530       0.816      *
    BEST               0.852       0.087      0.000       0.690       1.035      *
    FUN                0.879       0.126      0.000       0.625       1.121      *

Latent Class 2 (1)

 COMFORT  BY
    RELAX              1.095       0.116      0.000       0.902       1.356      *
    EASY               1.528       0.117      0.000       1.256       1.709      *
    SKILL              0.029       0.064      0.330      -0.098       0.154
    BELIEVE            0.119       0.069      0.043      -0.018       0.253
    IDEAL             -0.045       0.067      0.255      -0.176       0.087
    BEST              -0.096       0.066      0.070      -0.227       0.031
    FUN                0.051       0.096      0.302      -0.144       0.232
    PLEA              -0.035       0.082      0.327      -0.206       0.115

 PLEASURE BY
    FUN                1.329       0.139      0.000       1.038       1.576      *
    PLEA               1.079       0.137      0.000       0.835       1.367      *
    SKILL             -0.120       0.070      0.043      -0.258       0.017
    BELIEVE           -0.014       0.076      0.429      -0.166       0.133
    IDEAL             -0.002       0.075      0.488      -0.156       0.143
    BEST               0.142       0.077      0.042      -0.019       0.282
    RELAX              0.012       0.083      0.444      -0.157       0.171
    EASY               0.019       0.091      0.412      -0.165       0.199

 EUDAIMON BY
    SKILL              0.936       0.075      0.000       0.790       1.088      *
    BELIEVE            1.006       0.085      0.000       0.842       1.174      *
    IDEAL              1.073       0.073      0.000       0.933       1.219      *
    BEST               1.018       0.073      0.000       0.878       1.168      *
    RELAX              0.128       0.072      0.039      -0.016       0.268
    EASY              -0.075       0.084      0.176      -0.245       0.085
    FUN               -0.095       0.089      0.132      -0.276       0.077
    PLEA               0.133       0.096      0.099      -0.068       0.303

 COMFORT  WITH
    EUDAIMONIA         0.121       0.095      0.101      -0.062       0.308
    PLEASURE           0.436       0.089      0.000       0.247       0.593      *

 PLEASURE WITH
    EUDAIMONIA         0.508       0.086      0.000       0.332       0.667      *

 Means
    COMFORT            0.000       0.000      1.000       0.000       0.000
    PLEASURE           0.000       0.000      1.000       0.000       0.000
    EUDAIMONIA         0.000       0.000      1.000       0.000       0.000

 Intercepts
    RELAX              4.424       0.078      0.000       4.268       4.576      *
    SKILL              4.940       0.064      0.000       4.816       5.067      *
    BELIEVE            4.692       0.076      0.000       4.541       4.840      *
    IDEAL              5.169       0.064      0.000       5.043       5.296      *
    PLEA               5.223       0.071      0.000       5.081       5.361      *
    EASY               4.259       0.080      0.000       4.098       4.417      *
    BEST               5.162       0.066      0.000       5.035       5.292      *
    FUN                5.419       0.072      0.000       5.278       5.561      *

 Variances
    COMFORT            1.000       0.000      0.000       1.000       1.000
    PLEASURE           1.000       0.000      0.000       1.000       1.000
    EUDAIMONIA         1.000       0.000      0.000       1.000       1.000

 Residual Variances
    RELAX              1.364       0.187      0.000       0.912       1.661      *
    SKILL              0.997       0.087      0.000       0.841       1.179      *
    BELIEVE            1.427       0.119      0.000       1.214       1.677      *
    IDEAL              0.683       0.075      0.000       0.543       0.836      *
    PLEA               0.942       0.169      0.000       0.553       1.218      *
    EASY               0.369       0.266      0.000       0.002       0.985      *
    BEST               0.734       0.075      0.000       0.595       0.889      *
    FUN                0.557       0.230      0.000       0.101       0.976      *

Categorical Latent Variables

Class Proportions

    Class 1            0.474       0.000      0.000       0.474       0.474
    Class 2            0.526       0.000      0.000       0.526       0.526


STANDARDIZED MODEL RESULTS


STDYX Standardization

                                Posterior  One-Tailed         95% C.I.
                    Estimate       S.D.      P-Value   Lower 2.5%  Upper 2.5%
Latent Class 1 (0)

 COMFORT  BY
    RELAX              0.953       0.081      0.000       0.786       1.100      *
    EASY               0.733       0.082      0.000       0.587       0.906      *
    SKILL             -0.030       0.072      0.337      -0.171       0.111
    BELIEVE           -0.029       0.064      0.325      -0.154       0.096
    IDEAL             -0.037       0.069      0.292      -0.173       0.099
    BEST               0.095       0.067      0.080      -0.038       0.224
    FUN               -0.005       0.080      0.476      -0.162       0.151
    PLEA               0.018       0.104      0.428      -0.183       0.224

 PLEASURE BY
    FUN                0.702       0.096      0.000       0.512       0.889      *
    PLEA               0.769       0.112      0.000       0.541       0.989      *
    SKILL             -0.077       0.075      0.152      -0.224       0.071
    BELIEVE           -0.026       0.068      0.348      -0.161       0.107
    IDEAL              0.009       0.071      0.450      -0.132       0.145
    BEST               0.072       0.070      0.152      -0.068       0.206
    RELAX             -0.005       0.081      0.477      -0.157       0.159
    EASY               0.012       0.079      0.440      -0.152       0.157

 EUDAIMON BY
    SKILL              0.513       0.059      0.000       0.395       0.628      *
    BELIEVE            0.440       0.061      0.000       0.319       0.557      *
    IDEAL              0.690       0.061      0.000       0.572       0.810      *
    BEST               0.543       0.060      0.000       0.425       0.661      *
    RELAX             -0.009       0.065      0.444      -0.140       0.120
    EASY               0.008       0.057      0.441      -0.104       0.119
    FUN               -0.018       0.063      0.385      -0.144       0.102
    PLEA               0.046       0.071      0.260      -0.102       0.180

 COMFORT  WITH
    EUDAIMONIA         0.169       0.136      0.118      -0.121       0.416
    PLEASURE           0.822       0.089      0.000       0.634       0.990      *

 PLEASURE WITH
    EUDAIMONIA         0.262       0.148      0.047      -0.041       0.527

 Means
    COMFORT            0.000       0.000      1.000       0.000       0.000
    PLEASURE           0.000       0.000      1.000       0.000       0.000
    EUDAIMONIA         0.000       0.000      1.000       0.000       0.000

 Intercepts
    RELAX              4.382       0.158      0.000       4.075       4.693      *
    SKILL              5.418       0.206      0.000       5.014       5.822      *
    BELIEVE            4.879       0.183      0.000       4.520       5.239      *
    IDEAL              4.416       0.167      0.000       4.094       4.745      *
    PLEA               5.285       0.191      0.000       4.913       5.664      *
    EASY               4.366       0.163      0.000       4.049       4.691      *
    BEST               4.762       0.178      0.000       4.425       5.120      *
    FUN                3.905       0.148      0.000       3.620       4.199      *

 Variances
    COMFORT            1.000       0.000      0.000       1.000       1.000
    PLEASURE           1.000       0.000      0.000       1.000       1.000
    EUDAIMONIA         1.000       0.000      0.000       1.000       1.000

 Residual Variances
    RELAX              0.112       0.060      0.000       0.002       0.223      *
    SKILL              0.752       0.055      0.000       0.635       0.852      *
    BELIEVE            0.813       0.049      0.000       0.709       0.899      *
    IDEAL              0.532       0.077      0.000       0.371       0.673      *
    PLEA               0.372       0.074      0.000       0.224       0.523      *
    EASY               0.446       0.047      0.000       0.348       0.534      *
    BEST               0.644       0.060      0.000       0.522       0.756      *
    FUN                0.524       0.074      0.000       0.372       0.659      *

Latent Class 2 (1)

 COMFORT  BY
    RELAX              0.674       0.063      0.000       0.572       0.824      *
    EASY               0.932       0.065      0.000       0.774       1.022      *
    SKILL              0.022       0.048      0.330      -0.074       0.115
    BELIEVE            0.075       0.044      0.043      -0.011       0.162
    IDEAL             -0.033       0.049      0.255      -0.131       0.065
    BEST              -0.069       0.048      0.070      -0.165       0.023
    FUN                0.034       0.064      0.302      -0.097       0.156
    PLEA              -0.024       0.055      0.327      -0.139       0.077

 PLEASURE BY
    FUN                0.887       0.087      0.000       0.705       1.045      *
    PLEA               0.722       0.085      0.000       0.573       0.905      *
    SKILL             -0.090       0.053      0.043      -0.196       0.012
    BELIEVE           -0.009       0.048      0.429      -0.105       0.085
    IDEAL             -0.002       0.056      0.488      -0.117       0.106
    BEST               0.102       0.056      0.042      -0.014       0.205
    RELAX              0.007       0.051      0.444      -0.096       0.105
    EASY               0.012       0.055      0.412      -0.101       0.122

 EUDAIMON BY
    SKILL              0.701       0.046      0.000       0.609       0.789      *
    BELIEVE            0.640       0.044      0.000       0.551       0.724      *
    IDEAL              0.795       0.042      0.000       0.712       0.877      *
    BEST               0.737       0.041      0.000       0.656       0.819      *
    RELAX              0.079       0.045      0.039      -0.010       0.165
    EASY              -0.046       0.051      0.176      -0.149       0.053
    FUN               -0.064       0.060      0.132      -0.187       0.052
    PLEA               0.090       0.064      0.099      -0.045       0.204

 COMFORT  WITH
    EUDAIMONIA         0.121       0.095      0.101      -0.062       0.308
    PLEASURE           0.436       0.089      0.000       0.247       0.593      *

 PLEASURE WITH
    EUDAIMONIA         0.508       0.086      0.000       0.332       0.667      *

 Means
    COMFORT            0.000       0.000      1.000       0.000       0.000
    PLEASURE           0.000       0.000      1.000       0.000       0.000
    EUDAIMONIA         0.000       0.000      1.000       0.000       0.000

 Intercepts
    RELAX              2.728       0.103      0.000       2.524       2.934      *
    SKILL              3.705       0.138      0.000       3.437       3.981      *
    BELIEVE            2.984       0.112      0.000       2.766       3.207      *
    IDEAL              3.830       0.140      0.000       3.563       4.106      *
    PLEA               3.503       0.126      0.000       3.258       3.754      *
    EASY               2.598       0.097      0.000       2.406       2.786      *
    BEST               3.740       0.133      0.000       3.482       4.004      *
    FUN                3.620       0.134      0.000       3.362       3.889      *

 Variances
    COMFORT            1.000       0.000      0.000       1.000       1.000
    PLEASURE           1.000       0.000      0.000       1.000       1.000
    EUDAIMONIA         1.000       0.000      0.000       1.000       1.000

 Residual Variances
    RELAX              0.519       0.071      0.000       0.341       0.627      *
    SKILL              0.561       0.047      0.000       0.470       0.654      *
    BELIEVE            0.578       0.044      0.000       0.492       0.665      *
    IDEAL              0.375       0.043      0.000       0.293       0.462      *
    PLEA               0.424       0.077      0.000       0.246       0.549      *
    EASY               0.137       0.099      0.000       0.001       0.366      *
    BEST               0.385       0.041      0.000       0.309       0.467      *
    FUN                0.248       0.103      0.000       0.045       0.440      *


R-SQUARE

Class 1

                                Posterior  One-Tailed         95% C.I.
    Variable        Estimate       S.D.      P-Value   Lower 2.5%  Upper 2.5%

    RELAX              0.888       0.060      0.000       0.777       0.998
    SKILL              0.248       0.055      0.000       0.148       0.365
    BELIEVE            0.187       0.049      0.000       0.101       0.291
    IDEAL              0.468       0.077      0.000       0.327       0.629
    PLEA               0.628       0.074      0.000       0.477       0.776
    EASY               0.554       0.047      0.000       0.466       0.652
    BEST               0.356       0.060      0.000       0.244       0.478
    FUN                0.476       0.074      0.000       0.341       0.628

Class 2

                                Posterior  One-Tailed         95% C.I.
    Variable        Estimate       S.D.      P-Value   Lower 2.5%  Upper 2.5%

    RELAX              0.481       0.071      0.000       0.373       0.659
    SKILL              0.439       0.047      0.000       0.346       0.530
    BELIEVE            0.422       0.044      0.000       0.335       0.507
    IDEAL              0.625       0.043      0.000       0.538       0.706
    PLEA               0.576       0.077      0.000       0.451       0.754
    EASY               0.863       0.099      0.000       0.634       0.999
    BEST               0.615       0.041      0.000       0.533       0.691
    FUN                0.752       0.103      0.000       0.560       0.955


TECHNICAL 1 OUTPUT


     PARAMETER SPECIFICATION FOR LATENT CLASS 1 (0)


           NU
              RELAX         SKILL         BELIEVE       IDEAL         PLEA
              ________      ________      ________      ________      ________
 1                  1             2             3             4             5


           NU
              EASY          BEST          FUN
              ________      ________      ________
 1                  6             7             8


           LAMBDA
              COMFORT       PLEASURE      EUDAIMON
              ________      ________      ________
 RELAX              9            10            11
 SKILL             12            13            14
 BELIEVE           15            16            17
 IDEAL             18            19            20
 PLEA              21            22            23
 EASY              24            25            26
 BEST              27            28            29
 FUN               30            31            32


           THETA
              RELAX         SKILL         BELIEVE       IDEAL         PLEA
              ________      ________      ________      ________      ________
 RELAX             33
 SKILL              0            34
 BELIEVE            0             0            35
 IDEAL              0             0             0            36
 PLEA               0             0             0             0            37
 EASY               0             0             0             0             0
 BEST               0             0             0             0             0
 FUN                0             0             0             0             0


           THETA
              EASY          BEST          FUN
              ________      ________      ________
 EASY              38
 BEST               0            39
 FUN                0             0            40


           ALPHA
              COMFORT       PLEASURE      EUDAIMON
              ________      ________      ________
 1                  0             0             0


           BETA
              COMFORT       PLEASURE      EUDAIMON
              ________      ________      ________
 COMFORT            0             0             0
 PLEASURE           0             0             0
 EUDAIMON           0             0             0


           PSI
              COMFORT       PLEASURE      EUDAIMON
              ________      ________      ________
 COMFORT            0
 PLEASURE          41             0
 EUDAIMON          42            43             0


     PARAMETER SPECIFICATION FOR LATENT CLASS 2 (1)


           NU
              RELAX         SKILL         BELIEVE       IDEAL         PLEA
              ________      ________      ________      ________      ________
 1                 44            45            46            47            48


           NU
              EASY          BEST          FUN
              ________      ________      ________
 1                 49            50            51


           LAMBDA
              COMFORT       PLEASURE      EUDAIMON
              ________      ________      ________
 RELAX             52            53            54
 SKILL             55            56            57
 BELIEVE           58            59            60
 IDEAL             61            62            63
 PLEA              64            65            66
 EASY              67            68            69
 BEST              70            71            72
 FUN               73            74            75


           THETA
              RELAX         SKILL         BELIEVE       IDEAL         PLEA
              ________      ________      ________      ________      ________
 RELAX             76
 SKILL              0            77
 BELIEVE            0             0            78
 IDEAL              0             0             0            79
 PLEA               0             0             0             0            80
 EASY               0             0             0             0             0
 BEST               0             0             0             0             0
 FUN                0             0             0             0             0


           THETA
              EASY          BEST          FUN
              ________      ________      ________
 EASY              81
 BEST               0            82
 FUN                0             0            83


           ALPHA
              COMFORT       PLEASURE      EUDAIMON
              ________      ________      ________
 1                  0             0             0


           BETA
              COMFORT       PLEASURE      EUDAIMON
              ________      ________      ________
 COMFORT            0             0             0
 PLEASURE           0             0             0
 EUDAIMON           0             0             0


           PSI
              COMFORT       PLEASURE      EUDAIMON
              ________      ________      ________
 COMFORT            0
 PLEASURE          84             0
 EUDAIMON          85            86             0


     PARAMETER SPECIFICATION FOR LATENT CLASS REGRESSION MODEL PART


           ALPHA(C)
              G#1           G#2
              ________      ________
 1                  0             0


           GAMMA(C)
              COMFORT       PLEASURE      EUDAIMON
              ________      ________      ________
 G#1                0             0             0
 G#2                0             0             0


     STARTING VALUES FOR LATENT CLASS 1 (0)


           NU
              RELAX         SKILL         BELIEVE       IDEAL         PLEA
              ________      ________      ________      ________      ________
 1              3.370         3.957         3.657         3.986         4.113


           NU
              EASY          BEST          FUN
              ________      ________      ________
 1              3.227         4.032         3.849


           LAMBDA
              COMFORT       PLEASURE      EUDAIMON
              ________      ________      ________
 RELAX          1.000         1.000         1.000
 SKILL          1.000         1.000         1.000
 BELIEVE        1.000         1.000         1.000
 IDEAL          1.000         1.000         1.000
 PLEA           1.000         1.000         1.000
 EASY           1.000         1.000         1.000
 BEST           1.000         1.000         1.000
 FUN            1.000         1.000         1.000


           THETA
              RELAX         SKILL         BELIEVE       IDEAL         PLEA
              ________      ________      ________      ________      ________
 RELAX          1.178
 SKILL          0.000         0.722
 BELIEVE        0.000         0.000         1.040
 IDEAL          0.000         0.000         0.000         0.826
 PLEA           0.000         0.000         0.000         0.000         0.878
 EASY           0.000         0.000         0.000         0.000         0.000
 BEST           0.000         0.000         0.000         0.000         0.000
 FUN            0.000         0.000         0.000         0.000         0.000


           THETA
              EASY          BEST          FUN
              ________      ________      ________
 EASY           1.214
 BEST           0.000         0.823
 FUN            0.000         0.000         0.985


           ALPHA
              COMFORT       PLEASURE      EUDAIMON
              ________      ________      ________
 1              0.000         0.000         0.000


           BETA
              COMFORT       PLEASURE      EUDAIMON
              ________      ________      ________
 COMFORT        0.000         0.000         0.000
 PLEASURE       0.000         0.000         0.000
 EUDAIMON       0.000         0.000         0.000


           PSI
              COMFORT       PLEASURE      EUDAIMON
              ________      ________      ________
 COMFORT        1.000
 PLEASURE       0.000         1.000
 EUDAIMON       0.000         0.000         1.000


     STARTING VALUES FOR LATENT CLASS 2 (1)


           NU
              RELAX         SKILL         BELIEVE       IDEAL         PLEA
              ________      ________      ________      ________      ________
 1              6.440         6.360         6.542         6.557         6.763


           NU
              EASY          BEST          FUN
              ________      ________      ________
 1              6.343         6.597         6.657


           LAMBDA
              COMFORT       PLEASURE      EUDAIMON
              ________      ________      ________
 RELAX          1.000         1.000         1.000
 SKILL          1.000         1.000         1.000
 BELIEVE        1.000         1.000         1.000
 IDEAL          1.000         1.000         1.000
 PLEA           1.000         1.000         1.000
 EASY           1.000         1.000         1.000
 BEST           1.000         1.000         1.000
 FUN            1.000         1.000         1.000


           THETA
              RELAX         SKILL         BELIEVE       IDEAL         PLEA
              ________      ________      ________      ________      ________
 RELAX          1.178
 SKILL          0.000         0.722
 BELIEVE        0.000         0.000         1.040
 IDEAL          0.000         0.000         0.000         0.826
 PLEA           0.000         0.000         0.000         0.000         0.878
 EASY           0.000         0.000         0.000         0.000         0.000
 BEST           0.000         0.000         0.000         0.000         0.000
 FUN            0.000         0.000         0.000         0.000         0.000


           THETA
              EASY          BEST          FUN
              ________      ________      ________
 EASY           1.214
 BEST           0.000         0.823
 FUN            0.000         0.000         0.985


           ALPHA
              COMFORT       PLEASURE      EUDAIMON
              ________      ________      ________
 1              0.000         0.000         0.000


           BETA
              COMFORT       PLEASURE      EUDAIMON
              ________      ________      ________
 COMFORT        0.000         0.000         0.000
 PLEASURE       0.000         0.000         0.000
 EUDAIMON       0.000         0.000         0.000


           PSI
              COMFORT       PLEASURE      EUDAIMON
              ________      ________      ________
 COMFORT        1.000
 PLEASURE       0.000         1.000
 EUDAIMON       0.000         0.000         1.000


     STARTING VALUES FOR LATENT CLASS REGRESSION MODEL PART


           ALPHA(C)
              G#1           G#2
              ________      ________
 1              0.000         0.000


           GAMMA(C)
              COMFORT       PLEASURE      EUDAIMON
              ________      ________      ________
 G#1            0.000         0.000         0.000
 G#2            0.000         0.000         0.000


     PRIORS FOR ALL PARAMETERS            PRIOR MEAN      PRIOR VARIANCE     PRIOR STD. DEV.

     Parameter 1~N(0.000,infinity)           0.0000            infinity            infinity
     Parameter 2~N(0.000,infinity)           0.0000            infinity            infinity
     Parameter 3~N(0.000,infinity)           0.0000            infinity            infinity
     Parameter 4~N(0.000,infinity)           0.0000            infinity            infinity
     Parameter 5~N(0.000,infinity)           0.0000            infinity            infinity
     Parameter 6~N(0.000,infinity)           0.0000            infinity            infinity
     Parameter 7~N(0.000,infinity)           0.0000            infinity            infinity
     Parameter 8~N(0.000,infinity)           0.0000            infinity            infinity
     Parameter 9~N(0.000,infinity)           0.0000            infinity            infinity
     Parameter 10~N(0.000,0.010)             0.0000              0.0100              0.1000
     Parameter 11~N(0.000,0.010)             0.0000              0.0100              0.1000
     Parameter 12~N(0.000,0.010)             0.0000              0.0100              0.1000
     Parameter 13~N(0.000,0.010)             0.0000              0.0100              0.1000
     Parameter 14~N(0.000,infinity)          0.0000            infinity            infinity
     Parameter 15~N(0.000,0.010)             0.0000              0.0100              0.1000
     Parameter 16~N(0.000,0.010)             0.0000              0.0100              0.1000
     Parameter 17~N(0.000,infinity)          0.0000            infinity            infinity
     Parameter 18~N(0.000,0.010)             0.0000              0.0100              0.1000
     Parameter 19~N(0.000,0.010)             0.0000              0.0100              0.1000
     Parameter 20~N(0.000,infinity)          0.0000            infinity            infinity
     Parameter 21~N(0.000,0.010)             0.0000              0.0100              0.1000
     Parameter 22~N(0.000,infinity)          0.0000            infinity            infinity
     Parameter 23~N(0.000,0.010)             0.0000              0.0100              0.1000
     Parameter 24~N(0.000,infinity)          0.0000            infinity            infinity
     Parameter 25~N(0.000,0.010)             0.0000              0.0100              0.1000
     Parameter 26~N(0.000,0.010)             0.0000              0.0100              0.1000
     Parameter 27~N(0.000,0.010)             0.0000              0.0100              0.1000
     Parameter 28~N(0.000,0.010)             0.0000              0.0100              0.1000
     Parameter 29~N(0.000,infinity)          0.0000            infinity            infinity
     Parameter 30~N(0.000,0.010)             0.0000              0.0100              0.1000
     Parameter 31~N(0.000,infinity)          0.0000            infinity            infinity
     Parameter 32~N(0.000,0.010)             0.0000              0.0100              0.1000
     Parameter 33~IG(-1.000,0.000)         infinity            infinity            infinity
     Parameter 34~IG(-1.000,0.000)         infinity            infinity            infinity
     Parameter 35~IG(-1.000,0.000)         infinity            infinity            infinity
     Parameter 36~IG(-1.000,0.000)         infinity            infinity            infinity
     Parameter 37~IG(-1.000,0.000)         infinity            infinity            infinity
     Parameter 38~IG(-1.000,0.000)         infinity            infinity            infinity
     Parameter 39~IG(-1.000,0.000)         infinity            infinity            infinity
     Parameter 40~IG(-1.000,0.000)         infinity            infinity            infinity
     Parameter 41~IW(0.000,-4)
     Parameter 42~IW(0.000,-4)
     Parameter 43~IW(0.000,-4)
     Parameter 44~N(0.000,infinity)          0.0000            infinity            infinity
     Parameter 45~N(0.000,infinity)          0.0000            infinity            infinity
     Parameter 46~N(0.000,infinity)          0.0000            infinity            infinity
     Parameter 47~N(0.000,infinity)          0.0000            infinity            infinity
     Parameter 48~N(0.000,infinity)          0.0000            infinity            infinity
     Parameter 49~N(0.000,infinity)          0.0000            infinity            infinity
     Parameter 50~N(0.000,infinity)          0.0000            infinity            infinity
     Parameter 51~N(0.000,infinity)          0.0000            infinity            infinity
     Parameter 52~N(0.000,infinity)          0.0000            infinity            infinity
     Parameter 53~N(0.000,0.010)             0.0000              0.0100              0.1000
     Parameter 54~N(0.000,0.010)             0.0000              0.0100              0.1000
     Parameter 55~N(0.000,0.010)             0.0000              0.0100              0.1000
     Parameter 56~N(0.000,0.010)             0.0000              0.0100              0.1000
     Parameter 57~N(0.000,infinity)          0.0000            infinity            infinity
     Parameter 58~N(0.000,0.010)             0.0000              0.0100              0.1000
     Parameter 59~N(0.000,0.010)             0.0000              0.0100              0.1000
     Parameter 60~N(0.000,infinity)          0.0000            infinity            infinity
     Parameter 61~N(0.000,0.010)             0.0000              0.0100              0.1000
     Parameter 62~N(0.000,0.010)             0.0000              0.0100              0.1000
     Parameter 63~N(0.000,infinity)          0.0000            infinity            infinity
     Parameter 64~N(0.000,0.010)             0.0000              0.0100              0.1000
     Parameter 65~N(0.000,infinity)          0.0000            infinity            infinity
     Parameter 66~N(0.000,0.010)             0.0000              0.0100              0.1000
     Parameter 67~N(0.000,infinity)          0.0000            infinity            infinity
     Parameter 68~N(0.000,0.010)             0.0000              0.0100              0.1000
     Parameter 69~N(0.000,0.010)             0.0000              0.0100              0.1000
     Parameter 70~N(0.000,0.010)             0.0000              0.0100              0.1000
     Parameter 71~N(0.000,0.010)             0.0000              0.0100              0.1000
     Parameter 72~N(0.000,infinity)          0.0000            infinity            infinity
     Parameter 73~N(0.000,0.010)             0.0000              0.0100              0.1000
     Parameter 74~N(0.000,infinity)          0.0000            infinity            infinity
     Parameter 75~N(0.000,0.010)             0.0000              0.0100              0.1000
     Parameter 76~IG(-1.000,0.000)         infinity            infinity            infinity
     Parameter 77~IG(-1.000,0.000)         infinity            infinity            infinity
     Parameter 78~IG(-1.000,0.000)         infinity            infinity            infinity
     Parameter 79~IG(-1.000,0.000)         infinity            infinity            infinity
     Parameter 80~IG(-1.000,0.000)         infinity            infinity            infinity
     Parameter 81~IG(-1.000,0.000)         infinity            infinity            infinity
     Parameter 82~IG(-1.000,0.000)         infinity            infinity            infinity
     Parameter 83~IG(-1.000,0.000)         infinity            infinity            infinity
     Parameter 84~IW(0.000,-4)
     Parameter 85~IW(0.000,-4)
     Parameter 86~IW(0.000,-4)


TECHNICAL 8 OUTPUT


     Simulated prior distributions

     Parameter       Prior Mean  Prior Variance  Prior Std. Dev.


     Parameter 1 Improper Prior
     Parameter 2 Improper Prior
     Parameter 3 Improper Prior
     Parameter 4 Improper Prior
     Parameter 5 Improper Prior
     Parameter 6 Improper Prior
     Parameter 7 Improper Prior
     Parameter 8 Improper Prior
     Parameter 9 Improper Prior
     Parameter 10         0.0015          0.0092          0.0958
     Parameter 11         0.0046          0.0102          0.1008
     Parameter 12         0.0046          0.0099          0.0995
     Parameter 13        -0.0003          0.0096          0.0981
     Parameter 14 Improper Prior
     Parameter 15        -0.0013          0.0102          0.1012
     Parameter 16         0.0035          0.0096          0.0981
     Parameter 17 Improper Prior
     Parameter 18        -0.0041          0.0101          0.1003
     Parameter 19         0.0013          0.0099          0.0995
     Parameter 20 Improper Prior
     Parameter 21         0.0007          0.0094          0.0972
     Parameter 22 Improper Prior
     Parameter 23         0.0056          0.0100          0.0998
     Parameter 24 Improper Prior
     Parameter 25         0.0025          0.0099          0.0993
     Parameter 26        -0.0035          0.0098          0.0992
     Parameter 27         0.0011          0.0101          0.1006
     Parameter 28         0.0039          0.0097          0.0987
     Parameter 29 Improper Prior
     Parameter 30        -0.0047          0.0109          0.1046
     Parameter 31 Improper Prior
     Parameter 32        -0.0034          0.0106          0.1029
     Parameter 33 Improper Prior
     Parameter 34 Improper Prior
     Parameter 35 Improper Prior
     Parameter 36 Improper Prior
     Parameter 37 Improper Prior
     Parameter 38 Improper Prior
     Parameter 39 Improper Prior
     Parameter 40 Improper Prior
     Parameter 41 Improper Prior
     Parameter 42 Improper Prior
     Parameter 43 Improper Prior
     Parameter 44 Improper Prior
     Parameter 45 Improper Prior
     Parameter 46 Improper Prior
     Parameter 47 Improper Prior
     Parameter 48 Improper Prior
     Parameter 49 Improper Prior
     Parameter 50 Improper Prior
     Parameter 51 Improper Prior
     Parameter 52 Improper Prior
     Parameter 53         0.0053          0.0095          0.0973
     Parameter 54         0.0032          0.0100          0.0998
     Parameter 55        -0.0027          0.0097          0.0984
     Parameter 56        -0.0017          0.0094          0.0970
     Parameter 57 Improper Prior
     Parameter 58         0.0072          0.0107          0.1032
     Parameter 59        -0.0011          0.0106          0.1030
     Parameter 60 Improper Prior
     Parameter 61        -0.0066          0.0101          0.1003
     Parameter 62        -0.0010          0.0098          0.0992
     Parameter 63 Improper Prior
     Parameter 64         0.0055          0.0104          0.1019
     Parameter 65 Improper Prior
     Parameter 66        -0.0015          0.0104          0.1021
     Parameter 67 Improper Prior
     Parameter 68        -0.0052          0.0091          0.0956
     Parameter 69        -0.0049          0.0096          0.0978
     Parameter 70         0.0029          0.0100          0.1000
     Parameter 71         0.0021          0.0104          0.1019
     Parameter 72 Improper Prior
     Parameter 73        -0.0012          0.0104          0.1022
     Parameter 74 Improper Prior
     Parameter 75        -0.0027          0.0097          0.0987
     Parameter 76 Improper Prior
     Parameter 77 Improper Prior
     Parameter 78 Improper Prior
     Parameter 79 Improper Prior
     Parameter 80 Improper Prior
     Parameter 81 Improper Prior
     Parameter 82 Improper Prior
     Parameter 83 Improper Prior
     Parameter 84 Improper Prior
     Parameter 85 Improper Prior
     Parameter 86 Improper Prior


   TECHNICAL 8 OUTPUT FOR BAYES ESTIMATION

                     POTENTIAL       PARAMETER WITH
     ITERATION    SCALE REDUCTION      HIGHEST PSR
     100              1.840               11
     200              2.555               81
     300              1.472               11
     400              1.786               81
     500              1.471               11
     600              1.347               43
     700              1.410               81
     800              2.218               81
     900              1.593               81
     1000             2.032               83
     1100             1.197               81
     1200             1.207               33
     1300             1.532               41
     1400             2.537               41
     1500             1.679               41
     1600             1.258               41
     1700             1.468               83
     1800             1.551               81
     1900             1.778               81
     2000             1.158               81
     2100             1.238               11
     2200             1.383               41
     2300             1.657               41
     2400             1.931               41
     2500             1.737               81
     2600             2.139               81
     2700             1.838               81
     2800             1.646               81
     2900             1.386               81
     3000             1.213               81
     3100             1.112               37
     3200             1.106               41
     3300             1.055               37
     3400             1.035               65
     3500             1.073               81
     3600             1.174               81
     3700             1.326               81
     3800             1.505               81
     3900             1.447               81
     4000             1.217               81
     4100             1.128               81
     4200             1.115               81
     4300             1.070               83
     4400             1.082               66
     4500             1.075               66
     4600             1.048               66
     4700             1.045               11
     4800             1.058               11
     4900             1.081               11
     5000             1.063               74
     5100             1.075               83
     5200             1.114               83
     5300             1.159               83
     5400             1.109               83
     5500             1.062               83
     5600             1.051               83
     5700             1.042               83
     5800             1.036               81
     5900             1.056               83
     6000             1.084               80
     6100             1.083               83
     6200             1.077               83
     6300             1.090               83
     6400             1.088               83
     6500             1.046               83
     6600             1.053               1
     6700             1.053               1
     6800             1.038               1
     6900             1.042               1
     7000             1.047               1
     7100             1.053               1
     7200             1.047               83
     7300             1.046               74
     7400             1.053               83
     7500             1.052               83
     7600             1.041               83
     7700             1.029               83
     7800             1.032               83
     7900             1.030               83
     8000             1.025               83
     8100             1.020               33
     8200             1.018               43
     8300             1.025               33
     8400             1.024               43
     8500             1.031               81
     8600             1.050               81
     8700             1.055               81
     8800             1.046               81
     8900             1.067               81
     9000             1.056               83
     9100             1.065               83
     9200             1.096               83
     9300             1.147               83
     9400             1.153               83
     9500             1.141               83
     9600             1.157               83
     9700             1.135               83
     9800             1.121               83
     9900             1.102               83
     10000            1.088               83
     10100            1.101               83
     10200            1.105               83
     10300            1.095               83
     10400            1.085               83
     10500            1.080               83
     10600            1.078               83
     10700            1.061               83
     10800            1.040               83
     10900            1.039               83
     11000            1.025               83
     11100            1.016               67
     11200            1.022               81
     11300            1.022               67
     11400            1.015               67
     11500            1.011               67
     11600            1.008               68
     11700            1.007               46
     11800            1.006               46
     11900            1.005               1
     12000            1.006               1
     12100            1.008               1
     12200            1.013               1
     12300            1.014               81
     12400            1.023               33
     12500            1.022               33
     12600            1.016               1
     12700            1.020               83
     12800            1.043               83
     12900            1.057               83
     13000            1.066               83
     13100            1.073               83
     13200            1.092               83
     13300            1.117               83
     13400            1.144               83
     13500            1.172               83
     13600            1.191               83
     13700            1.205               83
     13800            1.205               83
     13900            1.205               83
     14000            1.213               83
     14100            1.197               83
     14200            1.174               83
     14300            1.181               83
     14400            1.176               83
     14500            1.174               83
     14600            1.158               83
     14700            1.124               83
     14800            1.140               81
     14900            1.147               81
     15000            1.145               81
     15100            1.131               81
     15200            1.114               81
     15300            1.107               81
     15400            1.101               81
     15500            1.081               81
     15600            1.087               83
     15700            1.100               83
     15800            1.118               83
     15900            1.145               83
     16000            1.155               83
     16100            1.144               83
     16200            1.113               83
     16300            1.112               83
     16400            1.108               83
     16500            1.102               83
     16600            1.083               83
     16700            1.067               83
     16800            1.052               83
     16900            1.035               83
     17000            1.045               81
     17100            1.048               81
     17200            1.051               81
     17300            1.049               81
     17400            1.048               81
     17500            1.054               81
     17600            1.056               81
     17700            1.056               81
     17800            1.052               81
     17900            1.049               81
     18000            1.043               81
     18100            1.036               65
     18200            1.034               65
     18300            1.040               33
     18400            1.050               33
     18500            1.052               33
     18600            1.052               33
     18700            1.058               33
     18800            1.070               33
     18900            1.066               33
     19000            1.057               33
     19100            1.044               33
     19200            1.043               33
     19300            1.038               33
     19400            1.040               33
     19500            1.029               9
     19600            1.029               9
     19700            1.028               33
     19800            1.027               9
     19900            1.028               33
     20000            1.035               33
     20100            1.034               33
     20200            1.037               33
     20300            1.038               33
     20400            1.038               33
     20500            1.033               33
     20600            1.030               33
     20700            1.027               83
     20800            1.040               83
     20900            1.052               83
     21000            1.064               83
     21100            1.072               83
     21200            1.085               83
     21300            1.095               83
     21400            1.089               83
     21500            1.092               83
     21600            1.080               83
     21700            1.075               83
     21800            1.064               83
     21900            1.065               83
     22000            1.060               83
     22100            1.048               83
     22200            1.050               83
     22300            1.051               83
     22400            1.053               83
     22500            1.059               67
     22600            1.063               81
     22700            1.059               81
     22800            1.058               81
     22900            1.054               67
     23000            1.045               67
     23100            1.042               67
     23200            1.036               67
     23300            1.032               67
     23400            1.037               67
     23500            1.040               83
     23600            1.044               67
     23700            1.048               67
     23800            1.050               81
     23900            1.060               81
     24000            1.061               81
     24100            1.059               81
     24200            1.059               81
     24300            1.056               81
     24400            1.047               67
     24500            1.040               67
     24600            1.036               67
     24700            1.034               67
     24800            1.029               81
     24900            1.029               33
     25000            1.031               33
     25100            1.032               33
     25200            1.028               33
     25300            1.026               33
     25400            1.026               67
     25500            1.030               67
     25600            1.036               67
     25700            1.041               67
     25800            1.046               67
     25900            1.050               81
     26000            1.051               81
     26100            1.052               81
     26200            1.058               81
     26300            1.053               81
     26400            1.043               81
     26500            1.041               81
     26600            1.034               81
     26700            1.027               81
     26800            1.027               33
     26900            1.036               33
     27000            1.045               33
     27100            1.046               33
     27200            1.053               33
     27300            1.056               33
     27400            1.057               33
     27500            1.051               33
     27600            1.052               33
     27700            1.051               33
     27800            1.050               33
     27900            1.047               33
     28000            1.045               33
     28100            1.046               33
     28200            1.049               33
     28300            1.048               33
     28400            1.048               33
     28500            1.047               33
     28600            1.045               33
     28700            1.040               33
     28800            1.038               33
     28900            1.036               33
     29000            1.038               33
     29100            1.037               33
     29200            1.033               33
     29300            1.031               33
     29400            1.030               33
     29500            1.028               33
     29600            1.025               33
     29700            1.023               33
     29800            1.022               33
     29900            1.024               33
     30000            1.023               33
     30100            1.019               33


DIAGRAM INFORMATION

  Mplus diagrams are currently not available for Mixture analysis.
  No diagram output was produced.


     Beginning Time:  22:09:59
        Ending Time:  22:11:17
       Elapsed Time:  00:01:18


MUTHEN & MUTHEN
3463 Stoner Ave.
Los Angeles, CA  90066

Tel: (310) 391-9971
Fax: (310) 391-8971
Web: www.StatModel.com
Support: Support@StatModel.com

Copyright (c) 1998-2013 Muthen & Muthen
