# Supplementary material for: Measuring hedonia and eudaimonia as motives for activities: cross-national investigation through traditional and Bayesian structural equation modeling
Source: Front Psychol. 2014 Sep 8;5:984. doi: 10.3389/fpsyg.2014.00984 (PMC4157462; doi:10.3389/fpsyg.2014.00984)
Supplement: Supplementary file 1 [file DataSheet1.ZIP › 24.out]

Mplus VERSION 7.11
MUTHEN & MUTHEN
07/30/2014  10:12 PM

INPUT INSTRUCTIONS

  Title: Measurement invariance testing with 3 factor model for the HEMA short scale
  with Bayesian estimator (metric model), approximate invariance testing

  DATA:
  FILE IS bothsamples.dat;

   Variable:
  NAMES ARE  gender age relax skill believe plea ideal enjoy easy best fun group lang;
  USEVARIABLES are relax skill believe  ideal plea easy  best fun ; !enjoy

   MISSING ARE ALL (-9);
  !groups 0 = Polish  1 = English
  KNOWNCLASS IS g (lang=0 lang=1);
  CLASSES IS g(2);

    ANALYSIS:
    type is mixture;
    ESTIMATOR IS BAYES;
    model=allfree;
    Bconvergence=.01 ;
    Biterations = 500000 (20000);
    processor is 3;
    chains is 3;
    bseed = 100;

  Model:
  %overall%

   COMFORT BY relax*(hfl#_1);
   COMFORT BY easy (hfl#_2);

   PLEASURE BY fun*(hfl#_3);
   PLEASURE BY plea(hfl#_4);

   EUDAIMONIA BY  skill*(efl#_1);
   EUDAIMONIA BY  believe (efl#_2);
   EUDAIMONIA BY  ideal(efl#_3);
   EUDAIMONIA BY  best (efl#_4) ;

     [relax*] (nu#_1);
     [easy*]  (nu#_2);
     [fun*]  (nu#_3);
     [skill*]  (nu#_4);
     [ideal*]  (nu#_5);
     [best*]   (nu#_6);
     [believe*]  (nu#_7);
     [plea*]  (nu#_8);

  [COMFORT@0] ;
  [PLEASURE@0] ;
  [EUDAIMONIA@0] ;
  COMFORT WITH EUDAIMONIA(ce#);
  PLEASURE WITH EUDAIMONIA (pe#);
  COMFORT WITH PLEASURE (cp#);

  !cross loadings
  COMFORT by skill (c#_1);
  COMFORT by believe (c#_2);
  COMFORT by ideal (c#_3);
  COMFORT by best (c#_4);
  COMFORT by fun (c#_5);
  COMFORT by plea (c#_6);

  PLEASURE by skill (c#_7);
  PLEASURE by believe (c#_8);
  PLEASURE by ideal (c#_9);
  PLEASURE by best (c#_10);
  PLEASURE by relax (c#_11);
  PLEASURE by easy (c#_12);

  EUDAIMONIA by relax (c#_13);
  EUDAIMONIA by easy (c#_14);
  EUDAIMONIA by fun (c#_15);
  EUDAIMONIA by plea (c#_16);

  %g#2%
  COMFORT@1;
  PLEASURE@1;
  EUDAIMONIA@1;

  model priors:
  do(1,2) c#_1-c#_16~N(0,.01);
  do(1,4) diff(hfl1_#-hfl2_#)~N(0,.01);
  do(1,4) diff(efl1_#-efl2_#)~N(0,.01);

    OUTPUT:
  TECH1 tech8 STAND(STDYX);


INPUT READING TERMINATED NORMALLY


Measurement invariance testing with 3 factor model for the HEMA short scale
with Bayesian estimator (metric model), approximate invariance testing

SUMMARY OF ANALYSIS

Number of groups                                                 1
Number of observations                                         815

Number of dependent variables                                    8
Number of independent variables                                  0
Number of continuous latent variables                            3
Number of categorical latent variables                           1

Observed dependent variables

  Continuous
   RELAX       SKILL       BELIEVE     IDEAL       PLEA        EASY
   BEST        FUN

Continuous latent variables
   COMFORT     PLEASURE    EUDAIMON

Categorical latent variables
   G

  Knownclass            G


Estimator                                                    BAYES
Specifications for Bayesian Estimation
  Point estimate                                            MEDIAN
  Number of Markov chain Monte Carlo (MCMC) chains               3
  Random seed for the first chain                              100
  Starting value information                           UNPERTURBED
  Treatment of categorical mediator                         LATENT
  Algorithm used for Markov chain Monte Carlo           GIBBS(PX1)
  Convergence criterion                                  0.100D-01
  Maximum number of iterations                              500000
  K-th iteration used for thinning                               1

Input data file(s)
  bothsamples.dat
Input data format  FREE


SUMMARY OF DATA


COVARIANCE COVERAGE OF DATA

Minimum covariance coverage value   0.100

     Number of missing data patterns             7


     PROPORTION OF DATA PRESENT


           Covariance Coverage
              RELAX         SKILL         BELIEVE       IDEAL         PLEA
              ________      ________      ________      ________      ________
 RELAX          0.999
 SKILL          0.996         0.998
 BELIEVE        0.998         0.996         0.999
 IDEAL          0.999         0.998         0.999         1.000
 PLEA           0.999         0.998         0.999         1.000         1.000
 EASY           0.998         0.996         0.998         0.999         0.999
 BEST           0.998         0.996         0.998         0.999         0.999
 FUN            0.998         0.996         0.998         0.999         0.999


           Covariance Coverage
              EASY          BEST          FUN
              ________      ________      ________
 EASY           0.999
 BEST           0.998         0.999
 FUN            0.998         0.998         0.999


THE MODEL ESTIMATION TERMINATED NORMALLY

     USE THE FBITERATIONS OPTION TO INCREASE THE NUMBER OF ITERATIONS BY A FACTOR
     OF AT LEAST TWO TO CHECK CONVERGENCE AND THAT THE PSR VALUE DOES NOT INCREASE.


MODEL FIT INFORMATION

Number of Free Parameters                              89

Bayesian Posterior Predictive Checking using Chi-Square

          95% Confidence Interval for the Difference Between
          the Observed and the Replicated Chi-Square Values

                         -10.972            60.773

          Posterior Predictive P-Value       0.078

Information Criterion

          Deviance (DIC)                        20128.917
          Estimated number of parameters (pD)      60.980
          Bayesian (BIC)                        20602.629

Posterior Predictive P-Value (Confidence Limits), Deviance (DIC), and Estimated Number of
Parameters (pD) From Each Group

     Group 1 (0)             0.157 (-11.913, 36.566)       8867.340        22.188
     Group 2 (1)             0.161 (-14.330, 42.730)      11274.406        32.287


FINAL CLASS COUNTS AND PROPORTIONS FOR THE LATENT CLASSES
BASED ON THE ESTIMATED MODEL

    Latent
   Classes

       1        386.00000          0.47362
       2        429.00000          0.52638


MODEL RESULTS

                                Posterior  One-Tailed         95% C.I.
                    Estimate       S.D.      P-Value   Lower 2.5%  Upper 2.5%  Significance

Latent Class 1 (0)

 COMFORT  BY
    RELAX              1.356       0.133      0.000       1.113       1.612      *
    EASY               1.177       0.128      0.000       0.957       1.449      *
    SKILL             -0.042       0.073      0.279      -0.187       0.103
    BELIEVE           -0.038       0.076      0.306      -0.189       0.112
    IDEAL             -0.042       0.079      0.293      -0.198       0.115
    BEST               0.119       0.078      0.062      -0.034       0.270
    FUN               -0.038       0.091      0.346      -0.219       0.138
    PLEA               0.042       0.091      0.325      -0.139       0.216

 PLEASURE BY
    FUN                1.267       0.132      0.000       1.012       1.528      *
    PLEA               1.077       0.127      0.000       0.844       1.343      *
    SKILL             -0.095       0.079      0.111      -0.249       0.058
    BELIEVE           -0.049       0.081      0.270      -0.209       0.110
    IDEAL              0.023       0.084      0.393      -0.143       0.186
    BEST               0.099       0.083      0.118      -0.064       0.261
    RELAX              0.043       0.097      0.328      -0.140       0.237
    EASY              -0.052       0.097      0.294      -0.241       0.141

 EUDAIMON BY
    SKILL              0.848       0.092      0.000       0.669       1.035      *
    BELIEVE            0.882       0.103      0.000       0.685       1.093      *
    IDEAL              1.178       0.100      0.000       0.990       1.384      *
    BEST               1.017       0.101      0.000       0.823       1.223      *
    RELAX             -0.017       0.085      0.423      -0.175       0.155
    EASY               0.010       0.079      0.448      -0.141       0.166
    FUN               -0.040       0.086      0.316      -0.208       0.125
    PLEA               0.052       0.082      0.262      -0.112       0.210

 COMFORT  WITH
    EUDAIMONIA         0.090       0.063      0.063      -0.028       0.222
    PLEASURE           0.510       0.092      0.000       0.364       0.727      *

 PLEASURE WITH
    EUDAIMONIA         0.126       0.059      0.010       0.019       0.253      *

 Means
    COMFORT            0.000       0.000      1.000       0.000       0.000
    PLEASURE           0.000       0.000      1.000       0.000       0.000
    EUDAIMONIA         0.000       0.000      1.000       0.000       0.000

 Intercepts
    RELAX              5.453       0.062      0.000       5.334       5.574      *
    SKILL              5.402       0.051      0.000       5.302       5.499      *
    BELIEVE            5.557       0.059      0.000       5.445       5.672      *
    IDEAL              5.388       0.061      0.000       5.268       5.509      *
    PLEA               5.684       0.055      0.000       5.576       5.790      *
    EASY               5.377       0.063      0.000       5.255       5.501      *
    BEST               5.489       0.058      0.000       5.376       5.603      *
    FUN                5.067       0.066      0.000       4.937       5.197      *

 Variances
    COMFORT            0.688       0.144      0.000       0.471       1.042      *
    PLEASURE           0.576       0.126      0.000       0.383       0.874      *
    EUDAIMONIA         0.402       0.078      0.000       0.283       0.585      *

 Residual Variances
    RELAX              0.212       0.092      0.000       0.007       0.368      *
    SKILL              0.732       0.066      0.000       0.615       0.873      *
    BELIEVE            1.017       0.086      0.000       0.864       1.205      *
    IDEAL              0.881       0.095      0.000       0.707       1.076      *
    PLEA               0.425       0.060      0.000       0.304       0.542      *
    EASY               0.643       0.077      0.000       0.498       0.802      *
    BEST               0.828       0.080      0.000       0.679       0.999      *
    FUN                0.839       0.094      0.000       0.658       1.024      *

Latent Class 2 (1)

 COMFORT  BY
    RELAX              1.305       0.115      0.000       1.094       1.537      *
    EASY               1.279       0.115      0.000       1.066       1.519      *
    SKILL              0.036       0.066      0.292      -0.092       0.164
    BELIEVE            0.113       0.070      0.054      -0.024       0.250
    IDEAL             -0.026       0.070      0.358      -0.161       0.111
    BEST              -0.098       0.067      0.073      -0.228       0.035
    FUN                0.044       0.089      0.306      -0.137       0.214
    PLEA              -0.046       0.082      0.282      -0.217       0.106

 PLEASURE BY
    FUN                1.300       0.116      0.000       1.084       1.536      *
    PLEA               1.076       0.115      0.000       0.860       1.310      *
    SKILL             -0.107       0.069      0.061      -0.242       0.029
    BELIEVE            0.010       0.075      0.445      -0.140       0.156
    IDEAL             -0.023       0.073      0.383      -0.168       0.121
    BEST               0.142       0.075      0.030      -0.006       0.286
    RELAX             -0.074       0.084      0.182      -0.241       0.088
    EASY               0.092       0.092      0.164      -0.096       0.268

 EUDAIMON BY
    SKILL              0.900       0.069      0.000       0.770       1.038      *
    BELIEVE            0.950       0.079      0.000       0.799       1.109      *
    IDEAL              1.101       0.069      0.000       0.975       1.244      *
    BEST               1.021       0.069      0.000       0.889       1.158      *
    RELAX              0.108       0.081      0.092      -0.054       0.265
    EASY              -0.121       0.080      0.063      -0.279       0.032
    FUN               -0.082       0.086      0.172      -0.253       0.082
    PLEA               0.143       0.089      0.061      -0.035       0.309

 COMFORT  WITH
    EUDAIMONIA         0.161       0.098      0.055      -0.037       0.342
    PLEASURE           0.466       0.091      0.000       0.277       0.631      *

 PLEASURE WITH
    EUDAIMONIA         0.497       0.092      0.000       0.304       0.663      *

 Means
    COMFORT            0.000       0.000      1.000       0.000       0.000
    PLEASURE           0.000       0.000      1.000       0.000       0.000
    EUDAIMONIA         0.000       0.000      1.000       0.000       0.000

 Intercepts
    RELAX              4.419       0.079      0.000       4.265       4.575      *
    SKILL              4.939       0.064      0.000       4.817       5.064      *
    BELIEVE            4.689       0.075      0.000       4.544       4.834      *
    IDEAL              5.169       0.065      0.000       5.041       5.294      *
    PLEA               5.219       0.073      0.000       5.075       5.360      *
    EASY               4.254       0.080      0.000       4.100       4.411      *
    BEST               5.160       0.065      0.000       5.033       5.286      *
    FUN                5.416       0.073      0.000       5.271       5.559      *

 Variances
    COMFORT            1.000       0.000      0.000       1.000       1.000
    PLEASURE           1.000       0.000      0.000       1.000       1.000
    EUDAIMONIA         1.000       0.000      0.000       1.000       1.000

 Residual Variances
    RELAX              0.988       0.226      0.000       0.486       1.381      *
    SKILL              1.014       0.086      0.000       0.857       1.193      *
    BELIEVE            1.457       0.118      0.000       1.247       1.709      *
    IDEAL              0.659       0.076      0.000       0.518       0.817      *
    PLEA               0.930       0.142      0.000       0.644       1.206      *
    EASY               0.921       0.224      0.000       0.440       1.330      *
    BEST               0.729       0.076      0.000       0.590       0.886      *
    FUN                0.583       0.201      0.000       0.111       0.906      *

Categorical Latent Variables

Class Proportions

    Class 1            0.474       0.000      0.000       0.474       0.474
    Class 2            0.526       0.000      0.000       0.526       0.526


STANDARDIZED MODEL RESULTS


STDYX Standardization

                                Posterior  One-Tailed         95% C.I.
                    Estimate       S.D.      P-Value   Lower 2.5%  Upper 2.5%
Latent Class 1 (0)

 COMFORT  BY
    RELAX              0.912       0.068      0.000       0.770       1.046      *
    EASY               0.790       0.067      0.000       0.656       0.922      *
    SKILL             -0.035       0.061      0.279      -0.156       0.085
    BELIEVE           -0.027       0.056      0.306      -0.138       0.082
    IDEAL             -0.029       0.055      0.293      -0.140       0.080
    BEST               0.086       0.057      0.062      -0.023       0.201
    FUN               -0.024       0.059      0.346      -0.144       0.087
    PLEA               0.032       0.071      0.325      -0.107       0.169

 PLEASURE BY
    FUN                0.735       0.067      0.000       0.605       0.869      *
    PLEA               0.761       0.078      0.000       0.610       0.916      *
    SKILL             -0.072       0.060      0.111      -0.194       0.044
    BELIEVE           -0.033       0.054      0.270      -0.140       0.072
    IDEAL              0.015       0.054      0.393      -0.091       0.118
    BEST               0.065       0.055      0.118      -0.042       0.176
    RELAX              0.026       0.060      0.328      -0.088       0.151
    EASY              -0.032       0.060      0.294      -0.152       0.085

 EUDAIMON BY
    SKILL              0.535       0.048      0.000       0.441       0.626      *
    BELIEVE            0.488       0.046      0.000       0.396       0.576      *
    IDEAL              0.624       0.048      0.000       0.530       0.718      *
    BEST               0.562       0.046      0.000       0.470       0.650      *
    RELAX             -0.009       0.044      0.423      -0.090       0.082
    EASY               0.005       0.040      0.448      -0.074       0.085
    FUN               -0.020       0.042      0.316      -0.102       0.062
    PLEA               0.030       0.049      0.262      -0.064       0.127

 COMFORT  WITH
    EUDAIMONIA         0.172       0.110      0.063      -0.053       0.382
    PLEASURE           0.815       0.049      0.000       0.698       0.896      *

 PLEASURE WITH
    EUDAIMONIA         0.266       0.109      0.010       0.038       0.466      *

 Means
    COMFORT            0.000       0.000      1.000       0.000       0.000
    PLEASURE           0.000       0.000      1.000       0.000       0.000
    EUDAIMONIA         0.000       0.000      1.000       0.000       0.000

 Intercepts
    RELAX              4.392       0.168      0.000       4.072       4.725      *
    SKILL              5.381       0.197      0.000       4.999       5.761      *
    BELIEVE            4.831       0.178      0.000       4.486       5.190      *
    IDEAL              4.489       0.164      0.000       4.167       4.807      *
    PLEA               5.282       0.197      0.000       4.896       5.665      *
    EASY               4.315       0.166      0.000       3.990       4.642      *
    BEST               4.772       0.174      0.000       4.438       5.116      *
    FUN                3.883       0.150      0.000       3.590       4.181      *

 Variances
    COMFORT            1.000       0.000      0.000       1.000       1.000
    PLEASURE           1.000       0.000      0.000       1.000       1.000
    EUDAIMONIA         1.000       0.000      0.000       1.000       1.000

 Residual Variances
    RELAX              0.137       0.061      0.000       0.005       0.242      *
    SKILL              0.729       0.047      0.000       0.633       0.816      *
    BELIEVE            0.771       0.041      0.000       0.685       0.848      *
    IDEAL              0.612       0.057      0.000       0.497       0.717      *
    PLEA               0.366       0.053      0.000       0.257       0.467      *
    EASY               0.415       0.049      0.000       0.321       0.512      *
    BEST               0.627       0.051      0.000       0.526       0.724      *
    FUN                0.494       0.053      0.000       0.388       0.596      *

Latent Class 2 (1)

 COMFORT  BY
    RELAX              0.803       0.063      0.000       0.684       0.931      *
    EASY               0.789       0.066      0.000       0.666       0.922      *
    SKILL              0.027       0.050      0.292      -0.069       0.125
    BELIEVE            0.073       0.045      0.054      -0.016       0.160
    IDEAL             -0.019       0.051      0.358      -0.119       0.083
    BEST              -0.071       0.049      0.073      -0.167       0.025
    FUN                0.030       0.060      0.306      -0.094       0.144
    PLEA              -0.031       0.055      0.282      -0.148       0.070

 PLEASURE BY
    FUN                0.875       0.072      0.000       0.740       1.017      *
    PLEA               0.723       0.072      0.000       0.587       0.876      *
    SKILL             -0.081       0.052      0.061      -0.184       0.022
    BELIEVE            0.007       0.048      0.445      -0.090       0.100
    IDEAL             -0.017       0.054      0.383      -0.125       0.089
    BEST               0.104       0.054      0.030      -0.004       0.207
    RELAX             -0.046       0.052      0.182      -0.149       0.054
    EASY               0.057       0.057      0.164      -0.060       0.165

 EUDAIMON BY
    SKILL              0.680       0.043      0.000       0.595       0.762      *
    BELIEVE            0.611       0.043      0.000       0.526       0.693      *
    IDEAL              0.813       0.039      0.000       0.737       0.890      *
    BEST               0.741       0.039      0.000       0.663       0.817      *
    RELAX              0.066       0.050      0.092      -0.033       0.163
    EASY              -0.075       0.049      0.063      -0.173       0.019
    FUN               -0.055       0.058      0.172      -0.172       0.055
    PLEA               0.096       0.060      0.061      -0.023       0.207

 COMFORT  WITH
    EUDAIMONIA         0.161       0.098      0.055      -0.037       0.342
    PLEASURE           0.466       0.091      0.000       0.277       0.631      *

 PLEASURE WITH
    EUDAIMONIA         0.497       0.092      0.000       0.304       0.663      *

 Means
    COMFORT            0.000       0.000      1.000       0.000       0.000
    PLEASURE           0.000       0.000      1.000       0.000       0.000
    EUDAIMONIA         0.000       0.000      1.000       0.000       0.000

 Intercepts
    RELAX              2.720       0.105      0.000       2.517       2.921      *
    SKILL              3.733       0.135      0.000       3.469       4.002      *
    BELIEVE            3.015       0.110      0.000       2.799       3.225      *
    IDEAL              3.811       0.137      0.000       3.547       4.083      *
    PLEA               3.511       0.126      0.000       3.264       3.755      *
    EASY               2.629       0.101      0.000       2.427       2.823      *
    BEST               3.747       0.131      0.000       3.495       4.005      *
    FUN                3.649       0.132      0.000       3.387       3.910      *

 Variances
    COMFORT            1.000       0.000      0.000       1.000       1.000
    PLEASURE           1.000       0.000      0.000       1.000       1.000
    EUDAIMONIA         1.000       0.000      0.000       1.000       1.000

 Residual Variances
    RELAX              0.373       0.085      0.000       0.180       0.518      *
    SKILL              0.580       0.044      0.000       0.493       0.666      *
    BELIEVE            0.602       0.042      0.000       0.521       0.687      *
    IDEAL              0.359       0.042      0.000       0.278       0.444      *
    PLEA               0.423       0.063      0.000       0.291       0.539      *
    EASY               0.352       0.083      0.000       0.167       0.500      *
    BEST               0.385       0.041      0.000       0.308       0.467      *
    FUN                0.266       0.091      0.000       0.050       0.412      *


R-SQUARE

Class 1

                                Posterior  One-Tailed         95% C.I.
    Variable        Estimate       S.D.      P-Value   Lower 2.5%  Upper 2.5%

    RELAX              0.863       0.061      0.000       0.758       0.995
    SKILL              0.271       0.047      0.000       0.184       0.367
    BELIEVE            0.229       0.041      0.000       0.152       0.315
    IDEAL              0.388       0.057      0.000       0.283       0.503
    PLEA               0.634       0.053      0.000       0.533       0.743
    EASY               0.585       0.049      0.000       0.488       0.679
    BEST               0.373       0.051      0.000       0.276       0.474
    FUN                0.506       0.053      0.000       0.404       0.612

Class 2

                                Posterior  One-Tailed         95% C.I.
    Variable        Estimate       S.D.      P-Value   Lower 2.5%  Upper 2.5%

    RELAX              0.627       0.085      0.000       0.482       0.819
    SKILL              0.420       0.044      0.000       0.334       0.507
    BELIEVE            0.398       0.042      0.000       0.313       0.479
    IDEAL              0.641       0.042      0.000       0.556       0.722
    PLEA               0.577       0.063      0.000       0.461       0.709
    EASY               0.648       0.083      0.000       0.500       0.833
    BEST               0.615       0.041      0.000       0.533       0.692
    FUN                0.734       0.091      0.000       0.588       0.950


DIFFERENCE OUTPUT


            Average   Std. Dev.     Deviations from the Mean

                                    HFL1_1      HFL2_1
      1       1.330      0.114      0.026      -0.026

                                    HFL1_2      HFL2_2
      2       1.228      0.111     -0.047       0.047

                                    HFL1_3      HFL2_3
      3       1.284      0.115     -0.018       0.018

                                    HFL1_4      HFL2_4
      4       1.077      0.111      0.001      -0.001

                                    EFL1_1      EFL2_1
      5       0.874      0.070     -0.027       0.027

                                    EFL1_2      EFL2_2
      6       0.915      0.081     -0.033       0.033

                                    EFL1_3      EFL2_3
      7       1.140      0.074      0.038      -0.038

                                    EFL1_4      EFL2_4
      8       1.019      0.075     -0.002       0.002


TECHNICAL 1 OUTPUT


     PARAMETER SPECIFICATION FOR LATENT CLASS 1 (0)


           NU
              RELAX         SKILL         BELIEVE       IDEAL         PLEA
              ________      ________      ________      ________      ________
 1                  1             2             3             4             5


           NU
              EASY          BEST          FUN
              ________      ________      ________
 1                  6             7             8


           LAMBDA
              COMFORT       PLEASURE      EUDAIMON
              ________      ________      ________
 RELAX              9            10            11
 SKILL             12            13            14
 BELIEVE           15            16            17
 IDEAL             18            19            20
 PLEA              21            22            23
 EASY              24            25            26
 BEST              27            28            29
 FUN               30            31            32


           THETA
              RELAX         SKILL         BELIEVE       IDEAL         PLEA
              ________      ________      ________      ________      ________
 RELAX             33
 SKILL              0            34
 BELIEVE            0             0            35
 IDEAL              0             0             0            36
 PLEA               0             0             0             0            37
 EASY               0             0             0             0             0
 BEST               0             0             0             0             0
 FUN                0             0             0             0             0


           THETA
              EASY          BEST          FUN
              ________      ________      ________
 EASY              38
 BEST               0            39
 FUN                0             0            40


           ALPHA
              COMFORT       PLEASURE      EUDAIMON
              ________      ________      ________
 1                  0             0             0


           BETA
              COMFORT       PLEASURE      EUDAIMON
              ________      ________      ________
 COMFORT            0             0             0
 PLEASURE           0             0             0
 EUDAIMON           0             0             0


           PSI
              COMFORT       PLEASURE      EUDAIMON
              ________      ________      ________
 COMFORT           41
 PLEASURE          42            43
 EUDAIMON          44            45            46


     PARAMETER SPECIFICATION FOR LATENT CLASS 2 (1)


           NU
              RELAX         SKILL         BELIEVE       IDEAL         PLEA
              ________      ________      ________      ________      ________
 1                 47            48            49            50            51


           NU
              EASY          BEST          FUN
              ________      ________      ________
 1                 52            53            54


           LAMBDA
              COMFORT       PLEASURE      EUDAIMON
              ________      ________      ________
 RELAX             55            56            57
 SKILL             58            59            60
 BELIEVE           61            62            63
 IDEAL             64            65            66
 PLEA              67            68            69
 EASY              70            71            72
 BEST              73            74            75
 FUN               76            77            78


           THETA
              RELAX         SKILL         BELIEVE       IDEAL         PLEA
              ________      ________      ________      ________      ________
 RELAX             79
 SKILL              0            80
 BELIEVE            0             0            81
 IDEAL              0             0             0            82
 PLEA               0             0             0             0            83
 EASY               0             0             0             0             0
 BEST               0             0             0             0             0
 FUN                0             0             0             0             0


           THETA
              EASY          BEST          FUN
              ________      ________      ________
 EASY              84
 BEST               0            85
 FUN                0             0            86


           ALPHA
              COMFORT       PLEASURE      EUDAIMON
              ________      ________      ________
 1                  0             0             0


           BETA
              COMFORT       PLEASURE      EUDAIMON
              ________      ________      ________
 COMFORT            0             0             0
 PLEASURE           0             0             0
 EUDAIMON           0             0             0


           PSI
              COMFORT       PLEASURE      EUDAIMON
              ________      ________      ________
 COMFORT            0
 PLEASURE          87             0
 EUDAIMON          88            89             0


     PARAMETER SPECIFICATION FOR LATENT CLASS REGRESSION MODEL PART


           ALPHA(C)
              G#1           G#2
              ________      ________
 1                  0             0


           GAMMA(C)
              COMFORT       PLEASURE      EUDAIMON
              ________      ________      ________
 G#1                0             0             0
 G#2                0             0             0


     STARTING VALUES FOR LATENT CLASS 1 (0)


           NU
              RELAX         SKILL         BELIEVE       IDEAL         PLEA
              ________      ________      ________      ________      ________
 1              3.370         3.957         3.657         3.986         4.113


           NU
              EASY          BEST          FUN
              ________      ________      ________
 1              3.227         4.032         3.849


           LAMBDA
              COMFORT       PLEASURE      EUDAIMON
              ________      ________      ________
 RELAX          1.000         1.000         1.000
 SKILL          1.000         1.000         1.000
 BELIEVE        1.000         1.000         1.000
 IDEAL          1.000         1.000         1.000
 PLEA           1.000         1.000         1.000
 EASY           1.000         1.000         1.000
 BEST           1.000         1.000         1.000
 FUN            1.000         1.000         1.000


           THETA
              RELAX         SKILL         BELIEVE       IDEAL         PLEA
              ________      ________      ________      ________      ________
 RELAX          1.178
 SKILL          0.000         0.722
 BELIEVE        0.000         0.000         1.040
 IDEAL          0.000         0.000         0.000         0.826
 PLEA           0.000         0.000         0.000         0.000         0.878
 EASY           0.000         0.000         0.000         0.000         0.000
 BEST           0.000         0.000         0.000         0.000         0.000
 FUN            0.000         0.000         0.000         0.000         0.000


           THETA
              EASY          BEST          FUN
              ________      ________      ________
 EASY           1.214
 BEST           0.000         0.823
 FUN            0.000         0.000         0.985


           ALPHA
              COMFORT       PLEASURE      EUDAIMON
              ________      ________      ________
 1              0.000         0.000         0.000


           BETA
              COMFORT       PLEASURE      EUDAIMON
              ________      ________      ________
 COMFORT        0.000         0.000         0.000
 PLEASURE       0.000         0.000         0.000
 EUDAIMON       0.000         0.000         0.000


           PSI
              COMFORT       PLEASURE      EUDAIMON
              ________      ________      ________
 COMFORT        1.000
 PLEASURE       0.000         1.000
 EUDAIMON       0.000         0.000         1.000


     STARTING VALUES FOR LATENT CLASS 2 (1)


           NU
              RELAX         SKILL         BELIEVE       IDEAL         PLEA
              ________      ________      ________      ________      ________
 1              6.440         6.360         6.542         6.557         6.763


           NU
              EASY          BEST          FUN
              ________      ________      ________
 1              6.343         6.597         6.657


           LAMBDA
              COMFORT       PLEASURE      EUDAIMON
              ________      ________      ________
 RELAX          1.000         1.000         1.000
 SKILL          1.000         1.000         1.000
 BELIEVE        1.000         1.000         1.000
 IDEAL          1.000         1.000         1.000
 PLEA           1.000         1.000         1.000
 EASY           1.000         1.000         1.000
 BEST           1.000         1.000         1.000
 FUN            1.000         1.000         1.000


           THETA
              RELAX         SKILL         BELIEVE       IDEAL         PLEA
              ________      ________      ________      ________      ________
 RELAX          1.178
 SKILL          0.000         0.722
 BELIEVE        0.000         0.000         1.040
 IDEAL          0.000         0.000         0.000         0.826
 PLEA           0.000         0.000         0.000         0.000         0.878
 EASY           0.000         0.000         0.000         0.000         0.000
 BEST           0.000         0.000         0.000         0.000         0.000
 FUN            0.000         0.000         0.000         0.000         0.000


           THETA
              EASY          BEST          FUN
              ________      ________      ________
 EASY           1.214
 BEST           0.000         0.823
 FUN            0.000         0.000         0.985


           ALPHA
              COMFORT       PLEASURE      EUDAIMON
              ________      ________      ________
 1              0.000         0.000         0.000


           BETA
              COMFORT       PLEASURE      EUDAIMON
              ________      ________      ________
 COMFORT        0.000         0.000         0.000
 PLEASURE       0.000         0.000         0.000
 EUDAIMON       0.000         0.000         0.000


           PSI
              COMFORT       PLEASURE      EUDAIMON
              ________      ________      ________
 COMFORT        1.000
 PLEASURE       0.000         1.000
 EUDAIMON       0.000         0.000         1.000


     STARTING VALUES FOR LATENT CLASS REGRESSION MODEL PART


           ALPHA(C)
              G#1           G#2
              ________      ________
 1              0.000         0.000


           GAMMA(C)
              COMFORT       PLEASURE      EUDAIMON
              ________      ________      ________
 G#1            0.000         0.000         0.000
 G#2            0.000         0.000         0.000


     PRIORS FOR ALL PARAMETERS            PRIOR MEAN      PRIOR VARIANCE     PRIOR STD. DEV.

     Parameter 1~N(0.000,infinity)           0.0000            infinity            infinity
     Parameter 2~N(0.000,infinity)           0.0000            infinity            infinity
     Parameter 3~N(0.000,infinity)           0.0000            infinity            infinity
     Parameter 4~N(0.000,infinity)           0.0000            infinity            infinity
     Parameter 5~N(0.000,infinity)           0.0000            infinity            infinity
     Parameter 6~N(0.000,infinity)           0.0000            infinity            infinity
     Parameter 7~N(0.000,infinity)           0.0000            infinity            infinity
     Parameter 8~N(0.000,infinity)           0.0000            infinity            infinity
     Parameter 9~N(0.000,1000.000)           0.0000           1000.0000             31.6228
     Parameter 10~N(0.000,0.010)             0.0000              0.0100              0.1000
     Parameter 11~N(0.000,0.010)             0.0000              0.0100              0.1000
     Parameter 12~N(0.000,0.010)             0.0000              0.0100              0.1000
     Parameter 13~N(0.000,0.010)             0.0000              0.0100              0.1000
     Parameter 14~N(0.000,1000.000)          0.0000           1000.0000             31.6228
     Parameter 15~N(0.000,0.010)             0.0000              0.0100              0.1000
     Parameter 16~N(0.000,0.010)             0.0000              0.0100              0.1000
     Parameter 17~N(0.000,1000.000)          0.0000           1000.0000             31.6228
     Parameter 18~N(0.000,0.010)             0.0000              0.0100              0.1000
     Parameter 19~N(0.000,0.010)             0.0000              0.0100              0.1000
     Parameter 20~N(0.000,1000.000)          0.0000           1000.0000             31.6228
     Parameter 21~N(0.000,0.010)             0.0000              0.0100              0.1000
     Parameter 22~N(0.000,1000.000)          0.0000           1000.0000             31.6228
     Parameter 23~N(0.000,0.010)             0.0000              0.0100              0.1000
     Parameter 24~N(0.000,1000.000)          0.0000           1000.0000             31.6228
     Parameter 25~N(0.000,0.010)             0.0000              0.0100              0.1000
     Parameter 26~N(0.000,0.010)             0.0000              0.0100              0.1000
     Parameter 27~N(0.000,0.010)             0.0000              0.0100              0.1000
     Parameter 28~N(0.000,0.010)             0.0000              0.0100              0.1000
     Parameter 29~N(0.000,1000.000)          0.0000           1000.0000             31.6228
     Parameter 30~N(0.000,0.010)             0.0000              0.0100              0.1000
     Parameter 31~N(0.000,1000.000)          0.0000           1000.0000             31.6228
     Parameter 32~N(0.000,0.010)             0.0000              0.0100              0.1000
     Parameter 33~IG(-1.000,0.000)         infinity            infinity            infinity
     Parameter 34~IG(-1.000,0.000)         infinity            infinity            infinity
     Parameter 35~IG(-1.000,0.000)         infinity            infinity            infinity
     Parameter 36~IG(-1.000,0.000)         infinity            infinity            infinity
     Parameter 37~IG(-1.000,0.000)         infinity            infinity            infinity
     Parameter 38~IG(-1.000,0.000)         infinity            infinity            infinity
     Parameter 39~IG(-1.000,0.000)         infinity            infinity            infinity
     Parameter 40~IG(-1.000,0.000)         infinity            infinity            infinity
     Parameter 41~IW(0.000,-4)             infinity            infinity            infinity
     Parameter 42~IW(0.000,-4)             infinity            infinity            infinity
     Parameter 43~IW(0.000,-4)             infinity            infinity            infinity
     Parameter 44~IW(0.000,-4)             infinity            infinity            infinity
     Parameter 45~IW(0.000,-4)             infinity            infinity            infinity
     Parameter 46~IW(0.000,-4)             infinity            infinity            infinity
     Parameter 47~N(0.000,infinity)          0.0000            infinity            infinity
     Parameter 48~N(0.000,infinity)          0.0000            infinity            infinity
     Parameter 49~N(0.000,infinity)          0.0000            infinity            infinity
     Parameter 50~N(0.000,infinity)          0.0000            infinity            infinity
     Parameter 51~N(0.000,infinity)          0.0000            infinity            infinity
     Parameter 52~N(0.000,infinity)          0.0000            infinity            infinity
     Parameter 53~N(0.000,infinity)          0.0000            infinity            infinity
     Parameter 54~N(0.000,infinity)          0.0000            infinity            infinity
     Parameter 55~N(0.000,1000.000)          0.0000           1000.0000             31.6228
     Parameter 56~N(0.000,0.010)             0.0000              0.0100              0.1000
     Parameter 57~N(0.000,0.010)             0.0000              0.0100              0.1000
     Parameter 58~N(0.000,0.010)             0.0000              0.0100              0.1000
     Parameter 59~N(0.000,0.010)             0.0000              0.0100              0.1000
     Parameter 60~N(0.000,1000.000)          0.0000           1000.0000             31.6228
     Parameter 61~N(0.000,0.010)             0.0000              0.0100              0.1000
     Parameter 62~N(0.000,0.010)             0.0000              0.0100              0.1000
     Parameter 63~N(0.000,1000.000)          0.0000           1000.0000             31.6228
     Parameter 64~N(0.000,0.010)             0.0000              0.0100              0.1000
     Parameter 65~N(0.000,0.010)             0.0000              0.0100              0.1000
     Parameter 66~N(0.000,1000.000)          0.0000           1000.0000             31.6228
     Parameter 67~N(0.000,0.010)             0.0000              0.0100              0.1000
     Parameter 68~N(0.000,1000.000)          0.0000           1000.0000             31.6228
     Parameter 69~N(0.000,0.010)             0.0000              0.0100              0.1000
     Parameter 70~N(0.000,1000.000)          0.0000           1000.0000             31.6228
     Parameter 71~N(0.000,0.010)             0.0000              0.0100              0.1000
     Parameter 72~N(0.000,0.010)             0.0000              0.0100              0.1000
     Parameter 73~N(0.000,0.010)             0.0000              0.0100              0.1000
     Parameter 74~N(0.000,0.010)             0.0000              0.0100              0.1000
     Parameter 75~N(0.000,1000.000)          0.0000           1000.0000             31.6228
     Parameter 76~N(0.000,0.010)             0.0000              0.0100              0.1000
     Parameter 77~N(0.000,1000.000)          0.0000           1000.0000             31.6228
     Parameter 78~N(0.000,0.010)             0.0000              0.0100              0.1000
     Parameter 79~IG(-1.000,0.000)         infinity            infinity            infinity
     Parameter 80~IG(-1.000,0.000)         infinity            infinity            infinity
     Parameter 81~IG(-1.000,0.000)         infinity            infinity            infinity
     Parameter 82~IG(-1.000,0.000)         infinity            infinity            infinity
     Parameter 83~IG(-1.000,0.000)         infinity            infinity            infinity
     Parameter 84~IG(-1.000,0.000)         infinity            infinity            infinity
     Parameter 85~IG(-1.000,0.000)         infinity            infinity            infinity
     Parameter 86~IG(-1.000,0.000)         infinity            infinity            infinity
     Parameter 87~IW(0.000,-4)
     Parameter 88~IW(0.000,-4)
     Parameter 89~IW(0.000,-4)
     Cov(Parameter 9,Parameter 55)=999.995000
     Cov(Parameter 24,Parameter 70)=999.995000
     Cov(Parameter 31,Parameter 77)=999.995000
     Cov(Parameter 22,Parameter 68)=999.995000
     Cov(Parameter 14,Parameter 60)=999.995000
     Cov(Parameter 17,Parameter 63)=999.995000
     Cov(Parameter 20,Parameter 66)=999.995000
     Cov(Parameter 29,Parameter 75)=999.995000


TECHNICAL 8 OUTPUT


     Simulated prior distributions

     Parameter       Prior Mean  Prior Variance  Prior Std. Dev.


     Parameter 1 Improper Prior
     Parameter 2 Improper Prior
     Parameter 3 Improper Prior
     Parameter 4 Improper Prior
     Parameter 5 Improper Prior
     Parameter 6 Improper Prior
     Parameter 7 Improper Prior
     Parameter 8 Improper Prior
     Parameter 9         0.0036          0.0094          0.0970
     Parameter 10        -0.0003          0.0105          0.1024
     Parameter 11        -0.0009          0.0105          0.1025
     Parameter 12         0.0011          0.0101          0.1007
     Parameter 13        -0.0004          0.0106          0.1032
     Parameter 14         0.0036          0.0108          0.1038
     Parameter 15        -0.0075          0.0102          0.1011
     Parameter 16         0.0013          0.0108          0.1039
     Parameter 17         0.0024          0.0101          0.1003
     Parameter 18        -0.0017          0.0099          0.0993
     Parameter 19        -0.0014          0.0096          0.0979
     Parameter 20         0.0059          0.0102          0.1008
     Parameter 21         0.0042          0.0098          0.0992
     Parameter 22         0.0013          0.0096          0.0982
     Parameter 23         0.0050          0.0102          0.1012
     Parameter 24         0.0020          0.0098          0.0992
     Parameter 25        -0.0023          0.0104          0.1020
     Parameter 26         0.0001          0.0105          0.1023
     Parameter 27         0.0006          0.0101          0.1003
     Parameter 28        -0.0021          0.0100          0.0999
     Parameter 29        -0.0017          0.0103          0.1017
     Parameter 30        -0.0004          0.0102          0.1008
     Parameter 31         0.0028          0.0099          0.0994
     Parameter 32         0.0017          0.0093          0.0962
     Parameter 33 Improper Prior
     Parameter 34 Improper Prior
     Parameter 35 Improper Prior
     Parameter 36 Improper Prior
     Parameter 37 Improper Prior
     Parameter 38 Improper Prior
     Parameter 39 Improper Prior
     Parameter 40 Improper Prior
     Parameter 41 Improper Prior
     Parameter 42 Improper Prior
     Parameter 43 Improper Prior
     Parameter 44 Improper Prior
     Parameter 45 Improper Prior
     Parameter 46 Improper Prior
     Parameter 47 Improper Prior
     Parameter 48 Improper Prior
     Parameter 49 Improper Prior
     Parameter 50 Improper Prior
     Parameter 51 Improper Prior
     Parameter 52 Improper Prior
     Parameter 53 Improper Prior
     Parameter 54 Improper Prior
     Parameter 55        -0.0018          0.0098          0.0988
     Parameter 56        -0.0022          0.0095          0.0975
     Parameter 57        -0.0045          0.0096          0.0982
     Parameter 58        -0.0016          0.0099          0.0994
     Parameter 59         0.0008          0.0099          0.0994
     Parameter 60         0.0033          0.0093          0.0966
     Parameter 61         0.0007          0.0096          0.0980
     Parameter 62         0.0032          0.0095          0.0973
     Parameter 63        -0.0014          0.0095          0.0975
     Parameter 64        -0.0003          0.0101          0.1004
     Parameter 65         0.0034          0.0104          0.1021
     Parameter 66         0.0026          0.0103          0.1014
     Parameter 67        -0.0020          0.0099          0.0993
     Parameter 68         0.0027          0.0093          0.0966
     Parameter 69        -0.0016          0.0099          0.0995
     Parameter 70         0.0025          0.0101          0.1004
     Parameter 71        -0.0001          0.0098          0.0988
     Parameter 72        -0.0077          0.0095          0.0973
     Parameter 73        -0.0037          0.0104          0.1018
     Parameter 74         0.0015          0.0093          0.0965
     Parameter 75        -0.0003          0.0104          0.1020
     Parameter 76        -0.0022          0.0101          0.1004
     Parameter 77         0.0014          0.0098          0.0990
     Parameter 78         0.0024          0.0091          0.0952
     Parameter 79 Improper Prior
     Parameter 80 Improper Prior
     Parameter 81 Improper Prior
     Parameter 82 Improper Prior
     Parameter 83 Improper Prior
     Parameter 84 Improper Prior
     Parameter 85 Improper Prior
     Parameter 86 Improper Prior
     Parameter 87 Improper Prior
     Parameter 88 Improper Prior
     Parameter 89 Improper Prior


   TECHNICAL 8 OUTPUT FOR BAYES ESTIMATION

                     POTENTIAL       PARAMETER WITH
     ITERATION    SCALE REDUCTION      HIGHEST PSR
     100              1.915               53
     200              1.830               84
     300              1.817               79
     400              1.257               41
     500              1.860               33
     600              1.217               45
     700              1.678               79
     800              1.591               79
     900              1.207               55
     1000             1.315               86
     1100             1.203               87
     1200             1.122               77
     1300             1.279               1
     1400             1.166               84
     1500             1.086               14
     1600             1.105               86
     1700             1.131               86
     1800             1.062               84
     1900             1.084               72
     2000             1.056               72
     2100             1.094               41
     2200             1.067               30
     2300             1.074               30
     2400             1.139               84
     2500             1.232               84
     2600             1.356               79
     2700             1.203               79
     2800             1.189               79
     2900             1.075               79
     3000             1.032               83
     3100             1.038               78
     3200             1.043               69
     3300             1.059               89
     3400             1.024               78
     3500             1.041               11
     3600             1.032               79
     3700             1.091               79
     3800             1.062               79
     3900             1.057               42
     4000             1.080               33
     4100             1.095               42
     4200             1.084               42
     4300             1.072               22
     4400             1.106               69
     4500             1.099               69
     4600             1.071               69
     4700             1.063               78
     4800             1.078               78
     4900             1.084               78
     5000             1.069               78
     5100             1.054               78
     5200             1.058               78
     5300             1.061               86
     5400             1.021               83
     5500             1.015               88
     5600             1.030               21
     5700             1.020               21
     5800             1.025               21
     5900             1.028               86
     6000             1.051               86
     6100             1.054               86
     6200             1.054               86
     6300             1.076               33
     6400             1.050               86
     6500             1.035               33
     6600             1.024               33
     6700             1.027               10
     6800             1.027               10
     6900             1.031               10
     7000             1.037               78
     7100             1.031               78
     7200             1.034               41
     7300             1.036               78
     7400             1.031               78
     7500             1.027               78
     7600             1.028               78
     7700             1.028               78
     7800             1.026               78
     7900             1.019               78
     8000             1.012               33
     8100             1.013               33
     8200             1.015               87
     8300             1.030               33
     8400             1.033               33
     8500             1.027               33
     8600             1.019               9
     8700             1.020               9
     8800             1.030               9
     8900             1.029               9
     9000             1.040               86
     9100             1.044               86
     9200             1.060               86
     9300             1.087               86
     9400             1.082               86
     9500             1.072               86
     9600             1.080               86
     9700             1.070               86
     9800             1.070               86
     9900             1.058               86
     10000            1.061               86
     10100            1.069               86
     10200            1.068               86
     10300            1.059               86
     10400            1.050               86
     10500            1.052               86
     10600            1.048               86
     10700            1.036               86
     10800            1.029               86
     10900            1.034               86
     11000            1.024               41
     11100            1.026               41
     11200            1.026               41
     11300            1.032               41
     11400            1.035               41
     11500            1.033               41
     11600            1.022               55
     11700            1.017               55
     11800            1.014               55
     11900            1.014               55
     12000            1.008               1
     12100            1.011               6
     12200            1.013               6
     12300            1.012               33
     12400            1.022               33
     12500            1.028               33
     12600            1.027               33
     12700            1.034               33
     12800            1.049               86
     12900            1.061               86
     13000            1.077               86
     13100            1.086               86
     13200            1.092               86
     13300            1.100               86
     13400            1.106               86
     13500            1.108               86
     13600            1.114               86
     13700            1.126               86
     13800            1.120               86
     13900            1.124               86
     14000            1.126               86
     14100            1.117               86
     14200            1.098               86
     14300            1.105               86
     14400            1.096               86
     14500            1.101               86
     14600            1.086               86
     14700            1.064               86
     14800            1.048               86
     14900            1.054               86
     15000            1.048               86
     15100            1.053               86
     15200            1.051               86
     15300            1.041               86
     15400            1.025               86
     15500            1.033               86
     15600            1.048               86
     15700            1.058               86
     15800            1.066               86
     15900            1.076               86
     16000            1.076               86
     16100            1.066               86
     16200            1.047               86
     16300            1.049               86
     16400            1.045               86
     16500            1.039               86
     16600            1.031               86
     16700            1.023               89
     16800            1.021               89
     16900            1.016               89
     17000            1.010               89
     17100            1.008               84
     17200            1.007               87
     17300            1.009               68
     17400            1.017               68
     17500            1.022               68
     17600            1.021               68
     17700            1.018               68
     17800            1.020               33
     17900            1.019               33
     18000            1.023               33
     18100            1.029               33
     18200            1.038               33
     18300            1.048               33
     18400            1.054               33
     18500            1.054               33
     18600            1.055               33
     18700            1.057               33
     18800            1.061               33
     18900            1.058               33
     19000            1.051               33
     19100            1.045               33
     19200            1.047               33
     19300            1.047               33
     19400            1.042               33
     19500            1.030               33
     19600            1.027               33
     19700            1.027               33
     19800            1.021               33
     19900            1.020               33
     20000            1.020               33
     20100            1.017               33


DIAGRAM INFORMATION

  Mplus diagrams are currently not available for Mixture analysis.
  No diagram output was produced.


     Beginning Time:  22:12:17
        Ending Time:  22:13:25
       Elapsed Time:  00:01:08


MUTHEN & MUTHEN
3463 Stoner Ave.
Los Angeles, CA  90066

Tel: (310) 391-9971
Fax: (310) 391-8971
Web: www.StatModel.com
Support: Support@StatModel.com

Copyright (c) 1998-2013 Muthen & Muthen
