# Supplementary material for: Measuring hedonia and eudaimonia as motives for activities: cross-national investigation through traditional and Bayesian structural equation modeling
Source: Front Psychol. 2014 Sep 8;5:984. doi: 10.3389/fpsyg.2014.00984 (PMC4157462; doi:10.3389/fpsyg.2014.00984)
Supplement: Supplementary file 1 [file DataSheet1.ZIP › 25.out]

Mplus VERSION 7.11
MUTHEN & MUTHEN
07/30/2014  10:14 PM

INPUT INSTRUCTIONS

  Title: Measurement invariance testing with 3 factor model for the HEMA short scale
  with Bayesian estimator(scalar model).

  DATA:
  FILE IS bothsamples.dat;

   Variable:
  NAMES ARE  gender age relax skill believe plea ideal enjoy easy best fun group lang;
  USEVARIABLES are relax skill believe  ideal plea easy  best fun ; !enjoy

   MISSING ARE ALL (-9);
  !groups 0 = Polish  1 = English
  KNOWNCLASS IS g (lang=0 lang=1);
  CLASSES IS g(2);

    ANALYSIS:
    type is mixture;
    ESTIMATOR IS BAYES;
    model=allfree;
    Bconvergence=.01 ;
    Biterations = 500000 (20000);
    processor is 3;
    chains is 3;
    bseed = 100;

  Model:
  %overall%

   COMFORT BY relax*(hfl#_1);
   COMFORT BY easy (hfl#_2);

   PLEASURE BY fun*(hfl#_3);
   PLEASURE BY plea(hfl#_4);

   EUDAIMONIA BY  skill*(efl#_1);
   EUDAIMONIA BY  believe (efl#_2);
   EUDAIMONIA BY  ideal(efl#_3);
   EUDAIMONIA BY  best (efl#_4) ;

     [relax*] (nu1);
     [easy*]  (nu2);
     [fun*]  (nu3);
     [skill*]  (nu4);
     [ideal*]  (nu5);
     [best*]   (nu6);
     [believe*]  (nu7);
     [plea*]  (nu8);

  COMFORT WITH EUDAIMONIA(ce#);
  PLEASURE WITH EUDAIMONIA (pe#);
  COMFORT WITH PLEASURE (cp#);

  !cross loadings
  COMFORT by skill (c#_1);
  COMFORT by believe (c#_2);
  COMFORT by ideal (c#_3);
  COMFORT by best (c#_4);
  COMFORT by fun (c#_5);
  COMFORT by plea (c#_6);

  PLEASURE by skill (c#_7);
  PLEASURE by believe (c#_8);
  PLEASURE by ideal (c#_9);
  PLEASURE by best (c#_10);
  PLEASURE by relax (c#_11);
  PLEASURE by easy (c#_12);

  EUDAIMONIA by relax (c#_13);
  EUDAIMONIA by easy (c#_14);
  EUDAIMONIA by fun (c#_15);
  EUDAIMONIA by plea (c#_16);

  %g#1%
  COMFORT@1;
  PLEASURE@1;
  EUDAIMONIA@1;

  %g#2%
  [COMFORT@0] ;
  [PLEASURE@0] ;
  [EUDAIMONIA@0] ;

  model priors:
  do(1,2) c#_1-c#_16~N(0,.01);
  do(1,4) diff(hfl1_#-hfl2_#)~N(0,.01);
  do(1,4) diff(efl1_#-efl2_#)~N(0,.01);

    OUTPUT:
  TECH1 tech8 STAND(STDYX);


INPUT READING TERMINATED NORMALLY


Measurement invariance testing with 3 factor model for the HEMA short scale
with Bayesian estimator(scalar model).

SUMMARY OF ANALYSIS

Number of groups                                                 1
Number of observations                                         815

Number of dependent variables                                    8
Number of independent variables                                  0
Number of continuous latent variables                            3
Number of categorical latent variables                           1

Observed dependent variables

  Continuous
   RELAX       SKILL       BELIEVE     IDEAL       PLEA        EASY
   BEST        FUN

Continuous latent variables
   COMFORT     PLEASURE    EUDAIMON

Categorical latent variables
   G

  Knownclass            G


Estimator                                                    BAYES
Specifications for Bayesian Estimation
  Point estimate                                            MEDIAN
  Number of Markov chain Monte Carlo (MCMC) chains               3
  Random seed for the first chain                              100
  Starting value information                           UNPERTURBED
  Treatment of categorical mediator                         LATENT
  Algorithm used for Markov chain Monte Carlo           GIBBS(PX1)
  Convergence criterion                                  0.100D-01
  Maximum number of iterations                              500000
  K-th iteration used for thinning                               1

Input data file(s)
  bothsamples.dat
Input data format  FREE


SUMMARY OF DATA


COVARIANCE COVERAGE OF DATA

Minimum covariance coverage value   0.100

     Number of missing data patterns             7


     PROPORTION OF DATA PRESENT


           Covariance Coverage
              RELAX         SKILL         BELIEVE       IDEAL         PLEA
              ________      ________      ________      ________      ________
 RELAX          0.999
 SKILL          0.996         0.998
 BELIEVE        0.998         0.996         0.999
 IDEAL          0.999         0.998         0.999         1.000
 PLEA           0.999         0.998         0.999         1.000         1.000
 EASY           0.998         0.996         0.998         0.999         0.999
 BEST           0.998         0.996         0.998         0.999         0.999
 FUN            0.998         0.996         0.998         0.999         0.999


           Covariance Coverage
              EASY          BEST          FUN
              ________      ________      ________
 EASY           0.999
 BEST           0.998         0.999
 FUN            0.998         0.998         0.999


THE MODEL ESTIMATION TERMINATED NORMALLY

     USE THE FBITERATIONS OPTION TO INCREASE THE NUMBER OF ITERATIONS BY A FACTOR
     OF AT LEAST TWO TO CHECK CONVERGENCE AND THAT THE PSR VALUE DOES NOT INCREASE.


MODEL FIT INFORMATION

Number of Free Parameters                              84

Bayesian Posterior Predictive Checking using Chi-Square

          95% Confidence Interval for the Difference Between
          the Observed and the Replicated Chi-Square Values

                          14.630            86.589

          Posterior Predictive P-Value       0.006

Information Criterion

          Deviance (DIC)                        20148.682
          Estimated number of parameters (pD)      55.114
          Bayesian (BIC)                        20595.522

Posterior Predictive P-Value (Confidence Limits), Deviance (DIC), and Estimated Number of
Parameters (pD) From Each Group

     Group 1 (0)             0.001 (15.252, 68.370)        8906.788        30.726
     Group 2 (1)             0.272 (-19.085, 33.753)      11264.154        27.405


FINAL CLASS COUNTS AND PROPORTIONS FOR THE LATENT CLASSES
BASED ON THE ESTIMATED MODEL

    Latent
   Classes

       1        386.00000          0.47362
       2        429.00000          0.52638


MODEL RESULTS

                                Posterior  One-Tailed         95% C.I.
                    Estimate       S.D.      P-Value   Lower 2.5%  Upper 2.5%  Significance

Latent Class 1 (0)

 COMFORT  BY
    RELAX              0.924       0.084      0.000       0.757       1.093      *
    EASY               0.912       0.076      0.000       0.765       1.064      *
    SKILL             -0.008       0.060      0.447      -0.127       0.108
    BELIEVE            0.150       0.067      0.013       0.017       0.279      *
    IDEAL             -0.172       0.069      0.006      -0.308      -0.034      *
    BEST              -0.021       0.066      0.373      -0.151       0.110
    FUN               -0.032       0.065      0.313      -0.155       0.099
    PLEA               0.326       0.060      0.000       0.211       0.445      *

 PLEASURE BY
    FUN                0.794       0.077      0.000       0.637       0.939      *
    PLEA               0.384       0.069      0.000       0.248       0.520      *
    SKILL             -0.109       0.062      0.041      -0.229       0.014
    BELIEVE           -0.223       0.067      0.001      -0.354      -0.088      *
    IDEAL              0.110       0.073      0.067      -0.033       0.251
    BEST               0.167       0.066      0.006       0.036       0.295      *
    RELAX              0.165       0.074      0.011       0.025       0.315      *
    EASY               0.002       0.067      0.487      -0.126       0.136

 EUDAIMON BY
    SKILL              0.524       0.059      0.000       0.413       0.646      *
    BELIEVE            0.582       0.065      0.000       0.457       0.713      *
    IDEAL              0.725       0.072      0.000       0.587       0.869      *
    BEST               0.608       0.066      0.000       0.480       0.743      *
    RELAX             -0.056       0.068      0.199      -0.193       0.077
    EASY              -0.034       0.065      0.289      -0.166       0.091
    FUN                0.026       0.065      0.343      -0.100       0.154
    PLEA               0.128       0.057      0.014       0.014       0.241      *

 COMFORT  WITH
    EUDAIMONIA         0.263       0.144      0.043      -0.038       0.514
    PLEASURE           0.990       0.000      0.000       0.990       0.990

 PLEASURE WITH
    EUDAIMONIA         0.260       0.142      0.043      -0.037       0.509

 Means
    COMFORT            1.257       0.146      0.000       0.982       1.559      *
    PLEASURE          -0.447       0.146      0.001      -0.723      -0.145      *
    EUDAIMONIA         0.727       0.162      0.000       0.409       1.048      *

 Intercepts
    RELAX              4.402       0.078      0.000       4.248       4.553      *
    SKILL              4.970       0.063      0.000       4.847       5.095      *
    BELIEVE            4.786       0.074      0.000       4.639       4.930      *
    IDEAL              5.166       0.065      0.000       5.038       5.292      *
    PLEA               5.308       0.070      0.000       5.173       5.449      *
    EASY               4.250       0.078      0.000       4.101       4.406      *
    BEST               5.169       0.066      0.000       5.040       5.301      *
    FUN                5.447       0.071      0.000       5.309       5.594      *

 Variances
    COMFORT            1.000       0.000      0.000       1.000       1.000
    PLEASURE           1.000       0.000      0.000       1.000       1.000
    EUDAIMONIA         1.000       0.000      0.000       1.000       1.000

 Residual Variances
    RELAX              0.296       0.057      0.000       0.195       0.417      *
    SKILL              0.741       0.067      0.000       0.617       0.880      *
    BELIEVE            1.011       0.089      0.000       0.852       1.200      *
    IDEAL              0.906       0.100      0.000       0.719       1.109      *
    PLEA               0.556       0.051      0.000       0.463       0.660      *
    EASY               0.648       0.059      0.000       0.540       0.773      *
    BEST               0.850       0.083      0.000       0.697       1.025      *
    FUN                1.039       0.086      0.000       0.885       1.221      *

Latent Class 2 (1)

 COMFORT  BY
    RELAX              0.879       0.125      0.000       0.631       1.132      *
    EASY               0.936       0.121      0.000       0.706       1.172      *
    SKILL              0.033       0.058      0.288      -0.081       0.148
    BELIEVE            0.100       0.064      0.056      -0.023       0.227
    IDEAL             -0.025       0.062      0.344      -0.145       0.094
    BEST              -0.094       0.060      0.059      -0.214       0.024
    FUN                0.026       0.083      0.381      -0.131       0.190
    PLEA               0.018       0.064      0.390      -0.112       0.139

 PLEASURE BY
    FUN                0.741       0.125      0.000       0.437       0.955      *
    PLEA               0.458       0.083      0.000       0.289       0.617      *
    SKILL             -0.077       0.055      0.077      -0.186       0.026
    BELIEVE           -0.020       0.059      0.371      -0.139       0.094
    IDEAL             -0.020       0.060      0.378      -0.138       0.095
    BEST               0.094       0.060      0.060      -0.023       0.210
    RELAX             -0.024       0.075      0.376      -0.177       0.115
    EASY               0.068       0.080      0.210      -0.094       0.214

 EUDAIMON BY
    SKILL              0.550       0.067      0.000       0.428       0.690      *
    BELIEVE            0.591       0.072      0.000       0.455       0.740      *
    IDEAL              0.649       0.077      0.000       0.507       0.808      *
    BEST               0.590       0.071      0.000       0.453       0.734      *
    RELAX              0.083       0.073      0.129      -0.064       0.227
    EASY              -0.088       0.076      0.128      -0.234       0.067
    FUN               -0.071       0.083      0.192      -0.236       0.091
    PLEA               0.152       0.066      0.014       0.016       0.272      *

 COMFORT  WITH
    EUDAIMONIA         0.359       0.390      0.142      -0.338       1.215
    PLEASURE           1.154       0.519      0.004       0.346       2.355      *

 PLEASURE WITH
    EUDAIMONIA         1.606       0.764      0.000       0.610       3.559      *

 Means
    COMFORT            0.000       0.000      1.000       0.000       0.000
    PLEASURE           0.000       0.000      1.000       0.000       0.000
    EUDAIMONIA         0.000       0.000      1.000       0.000       0.000

 Intercepts
    RELAX              4.402       0.078      0.000       4.248       4.553      *
    SKILL              4.970       0.063      0.000       4.847       5.095      *
    BELIEVE            4.786       0.074      0.000       4.639       4.930      *
    IDEAL              5.166       0.065      0.000       5.038       5.292      *
    PLEA               5.308       0.070      0.000       5.173       5.449      *
    EASY               4.250       0.078      0.000       4.101       4.406      *
    BEST               5.169       0.066      0.000       5.040       5.301      *
    FUN                5.447       0.071      0.000       5.309       5.594      *

 Variances
    COMFORT            2.050       0.665      0.000       1.268       3.840      *
    PLEASURE           3.877       2.146      0.000       2.315      10.912      *
    EUDAIMONIA         2.972       0.806      0.000       1.826       5.041      *

 Residual Variances
    RELAX              1.070       0.197      0.000       0.671       1.460      *
    SKILL              0.996       0.084      0.000       0.844       1.176      *
    BELIEVE            1.436       0.120      0.000       1.221       1.692      *
    IDEAL              0.667       0.075      0.000       0.529       0.826      *
    PLEA               1.077       0.106      0.000       0.861       1.282      *
    EASY               0.814       0.222      0.000       0.304       1.193      *
    BEST               0.729       0.074      0.000       0.594       0.887      *
    FUN                0.268       0.160      0.000       0.037       0.623      *

Categorical Latent Variables

Class Proportions

    Class 1            0.474       0.000      0.000       0.474       0.474
    Class 2            0.526       0.000      0.000       0.526       0.526


STANDARDIZED MODEL RESULTS


STDYX Standardization

                                Posterior  One-Tailed         95% C.I.
                    Estimate       S.D.      P-Value   Lower 2.5%  Upper 2.5%
Latent Class 1 (0)

 COMFORT  BY
    RELAX              0.765       0.064      0.000       0.636       0.893      *
    EASY               0.752       0.058      0.000       0.636       0.866      *
    SKILL             -0.008       0.060      0.447      -0.127       0.109
    BELIEVE            0.130       0.058      0.013       0.015       0.244      *
    IDEAL             -0.144       0.059      0.006      -0.260      -0.029      *
    BEST              -0.019       0.058      0.373      -0.134       0.097
    FUN               -0.025       0.051      0.313      -0.122       0.076
    PLEA               0.308       0.056      0.000       0.199       0.420      *

 PLEASURE BY
    FUN                0.620       0.056      0.000       0.505       0.724      *
    PLEA               0.362       0.061      0.000       0.239       0.481      *
    SKILL             -0.109       0.062      0.041      -0.231       0.014
    BELIEVE           -0.193       0.059      0.001      -0.310      -0.075      *
    IDEAL              0.093       0.062      0.067      -0.029       0.211
    BEST               0.147       0.058      0.006       0.032       0.260      *
    RELAX              0.137       0.061      0.011       0.021       0.262      *
    EASY               0.002       0.055      0.487      -0.105       0.112

 EUDAIMON BY
    SKILL              0.525       0.054      0.000       0.420       0.632      *
    BELIEVE            0.504       0.051      0.000       0.402       0.604      *
    IDEAL              0.611       0.055      0.000       0.504       0.718      *
    BEST               0.536       0.054      0.000       0.430       0.640      *
    RELAX             -0.046       0.057      0.199      -0.161       0.064
    EASY              -0.028       0.053      0.289      -0.136       0.075
    FUN                0.021       0.051      0.343      -0.079       0.120
    PLEA               0.121       0.054      0.014       0.013       0.227      *

 COMFORT  WITH
    EUDAIMONIA         0.263       0.144      0.043      -0.038       0.514
    PLEASURE           0.990       0.000      0.000       0.990       0.990

 PLEASURE WITH
    EUDAIMONIA         0.260       0.142      0.043      -0.037       0.509

 Means
    COMFORT            1.257       0.146      0.000       0.982       1.559      *
    PLEASURE          -0.447       0.146      0.001      -0.723      -0.145      *
    EUDAIMONIA         0.727       0.162      0.000       0.409       1.048      *

 Intercepts
    RELAX              3.653       0.140      0.000       3.382       3.927      *
    SKILL              4.974       0.190      0.000       4.603       5.351      *
    BELIEVE            4.140       0.167      0.000       3.815       4.478      *
    IDEAL              4.352       0.160      0.000       4.046       4.673      *
    PLEA               5.009       0.185      0.000       4.653       5.385      *
    EASY               3.506       0.138      0.000       3.241       3.780      *
    BEST               4.558       0.168      0.000       4.234       4.896      *
    FUN                4.259       0.157      0.000       3.954       4.578      *

 Variances
    COMFORT            1.000       0.000      0.000       1.000       1.000
    PLEASURE           1.000       0.000      0.000       1.000       1.000
    EUDAIMONIA         1.000       0.000      0.000       1.000       1.000

 Residual Variances
    RELAX              0.203       0.040      0.000       0.132       0.290      *
    SKILL              0.745       0.050      0.000       0.639       0.834      *
    BELIEVE            0.759       0.046      0.000       0.663       0.844      *
    IDEAL              0.645       0.061      0.000       0.519       0.756      *
    PLEA               0.496       0.043      0.000       0.413       0.580      *
    EASY               0.441       0.040      0.000       0.366       0.521      *
    BEST               0.662       0.052      0.000       0.557       0.762      *
    FUN                0.637       0.044      0.000       0.551       0.722      *

Latent Class 2 (1)

 COMFORT  BY
    RELAX              0.772       0.067      0.000       0.647       0.906      *
    EASY               0.817       0.072      0.000       0.685       0.974      *
    SKILL              0.035       0.063      0.288      -0.089       0.163
    BELIEVE            0.091       0.059      0.056      -0.022       0.208
    IDEAL             -0.027       0.066      0.344      -0.155       0.104
    BEST              -0.097       0.063      0.059      -0.224       0.027
    FUN                0.025       0.081      0.381      -0.127       0.188
    PLEA               0.018       0.063      0.390      -0.108       0.140

 PLEASURE BY
    FUN                0.971       0.071      0.000       0.827       1.099      *
    PLEA               0.611       0.071      0.000       0.485       0.758      *
    SKILL             -0.114       0.086      0.077      -0.294       0.040
    BELIEVE           -0.025       0.078      0.371      -0.187       0.123
    IDEAL             -0.029       0.092      0.378      -0.216       0.144
    BEST               0.135       0.085      0.060      -0.037       0.297
    RELAX             -0.029       0.095      0.376      -0.217       0.159
    EASY               0.083       0.103      0.210      -0.114       0.291

 EUDAIMON BY
    SKILL              0.706       0.057      0.000       0.608       0.835      *
    BELIEVE            0.644       0.054      0.000       0.541       0.755      *
    IDEAL              0.817       0.055      0.000       0.723       0.937      *
    BEST               0.731       0.053      0.000       0.630       0.843      *
    RELAX              0.087       0.079      0.129      -0.069       0.247
    EASY              -0.092       0.081      0.128      -0.247       0.073
    FUN               -0.081       0.098      0.192      -0.282       0.107
    PLEA               0.175       0.076      0.014       0.018       0.314      *

 COMFORT  WITH
    EUDAIMONIA         0.149       0.136      0.142      -0.138       0.398
    PLEASURE           0.411       0.132      0.004       0.116       0.628      *

 PLEASURE WITH
    EUDAIMONIA         0.478       0.126      0.000       0.197       0.687      *

 Means
    COMFORT            0.000       0.000      1.000       0.000       0.000
    PLEASURE           0.000       0.000      1.000       0.000       0.000
    EUDAIMONIA         0.000       0.000      1.000       0.000       0.000

 Intercepts
    RELAX              2.696       0.106      0.000       2.492       2.904      *
    SKILL              3.722       0.133      0.000       3.460       3.983      *
    BELIEVE            3.032       0.111      0.000       2.815       3.249      *
    IDEAL              3.800       0.140      0.000       3.528       4.075      *
    PLEA               3.561       0.126      0.000       3.313       3.808      *
    EASY               2.586       0.102      0.000       2.389       2.786      *
    BEST               3.722       0.136      0.000       3.457       3.995      *
    FUN                3.621       0.132      0.000       3.363       3.880      *

 Variances
    COMFORT            1.000       0.000      0.000       1.000       1.000
    PLEASURE           1.000       0.000      0.000       1.000       1.000
    EUDAIMONIA         1.000       0.000      0.000       1.000       1.000

 Residual Variances
    RELAX              0.403       0.071      0.000       0.252       0.535      *
    SKILL              0.560       0.044      0.000       0.473       0.647      *
    BELIEVE            0.577       0.043      0.000       0.493       0.662      *
    IDEAL              0.361       0.042      0.000       0.283       0.447      *
    PLEA               0.485       0.047      0.000       0.386       0.570      *
    EASY               0.302       0.082      0.000       0.112       0.438      *
    BEST               0.379       0.040      0.000       0.303       0.461      *
    FUN                0.119       0.071      0.000       0.016       0.276      *


R-SQUARE

Class 1

                                Posterior  One-Tailed         95% C.I.
    Variable        Estimate       S.D.      P-Value   Lower 2.5%  Upper 2.5%

    RELAX              0.797       0.040      0.000       0.710       0.868
    SKILL              0.255       0.050      0.000       0.166       0.361
    BELIEVE            0.241       0.046      0.000       0.156       0.337
    IDEAL              0.355       0.061      0.000       0.244       0.481
    PLEA               0.504       0.043      0.000       0.420       0.587
    EASY               0.559       0.040      0.000       0.479       0.634
    BEST               0.338       0.052      0.000       0.238       0.443
    FUN                0.363       0.044      0.000       0.278       0.449

Class 2

                                Posterior  One-Tailed         95% C.I.
    Variable        Estimate       S.D.      P-Value   Lower 2.5%  Upper 2.5%

    RELAX              0.597       0.071      0.000       0.465       0.748
    SKILL              0.440       0.044      0.000       0.353       0.527
    BELIEVE            0.423       0.043      0.000       0.338       0.507
    IDEAL              0.639       0.042      0.000       0.553       0.717
    PLEA               0.515       0.047      0.000       0.430       0.614
    EASY               0.698       0.082      0.000       0.562       0.888
    BEST               0.621       0.040      0.000       0.539       0.697
    FUN                0.881       0.071      0.000       0.724       0.984


DIFFERENCE OUTPUT


            Average   Std. Dev.     Deviations from the Mean

                                    HFL1_1      HFL2_1
      1       0.902      0.096      0.023      -0.023

                                    HFL1_2      HFL2_2
      2       0.925      0.089     -0.012       0.012

                                    HFL1_3      HFL2_3
      3       0.768      0.092      0.029      -0.029

                                    HFL1_4      HFL2_4
      4       0.421      0.067     -0.036       0.036

                                    EFL1_1      EFL2_1
      5       0.538      0.052     -0.013       0.013

                                    EFL1_2      EFL2_2
      6       0.587      0.057     -0.005       0.005

                                    EFL1_3      EFL2_3
      7       0.686      0.063      0.038      -0.038

                                    EFL1_4      EFL2_4
      8       0.601      0.057      0.009      -0.009


TECHNICAL 1 OUTPUT


     PARAMETER SPECIFICATION FOR LATENT CLASS 1 (0)


           NU
              RELAX         SKILL         BELIEVE       IDEAL         PLEA
              ________      ________      ________      ________      ________
 1                  1             2             3             4             5


           NU
              EASY          BEST          FUN
              ________      ________      ________
 1                  6             7             8


           LAMBDA
              COMFORT       PLEASURE      EUDAIMON
              ________      ________      ________
 RELAX              9            10            11
 SKILL             12            13            14
 BELIEVE           15            16            17
 IDEAL             18            19            20
 PLEA              21            22            23
 EASY              24            25            26
 BEST              27            28            29
 FUN               30            31            32


           THETA
              RELAX         SKILL         BELIEVE       IDEAL         PLEA
              ________      ________      ________      ________      ________
 RELAX             33
 SKILL              0            34
 BELIEVE            0             0            35
 IDEAL              0             0             0            36
 PLEA               0             0             0             0            37
 EASY               0             0             0             0             0
 BEST               0             0             0             0             0
 FUN                0             0             0             0             0


           THETA
              EASY          BEST          FUN
              ________      ________      ________
 EASY              38
 BEST               0            39
 FUN                0             0            40


           ALPHA
              COMFORT       PLEASURE      EUDAIMON
              ________      ________      ________
 1                 41            42            43


           BETA
              COMFORT       PLEASURE      EUDAIMON
              ________      ________      ________
 COMFORT            0             0             0
 PLEASURE           0             0             0
 EUDAIMON           0             0             0


           PSI
              COMFORT       PLEASURE      EUDAIMON
              ________      ________      ________
 COMFORT            0
 PLEASURE          44             0
 EUDAIMON          45            46             0


     PARAMETER SPECIFICATION FOR LATENT CLASS 2 (1)


           NU
              RELAX         SKILL         BELIEVE       IDEAL         PLEA
              ________      ________      ________      ________      ________
 1                  1             2             3             4             5


           NU
              EASY          BEST          FUN
              ________      ________      ________
 1                  6             7             8


           LAMBDA
              COMFORT       PLEASURE      EUDAIMON
              ________      ________      ________
 RELAX             47            48            49
 SKILL             50            51            52
 BELIEVE           53            54            55
 IDEAL             56            57            58
 PLEA              59            60            61
 EASY              62            63            64
 BEST              65            66            67
 FUN               68            69            70


           THETA
              RELAX         SKILL         BELIEVE       IDEAL         PLEA
              ________      ________      ________      ________      ________
 RELAX             71
 SKILL              0            72
 BELIEVE            0             0            73
 IDEAL              0             0             0            74
 PLEA               0             0             0             0            75
 EASY               0             0             0             0             0
 BEST               0             0             0             0             0
 FUN                0             0             0             0             0


           THETA
              EASY          BEST          FUN
              ________      ________      ________
 EASY              76
 BEST               0            77
 FUN                0             0            78


           ALPHA
              COMFORT       PLEASURE      EUDAIMON
              ________      ________      ________
 1                  0             0             0


           BETA
              COMFORT       PLEASURE      EUDAIMON
              ________      ________      ________
 COMFORT            0             0             0
 PLEASURE           0             0             0
 EUDAIMON           0             0             0


           PSI
              COMFORT       PLEASURE      EUDAIMON
              ________      ________      ________
 COMFORT           79
 PLEASURE          80            81
 EUDAIMON          82            83            84


     PARAMETER SPECIFICATION FOR LATENT CLASS REGRESSION MODEL PART


           ALPHA(C)
              G#1           G#2
              ________      ________
 1                  0             0


           GAMMA(C)
              COMFORT       PLEASURE      EUDAIMON
              ________      ________      ________
 G#1                0             0             0
 G#2                0             0             0


     STARTING VALUES FOR LATENT CLASS 1 (0)


           NU
              RELAX         SKILL         BELIEVE       IDEAL         PLEA
              ________      ________      ________      ________      ________
 1              4.905         5.159         5.100         5.271         5.438


           NU
              EASY          BEST          FUN
              ________      ________      ________
 1              4.785         5.314         5.253


           LAMBDA
              COMFORT       PLEASURE      EUDAIMON
              ________      ________      ________
 RELAX          1.000         1.000         1.000
 SKILL          1.000         1.000         1.000
 BELIEVE        1.000         1.000         1.000
 IDEAL          1.000         1.000         1.000
 PLEA           1.000         1.000         1.000
 EASY           1.000         1.000         1.000
 BEST           1.000         1.000         1.000
 FUN            1.000         1.000         1.000


           THETA
              RELAX         SKILL         BELIEVE       IDEAL         PLEA
              ________      ________      ________      ________      ________
 RELAX          1.178
 SKILL          0.000         0.722
 BELIEVE        0.000         0.000         1.040
 IDEAL          0.000         0.000         0.000         0.826
 PLEA           0.000         0.000         0.000         0.000         0.878
 EASY           0.000         0.000         0.000         0.000         0.000
 BEST           0.000         0.000         0.000         0.000         0.000
 FUN            0.000         0.000         0.000         0.000         0.000


           THETA
              EASY          BEST          FUN
              ________      ________      ________
 EASY           1.214
 BEST           0.000         0.823
 FUN            0.000         0.000         0.985


           ALPHA
              COMFORT       PLEASURE      EUDAIMON
              ________      ________      ________
 1              0.000         0.000         0.000


           BETA
              COMFORT       PLEASURE      EUDAIMON
              ________      ________      ________
 COMFORT        0.000         0.000         0.000
 PLEASURE       0.000         0.000         0.000
 EUDAIMON       0.000         0.000         0.000


           PSI
              COMFORT       PLEASURE      EUDAIMON
              ________      ________      ________
 COMFORT        1.000
 PLEASURE       0.000         1.000
 EUDAIMON       0.000         0.000         1.000


     STARTING VALUES FOR LATENT CLASS 2 (1)


           NU
              RELAX         SKILL         BELIEVE       IDEAL         PLEA
              ________      ________      ________      ________      ________
 1              4.905         5.159         5.100         5.271         5.438


           NU
              EASY          BEST          FUN
              ________      ________      ________
 1              4.785         5.314         5.253


           LAMBDA
              COMFORT       PLEASURE      EUDAIMON
              ________      ________      ________
 RELAX          1.000         1.000         1.000
 SKILL          1.000         1.000         1.000
 BELIEVE        1.000         1.000         1.000
 IDEAL          1.000         1.000         1.000
 PLEA           1.000         1.000         1.000
 EASY           1.000         1.000         1.000
 BEST           1.000         1.000         1.000
 FUN            1.000         1.000         1.000


           THETA
              RELAX         SKILL         BELIEVE       IDEAL         PLEA
              ________      ________      ________      ________      ________
 RELAX          1.178
 SKILL          0.000         0.722
 BELIEVE        0.000         0.000         1.040
 IDEAL          0.000         0.000         0.000         0.826
 PLEA           0.000         0.000         0.000         0.000         0.878
 EASY           0.000         0.000         0.000         0.000         0.000
 BEST           0.000         0.000         0.000         0.000         0.000
 FUN            0.000         0.000         0.000         0.000         0.000


           THETA
              EASY          BEST          FUN
              ________      ________      ________
 EASY           1.214
 BEST           0.000         0.823
 FUN            0.000         0.000         0.985


           ALPHA
              COMFORT       PLEASURE      EUDAIMON
              ________      ________      ________
 1              0.000         0.000         0.000


           BETA
              COMFORT       PLEASURE      EUDAIMON
              ________      ________      ________
 COMFORT        0.000         0.000         0.000
 PLEASURE       0.000         0.000         0.000
 EUDAIMON       0.000         0.000         0.000


           PSI
              COMFORT       PLEASURE      EUDAIMON
              ________      ________      ________
 COMFORT        1.000
 PLEASURE       0.000         1.000
 EUDAIMON       0.000         0.000         1.000


     STARTING VALUES FOR LATENT CLASS REGRESSION MODEL PART


           ALPHA(C)
              G#1           G#2
              ________      ________
 1              0.000         0.000


           GAMMA(C)
              COMFORT       PLEASURE      EUDAIMON
              ________      ________      ________
 G#1            0.000         0.000         0.000
 G#2            0.000         0.000         0.000


     PRIORS FOR ALL PARAMETERS            PRIOR MEAN      PRIOR VARIANCE     PRIOR STD. DEV.

     Parameter 1~N(0.000,infinity)           0.0000            infinity            infinity
     Parameter 2~N(0.000,infinity)           0.0000            infinity            infinity
     Parameter 3~N(0.000,infinity)           0.0000            infinity            infinity
     Parameter 4~N(0.000,infinity)           0.0000            infinity            infinity
     Parameter 5~N(0.000,infinity)           0.0000            infinity            infinity
     Parameter 6~N(0.000,infinity)           0.0000            infinity            infinity
     Parameter 7~N(0.000,infinity)           0.0000            infinity            infinity
     Parameter 8~N(0.000,infinity)           0.0000            infinity            infinity
     Parameter 9~N(0.000,1000.000)           0.0000           1000.0000             31.6228
     Parameter 10~N(0.000,0.010)             0.0000              0.0100              0.1000
     Parameter 11~N(0.000,0.010)             0.0000              0.0100              0.1000
     Parameter 12~N(0.000,0.010)             0.0000              0.0100              0.1000
     Parameter 13~N(0.000,0.010)             0.0000              0.0100              0.1000
     Parameter 14~N(0.000,1000.000)          0.0000           1000.0000             31.6228
     Parameter 15~N(0.000,0.010)             0.0000              0.0100              0.1000
     Parameter 16~N(0.000,0.010)             0.0000              0.0100              0.1000
     Parameter 17~N(0.000,1000.000)          0.0000           1000.0000             31.6228
     Parameter 18~N(0.000,0.010)             0.0000              0.0100              0.1000
     Parameter 19~N(0.000,0.010)             0.0000              0.0100              0.1000
     Parameter 20~N(0.000,1000.000)          0.0000           1000.0000             31.6228
     Parameter 21~N(0.000,0.010)             0.0000              0.0100              0.1000
     Parameter 22~N(0.000,1000.000)          0.0000           1000.0000             31.6228
     Parameter 23~N(0.000,0.010)             0.0000              0.0100              0.1000
     Parameter 24~N(0.000,1000.000)          0.0000           1000.0000             31.6228
     Parameter 25~N(0.000,0.010)             0.0000              0.0100              0.1000
     Parameter 26~N(0.000,0.010)             0.0000              0.0100              0.1000
     Parameter 27~N(0.000,0.010)             0.0000              0.0100              0.1000
     Parameter 28~N(0.000,0.010)             0.0000              0.0100              0.1000
     Parameter 29~N(0.000,1000.000)          0.0000           1000.0000             31.6228
     Parameter 30~N(0.000,0.010)             0.0000              0.0100              0.1000
     Parameter 31~N(0.000,1000.000)          0.0000           1000.0000             31.6228
     Parameter 32~N(0.000,0.010)             0.0000              0.0100              0.1000
     Parameter 33~IG(-1.000,0.000)         infinity            infinity            infinity
     Parameter 34~IG(-1.000,0.000)         infinity            infinity            infinity
     Parameter 35~IG(-1.000,0.000)         infinity            infinity            infinity
     Parameter 36~IG(-1.000,0.000)         infinity            infinity            infinity
     Parameter 37~IG(-1.000,0.000)         infinity            infinity            infinity
     Parameter 38~IG(-1.000,0.000)         infinity            infinity            infinity
     Parameter 39~IG(-1.000,0.000)         infinity            infinity            infinity
     Parameter 40~IG(-1.000,0.000)         infinity            infinity            infinity
     Parameter 41~N(0.000,infinity)          0.0000            infinity            infinity
     Parameter 42~N(0.000,infinity)          0.0000            infinity            infinity
     Parameter 43~N(0.000,infinity)          0.0000            infinity            infinity
     Parameter 44~IW(0.000,-4)
     Parameter 45~IW(0.000,-4)
     Parameter 46~IW(0.000,-4)
     Parameter 47~N(0.000,1000.000)          0.0000           1000.0000             31.6228
     Parameter 48~N(0.000,0.010)             0.0000              0.0100              0.1000
     Parameter 49~N(0.000,0.010)             0.0000              0.0100              0.1000
     Parameter 50~N(0.000,0.010)             0.0000              0.0100              0.1000
     Parameter 51~N(0.000,0.010)             0.0000              0.0100              0.1000
     Parameter 52~N(0.000,1000.000)          0.0000           1000.0000             31.6228
     Parameter 53~N(0.000,0.010)             0.0000              0.0100              0.1000
     Parameter 54~N(0.000,0.010)             0.0000              0.0100              0.1000
     Parameter 55~N(0.000,1000.000)          0.0000           1000.0000             31.6228
     Parameter 56~N(0.000,0.010)             0.0000              0.0100              0.1000
     Parameter 57~N(0.000,0.010)             0.0000              0.0100              0.1000
     Parameter 58~N(0.000,1000.000)          0.0000           1000.0000             31.6228
     Parameter 59~N(0.000,0.010)             0.0000              0.0100              0.1000
     Parameter 60~N(0.000,1000.000)          0.0000           1000.0000             31.6228
     Parameter 61~N(0.000,0.010)             0.0000              0.0100              0.1000
     Parameter 62~N(0.000,1000.000)          0.0000           1000.0000             31.6228
     Parameter 63~N(0.000,0.010)             0.0000              0.0100              0.1000
     Parameter 64~N(0.000,0.010)             0.0000              0.0100              0.1000
     Parameter 65~N(0.000,0.010)             0.0000              0.0100              0.1000
     Parameter 66~N(0.000,0.010)             0.0000              0.0100              0.1000
     Parameter 67~N(0.000,1000.000)          0.0000           1000.0000             31.6228
     Parameter 68~N(0.000,0.010)             0.0000              0.0100              0.1000
     Parameter 69~N(0.000,1000.000)          0.0000           1000.0000             31.6228
     Parameter 70~N(0.000,0.010)             0.0000              0.0100              0.1000
     Parameter 71~IG(-1.000,0.000)         infinity            infinity            infinity
     Parameter 72~IG(-1.000,0.000)         infinity            infinity            infinity
     Parameter 73~IG(-1.000,0.000)         infinity            infinity            infinity
     Parameter 74~IG(-1.000,0.000)         infinity            infinity            infinity
     Parameter 75~IG(-1.000,0.000)         infinity            infinity            infinity
     Parameter 76~IG(-1.000,0.000)         infinity            infinity            infinity
     Parameter 77~IG(-1.000,0.000)         infinity            infinity            infinity
     Parameter 78~IG(-1.000,0.000)         infinity            infinity            infinity
     Parameter 79~IW(0.000,-4)             infinity            infinity            infinity
     Parameter 80~IW(0.000,-4)             infinity            infinity            infinity
     Parameter 81~IW(0.000,-4)             infinity            infinity            infinity
     Parameter 82~IW(0.000,-4)             infinity            infinity            infinity
     Parameter 83~IW(0.000,-4)             infinity            infinity            infinity
     Parameter 84~IW(0.000,-4)             infinity            infinity            infinity
     Cov(Parameter 9,Parameter 47)=999.995000
     Cov(Parameter 24,Parameter 62)=999.995000
     Cov(Parameter 31,Parameter 69)=999.995000
     Cov(Parameter 22,Parameter 60)=999.995000
     Cov(Parameter 14,Parameter 52)=999.995000
     Cov(Parameter 17,Parameter 55)=999.995000
     Cov(Parameter 20,Parameter 58)=999.995000
     Cov(Parameter 29,Parameter 67)=999.995000


TECHNICAL 8 OUTPUT


     Simulated prior distributions

     Parameter       Prior Mean  Prior Variance  Prior Std. Dev.


     Parameter 1 Improper Prior
     Parameter 2 Improper Prior
     Parameter 3 Improper Prior
     Parameter 4 Improper Prior
     Parameter 5 Improper Prior
     Parameter 6 Improper Prior
     Parameter 7 Improper Prior
     Parameter 8 Improper Prior
     Parameter 9         0.0012          0.0106          0.1029
     Parameter 10         0.0008          0.0103          0.1013
     Parameter 11         0.0014          0.0105          0.1024
     Parameter 12        -0.0007          0.0098          0.0992
     Parameter 13         0.0000          0.0096          0.0981
     Parameter 14        -0.0002          0.0107          0.1032
     Parameter 15         0.0021          0.0098          0.0990
     Parameter 16        -0.0020          0.0102          0.1010
     Parameter 17         0.0055          0.0100          0.1000
     Parameter 18        -0.0018          0.0093          0.0967
     Parameter 19         0.0043          0.0104          0.1020
     Parameter 20        -0.0056          0.0095          0.0972
     Parameter 21        -0.0029          0.0101          0.1003
     Parameter 22         0.0015          0.0095          0.0972
     Parameter 23        -0.0008          0.0101          0.1007
     Parameter 24        -0.0048          0.0103          0.1013
     Parameter 25        -0.0015          0.0102          0.1011
     Parameter 26        -0.0007          0.0096          0.0978
     Parameter 27         0.0000          0.0096          0.0981
     Parameter 28         0.0037          0.0101          0.1007
     Parameter 29        -0.0047          0.0098          0.0988
     Parameter 30        -0.0013          0.0101          0.1004
     Parameter 31         0.0004          0.0104          0.1018
     Parameter 32         0.0003          0.0099          0.0995
     Parameter 33 Improper Prior
     Parameter 34 Improper Prior
     Parameter 35 Improper Prior
     Parameter 36 Improper Prior
     Parameter 37 Improper Prior
     Parameter 38 Improper Prior
     Parameter 39 Improper Prior
     Parameter 40 Improper Prior
     Parameter 41 Improper Prior
     Parameter 42 Improper Prior
     Parameter 43 Improper Prior
     Parameter 44 Improper Prior
     Parameter 45 Improper Prior
     Parameter 46 Improper Prior
     Parameter 47         0.0034          0.0111          0.1055
     Parameter 48         0.0019          0.0099          0.0994
     Parameter 49         0.0015          0.0104          0.1019
     Parameter 50        -0.0035          0.0102          0.1009
     Parameter 51        -0.0016          0.0102          0.1011
     Parameter 52         0.0007          0.0097          0.0986
     Parameter 53        -0.0029          0.0097          0.0984
     Parameter 54        -0.0045          0.0093          0.0965
     Parameter 55         0.0028          0.0099          0.0996
     Parameter 56         0.0028          0.0100          0.1000
     Parameter 57        -0.0009          0.0098          0.0991
     Parameter 58         0.0003          0.0102          0.1011
     Parameter 59         0.0025          0.0103          0.1013
     Parameter 60         0.0046          0.0100          0.0998
     Parameter 61         0.0035          0.0108          0.1041
     Parameter 62        -0.0012          0.0097          0.0985
     Parameter 63        -0.0007          0.0092          0.0960
     Parameter 64        -0.0041          0.0104          0.1019
     Parameter 65         0.0017          0.0098          0.0991
     Parameter 66         0.0020          0.0097          0.0984
     Parameter 67         0.0020          0.0104          0.1019
     Parameter 68         0.0020          0.0101          0.1005
     Parameter 69        -0.0007          0.0092          0.0959
     Parameter 70         0.0049          0.0095          0.0974
     Parameter 71 Improper Prior
     Parameter 72 Improper Prior
     Parameter 73 Improper Prior
     Parameter 74 Improper Prior
     Parameter 75 Improper Prior
     Parameter 76 Improper Prior
     Parameter 77 Improper Prior
     Parameter 78 Improper Prior
     Parameter 79 Improper Prior
     Parameter 80 Improper Prior
     Parameter 81 Improper Prior
     Parameter 82 Improper Prior
     Parameter 83 Improper Prior
     Parameter 84 Improper Prior


   TECHNICAL 8 OUTPUT FOR BAYES ESTIMATION

                     POTENTIAL       PARAMETER WITH
     ITERATION    SCALE REDUCTION      HIGHEST PSR
     100              2.156               65
     200              1.668               44
     300              2.118               81
     400              2.760               78
     500              2.412               62
     600              1.496               69
     700              2.404               69
     800              1.771               76
     900              2.013               78
     1000             1.863               69
     1100             2.470               69
     1200             1.525               69
     1300             1.503               80
     1400             1.237               80
     1500             1.608               69
     1600             1.821               69
     1700             1.520               78
     1800             1.251               62
     1900             1.381               45
     2000             1.157               82
     2100             1.167               69
     2200             1.470               69
     2300             1.322               69
     2400             1.204               83
     2500             1.158               84
     2600             1.140               76
     2700             1.238               76
     2800             1.272               76
     2900             1.261               60
     3000             1.442               69
     3100             1.542               69
     3200             1.410               83
     3300             1.449               83
     3400             1.298               83
     3500             1.266               84
     3600             1.245               84
     3700             1.202               78
     3800             1.243               78
     3900             1.371               78
     4000             1.647               78
     4100             1.982               78
     4200             1.955               78
     4300             1.762               78
     4400             1.642               69
     4500             1.885               69
     4600             1.757               69
     4700             1.535               69
     4800             1.372               69
     4900             1.401               69
     5000             1.360               81
     5100             1.277               81
     5200             1.210               60
     5300             1.198               8
     5400             1.143               8
     5500             1.162               78
     5600             1.277               78
     5700             1.388               78
     5800             1.430               78
     5900             1.382               78
     6000             1.238               78
     6100             1.223               78
     6200             1.214               78
     6300             1.185               78
     6400             1.135               78
     6500             1.108               69
     6600             1.091               78
     6700             1.129               78
     6800             1.147               69
     6900             1.124               78
     7000             1.155               78
     7100             1.163               78
     7200             1.122               78
     7300             1.115               78
     7400             1.124               70
     7500             1.114               76
     7600             1.100               76
     7700             1.073               76
     7800             1.064               63
     7900             1.061               63
     8000             1.045               63
     8100             1.038               63
     8200             1.034               76
     8300             1.028               41
     8400             1.041               41
     8500             1.051               41
     8600             1.024               69
     8700             1.015               70
     8800             1.017               70
     8900             1.021               47
     9000             1.035               47
     9100             1.027               47
     9200             1.048               79
     9300             1.048               79
     9400             1.075               79
     9500             1.075               79
     9600             1.073               79
     9700             1.056               78
     9800             1.073               78
     9900             1.073               78
     10000            1.067               78
     10100            1.055               78
     10200            1.050               80
     10300            1.039               80
     10400            1.023               80
     10500            1.028               41
     10600            1.027               41
     10700            1.029               41
     10800            1.033               41
     10900            1.029               41
     11000            1.021               41
     11100            1.014               41
     11200            1.015               70
     11300            1.018               41
     11400            1.022               84
     11500            1.036               84
     11600            1.029               84
     11700            1.021               84
     11800            1.018               43
     11900            1.040               81
     12000            1.051               81
     12100            1.068               81
     12200            1.070               81
     12300            1.067               81
     12400            1.070               81
     12500            1.066               81
     12600            1.063               81
     12700            1.065               81
     12800            1.073               81
     12900            1.080               81
     13000            1.092               81
     13100            1.091               81
     13200            1.079               81
     13300            1.065               81
     13400            1.065               81
     13500            1.066               81
     13600            1.073               81
     13700            1.093               81
     13800            1.085               81
     13900            1.078               81
     14000            1.085               81
     14100            1.089               81
     14200            1.098               81
     14300            1.113               81
     14400            1.110               81
     14500            1.093               81
     14600            1.072               80
     14700            1.062               80
     14800            1.055               80
     14900            1.055               80
     15000            1.063               80
     15100            1.051               80
     15200            1.039               47
     15300            1.033               47
     15400            1.035               84
     15500            1.037               84
     15600            1.034               84
     15700            1.036               84
     15800            1.043               84
     15900            1.040               84
     16000            1.047               84
     16100            1.056               84
     16200            1.052               84
     16300            1.052               84
     16400            1.053               84
     16500            1.053               84
     16600            1.045               84
     16700            1.028               84
     16800            1.024               84
     16900            1.024               84
     17000            1.026               84
     17100            1.022               84
     17200            1.019               84
     17300            1.017               69
     17400            1.024               69
     17500            1.030               69
     17600            1.044               81
     17700            1.055               81
     17800            1.066               81
     17900            1.069               81
     18000            1.061               81
     18100            1.054               81
     18200            1.052               81
     18300            1.043               81
     18400            1.035               78
     18500            1.041               78
     18600            1.051               78
     18700            1.057               78
     18800            1.065               69
     18900            1.069               69
     19000            1.065               69
     19100            1.073               69
     19200            1.081               69
     19300            1.071               69
     19400            1.067               69
     19500            1.059               69
     19600            1.056               69
     19700            1.050               69
     19800            1.045               69
     19900            1.041               69
     20000            1.042               81
     20100            1.041               81
     20200            1.040               81
     20300            1.041               81
     20400            1.046               81
     20500            1.044               81
     20600            1.049               81
     20700            1.048               81
     20800            1.045               81
     20900            1.034               81
     21000            1.028               81
     21100            1.021               81
     21200            1.022               64
     21300            1.028               41
     21400            1.032               41
     21500            1.033               41
     21600            1.027               41
     21700            1.022               41
     21800            1.022               64
     21900            1.024               64
     22000            1.025               41
     22100            1.029               41
     22200            1.035               41
     22300            1.034               41
     22400            1.028               41
     22500            1.023               64
     22600            1.025               64
     22700            1.026               64
     22800            1.027               64
     22900            1.025               64
     23000            1.029               64
     23100            1.025               64
     23200            1.024               41
     23300            1.033               41
     23400            1.037               41
     23500            1.041               41
     23600            1.050               41
     23700            1.057               41
     23800            1.052               41
     23900            1.051               41
     24000            1.047               41
     24100            1.038               41
     24200            1.029               41
     24300            1.029               49
     24400            1.034               49
     24500            1.035               49
     24600            1.032               49
     24700            1.030               64
     24800            1.028               64
     24900            1.029               64
     25000            1.026               64
     25100            1.023               64
     25200            1.019               64


DIAGRAM INFORMATION

  Mplus diagrams are currently not available for Mixture analysis.
  No diagram output was produced.


     Beginning Time:  22:14:26
        Ending Time:  22:15:38
       Elapsed Time:  00:01:12


MUTHEN & MUTHEN
3463 Stoner Ave.
Los Angeles, CA  90066

Tel: (310) 391-9971
Fax: (310) 391-8971
Web: www.StatModel.com
Support: Support@StatModel.com

Copyright (c) 1998-2013 Muthen & Muthen
