# Supplementary material for: Measuring hedonia and eudaimonia as motives for activities: cross-national investigation through traditional and Bayesian structural equation modeling
Source: Front Psychol. 2014 Sep 8;5:984. doi: 10.3389/fpsyg.2014.00984 (PMC4157462; doi:10.3389/fpsyg.2014.00984)
Supplement: Supplementary file 1 [file DataSheet1.ZIP › 26.out]

Mplus VERSION 7.11
MUTHEN & MUTHEN
07/30/2014  10:16 PM

INPUT INSTRUCTIONS

  Title: Measurement invariance testing with 3 factor model for the HEMA short scale
  with Bayesian estimator(scalar model).

  DATA:
  FILE IS bothsamples.dat;

   Variable:
  NAMES ARE  gender age relax skill believe plea ideal enjoy easy best fun group lang;
  USEVARIABLES are relax skill believe  ideal plea easy  best fun ; !enjoy

   MISSING ARE ALL (-9);
  !groups 0 = Polish  1 = English
  KNOWNCLASS IS g (lang=0 lang=1);
  CLASSES IS g(2);

    ANALYSIS:
    type is mixture;
    ESTIMATOR IS BAYES;
    model=allfree;
    Bconvergence=.01 ;
    Biterations = 500000 (20000);
    processor is 3;
    chains is 3;
    bseed = 100;

  Model:
  %overall%

   COMFORT BY relax*(hfl#_1);
   COMFORT BY easy (hfl#_2);

   PLEASURE BY fun*(hfl#_3);
   PLEASURE BY plea(hfl#_4);

   EUDAIMONIA BY  skill*(efl#_1);
   EUDAIMONIA BY  believe (efl#_2);
   EUDAIMONIA BY  ideal(efl#_3);
   EUDAIMONIA BY  best (efl#_4) ;

     [relax*] (nu#_1);
     [easy*]  (nu#_2);
     [fun*]  (nu#_3);
     [skill*]  (nu#_4);
     [ideal*]  (nu#_5);
     [best*]   (nu#_6);
     [believe*]  (nu#_7);
     [plea*]  (nu#_8);

  COMFORT WITH EUDAIMONIA(ce#);
  PLEASURE WITH EUDAIMONIA (pe#);
  COMFORT WITH PLEASURE (cp#);

  !cross loadings
  COMFORT by skill (c#_1);
  COMFORT by believe (c#_2);
  COMFORT by ideal (c#_3);
  COMFORT by best (c#_4);
  COMFORT by fun (c#_5);
  COMFORT by plea (c#_6);

  PLEASURE by skill (c#_7);
  PLEASURE by believe (c#_8);
  PLEASURE by ideal (c#_9);
  PLEASURE by best (c#_10);
  PLEASURE by relax (c#_11);
  PLEASURE by easy (c#_12);

  EUDAIMONIA by relax (c#_13);
  EUDAIMONIA by easy (c#_14);
  EUDAIMONIA by fun (c#_15);
  EUDAIMONIA by plea (c#_16);

  %g#1%
  COMFORT@1;
  PLEASURE@1;
  EUDAIMONIA@1;

  %g#2%
  [COMFORT@0] ;
  [PLEASURE@0] ;
  [EUDAIMONIA@0] ;

  model priors:
  do(1,2) c#_1-c#_16~N(0,.01);
  do(1,4) diff(hfl1_#-hfl2_#)~N(0,.01);
  do(1,4) diff(efl1_#-efl2_#)~N(0,.01);
  do(1,8) diff(nu1_#-nu2_#)~N(0,.01);

    OUTPUT:
  TECH1 tech8 STAND(STDYX);


INPUT READING TERMINATED NORMALLY


Measurement invariance testing with 3 factor model for the HEMA short scale
with Bayesian estimator(scalar model).

SUMMARY OF ANALYSIS

Number of groups                                                 1
Number of observations                                         815

Number of dependent variables                                    8
Number of independent variables                                  0
Number of continuous latent variables                            3
Number of categorical latent variables                           1

Observed dependent variables

  Continuous
   RELAX       SKILL       BELIEVE     IDEAL       PLEA        EASY
   BEST        FUN

Continuous latent variables
   COMFORT     PLEASURE    EUDAIMON

Categorical latent variables
   G

  Knownclass            G


Estimator                                                    BAYES
Specifications for Bayesian Estimation
  Point estimate                                            MEDIAN
  Number of Markov chain Monte Carlo (MCMC) chains               3
  Random seed for the first chain                              100
  Starting value information                           UNPERTURBED
  Treatment of categorical mediator                         LATENT
  Algorithm used for Markov chain Monte Carlo           GIBBS(PX1)
  Convergence criterion                                  0.100D-01
  Maximum number of iterations                              500000
  K-th iteration used for thinning                               1

Input data file(s)
  bothsamples.dat
Input data format  FREE


SUMMARY OF DATA


COVARIANCE COVERAGE OF DATA

Minimum covariance coverage value   0.100

     Number of missing data patterns             7


     PROPORTION OF DATA PRESENT


           Covariance Coverage
              RELAX         SKILL         BELIEVE       IDEAL         PLEA
              ________      ________      ________      ________      ________
 RELAX          0.999
 SKILL          0.996         0.998
 BELIEVE        0.998         0.996         0.999
 IDEAL          0.999         0.998         0.999         1.000
 PLEA           0.999         0.998         0.999         1.000         1.000
 EASY           0.998         0.996         0.998         0.999         0.999
 BEST           0.998         0.996         0.998         0.999         0.999
 FUN            0.998         0.996         0.998         0.999         0.999


           Covariance Coverage
              EASY          BEST          FUN
              ________      ________      ________
 EASY           0.999
 BEST           0.998         0.999
 FUN            0.998         0.998         0.999


THE MODEL ESTIMATION TERMINATED NORMALLY

     USE THE FBITERATIONS OPTION TO INCREASE THE NUMBER OF ITERATIONS BY A FACTOR
     OF AT LEAST TWO TO CHECK CONVERGENCE AND THAT THE PSR VALUE DOES NOT INCREASE.


MODEL FIT INFORMATION

Number of Free Parameters                              92

Bayesian Posterior Predictive Checking using Chi-Square

          95% Confidence Interval for the Difference Between
          the Observed and the Replicated Chi-Square Values

                           8.453            82.507

          Posterior Predictive P-Value       0.006

Information Criterion

          Deviance (DIC)                        20144.933
          Estimated number of parameters (pD)      56.905
          Bayesian (BIC)                        20643.919

Posterior Predictive P-Value (Confidence Limits), Deviance (DIC), and Estimated Number of
Parameters (pD) From Each Group

     Group 1 (0)             0.002 (14.245, 65.502)        8898.911        26.359
     Group 2 (1)             0.318 (-21.829, 32.924)      11263.640        28.799


FINAL CLASS COUNTS AND PROPORTIONS FOR THE LATENT CLASSES
BASED ON THE ESTIMATED MODEL

    Latent
   Classes

       1        386.00000          0.47362
       2        429.00000          0.52638


MODEL RESULTS

                                Posterior  One-Tailed         95% C.I.
                    Estimate       S.D.      P-Value   Lower 2.5%  Upper 2.5%  Significance

Latent Class 1 (0)

 COMFORT  BY
    RELAX              0.997       0.088      0.000       0.823       1.169      *
    EASY               0.971       0.084      0.000       0.810       1.140      *
    SKILL             -0.021       0.068      0.378      -0.158       0.108
    BELIEVE            0.094       0.072      0.099      -0.050       0.236
    IDEAL             -0.117       0.076      0.058      -0.267       0.029
    BEST               0.019       0.073      0.394      -0.128       0.157
    FUN               -0.052       0.075      0.229      -0.201       0.092
    PLEA               0.228       0.068      0.001       0.094       0.360      *

 PLEASURE BY
    FUN                0.829       0.090      0.000       0.659       1.009      *
    PLEA               0.489       0.077      0.000       0.345       0.646      *
    SKILL             -0.092       0.070      0.095      -0.227       0.046
    BELIEVE           -0.164       0.073      0.013      -0.305      -0.019      *
    IDEAL              0.062       0.078      0.222      -0.095       0.212
    BEST               0.136       0.074      0.035      -0.010       0.281
    RELAX              0.111       0.077      0.073      -0.039       0.264
    EASY              -0.042       0.075      0.291      -0.189       0.104

 EUDAIMON BY
    SKILL              0.526       0.058      0.000       0.414       0.644      *
    BELIEVE            0.573       0.065      0.000       0.449       0.704      *
    IDEAL              0.739       0.069      0.000       0.603       0.877      *
    BEST               0.611       0.065      0.000       0.484       0.742      *
    RELAX             -0.052       0.071      0.227      -0.194       0.085
    EASY              -0.031       0.067      0.321      -0.165       0.097
    FUN                0.024       0.065      0.356      -0.104       0.149
    PLEA               0.122       0.057      0.018       0.007       0.232      *

 COMFORT  WITH
    EUDAIMONIA         0.245       0.142      0.043      -0.035       0.523
    PLEASURE           0.990       0.000      0.000       0.990       0.990      *

 PLEASURE WITH
    EUDAIMONIA         0.243       0.141      0.043      -0.035       0.518

 Means
    COMFORT            1.146       0.129      0.000       0.910       1.412      *
    PLEASURE          -0.301       0.129      0.015      -0.538      -0.035      *
    EUDAIMONIA         0.708       0.176      0.000       0.388       1.071      *

 Intercepts
    RELAX              4.376       0.111      0.000       4.154       4.591      *
    SKILL              5.016       0.099      0.000       4.819       5.206      *
    BELIEVE            4.944       0.106      0.000       4.728       5.148      *
    IDEAL              5.047       0.108      0.000       4.827       5.249      *
    PLEA               5.454       0.098      0.000       5.259       5.642      *
    EASY               4.263       0.108      0.000       4.056       4.478      *
    BEST               5.089       0.102      0.000       4.890       5.287      *
    FUN                5.373       0.102      0.000       5.168       5.570      *

 Variances
    COMFORT            1.000       0.000      0.000       1.000       1.000
    PLEASURE           1.000       0.000      0.000       1.000       1.000
    EUDAIMONIA         1.000       0.000      0.000       1.000       1.000

 Residual Variances
    RELAX              0.287       0.059      0.000       0.181       0.413      *
    SKILL              0.740       0.068      0.000       0.618       0.884      *
    BELIEVE            1.014       0.089      0.000       0.855       1.207      *
    IDEAL              0.893       0.098      0.000       0.712       1.090      *
    PLEA               0.557       0.051      0.000       0.466       0.668      *
    EASY               0.648       0.058      0.000       0.545       0.774      *
    BEST               0.849       0.082      0.000       0.700       1.020      *
    FUN                1.042       0.086      0.000       0.887       1.222      *

Latent Class 2 (1)

 COMFORT  BY
    RELAX              0.942       0.122      0.000       0.708       1.190      *
    EASY               1.002       0.113      0.000       0.804       1.237      *
    SKILL              0.031       0.061      0.303      -0.086       0.151
    BELIEVE            0.103       0.064      0.053      -0.023       0.229
    IDEAL             -0.029       0.063      0.322      -0.153       0.094
    BEST              -0.101       0.062      0.049      -0.226       0.019
    FUN                0.027       0.089      0.380      -0.149       0.196
    PLEA               0.012       0.071      0.434      -0.131       0.147

 PLEASURE BY
    FUN                0.788       0.127      0.000       0.558       1.066      *
    PLEA               0.506       0.088      0.000       0.346       0.695      *
    SKILL             -0.076       0.057      0.085      -0.191       0.034
    BELIEVE           -0.014       0.062      0.408      -0.140       0.106
    IDEAL             -0.012       0.062      0.420      -0.136       0.110
    BEST               0.109       0.061      0.036      -0.011       0.231
    RELAX             -0.039       0.071      0.290      -0.180       0.097
    EASY               0.055       0.080      0.247      -0.112       0.205

 EUDAIMON BY
    SKILL              0.554       0.066      0.000       0.434       0.692      *
    BELIEVE            0.591       0.071      0.000       0.463       0.741      *
    IDEAL              0.650       0.074      0.000       0.513       0.807      *
    BEST               0.589       0.069      0.000       0.463       0.735      *
    RELAX              0.084       0.072      0.119      -0.058       0.229
    EASY              -0.087       0.076      0.132      -0.232       0.068
    FUN               -0.094       0.087      0.133      -0.270       0.067
    PLEA               0.135       0.066      0.027      -0.003       0.255

 COMFORT  WITH
    EUDAIMONIA         0.349       0.359      0.121      -0.246       1.200
    PLEASURE           1.056       0.480      0.002       0.356       2.275      *

 PLEASURE WITH
    EUDAIMONIA         1.519       0.606      0.000       0.646       3.017      *

 Means
    COMFORT            0.000       0.000      1.000       0.000       0.000
    PLEASURE           0.000       0.000      1.000       0.000       0.000
    EUDAIMONIA         0.000       0.000      1.000       0.000       0.000

 Intercepts
    RELAX              4.419       0.076      0.000       4.268       4.566      *
    SKILL              4.967       0.063      0.000       4.843       5.087      *
    BELIEVE            4.767       0.074      0.000       4.624       4.912      *
    IDEAL              5.168       0.065      0.000       5.039       5.295      *
    PLEA               5.284       0.069      0.000       5.149       5.416      *
    EASY               4.263       0.076      0.000       4.111       4.411      *
    BEST               5.168       0.066      0.000       5.037       5.296      *
    FUN                5.435       0.068      0.000       5.293       5.561      *

 Variances
    COMFORT            1.828       0.464      0.000       1.172       2.976      *
    PLEASURE           3.446       1.301      0.000       1.868       7.034      *
    EUDAIMONIA         2.899       0.758      0.000       1.796       4.752      *

 Residual Variances
    RELAX              1.089       0.205      0.000       0.624       1.436      *
    SKILL              0.997       0.085      0.000       0.842       1.178      *
    BELIEVE            1.435       0.117      0.000       1.221       1.678      *
    IDEAL              0.667       0.076      0.000       0.529       0.824      *
    PLEA               1.075       0.111      0.000       0.840       1.285      *
    EASY               0.797       0.214      0.000       0.393       1.221      *
    BEST               0.729       0.072      0.000       0.596       0.880      *
    FUN                0.260       0.179      0.000       0.026       0.666      *

Categorical Latent Variables

Class Proportions

    Class 1            0.474       0.000      0.000       0.474       0.474
    Class 2            0.526       0.000      0.000       0.526       0.526


STANDARDIZED MODEL RESULTS


STDYX Standardization

                                Posterior  One-Tailed         95% C.I.
                    Estimate       S.D.      P-Value   Lower 2.5%  Upper 2.5%
Latent Class 1 (0)

 COMFORT  BY
    RELAX              0.818       0.067      0.000       0.685       0.947      *
    EASY               0.793       0.063      0.000       0.670       0.918      *
    SKILL             -0.021       0.068      0.378      -0.158       0.109
    BELIEVE            0.081       0.063      0.099      -0.042       0.205
    IDEAL             -0.098       0.064      0.058      -0.225       0.024
    BEST               0.017       0.064      0.394      -0.113       0.137
    FUN               -0.041       0.058      0.229      -0.158       0.071
    PLEA               0.214       0.063      0.001       0.089       0.337      *

 PLEASURE BY
    FUN                0.643       0.065      0.000       0.517       0.772      *
    PLEA               0.460       0.068      0.000       0.331       0.597      *
    SKILL             -0.091       0.070      0.095      -0.229       0.046
    BELIEVE           -0.142       0.064      0.013      -0.268      -0.017      *
    IDEAL              0.052       0.066      0.222      -0.080       0.179
    BEST               0.119       0.065      0.035      -0.009       0.246
    RELAX              0.091       0.063      0.073      -0.032       0.217
    EASY              -0.034       0.061      0.291      -0.156       0.084

 EUDAIMON BY
    SKILL              0.525       0.053      0.000       0.421       0.629      *
    BELIEVE            0.497       0.051      0.000       0.396       0.598      *
    IDEAL              0.621       0.052      0.000       0.515       0.718      *
    BEST               0.538       0.053      0.000       0.433       0.640      *
    RELAX             -0.043       0.059      0.227      -0.160       0.069
    EASY              -0.026       0.055      0.321      -0.135       0.079
    FUN                0.019       0.050      0.356      -0.081       0.115
    PLEA               0.114       0.053      0.018       0.007       0.217      *

 COMFORT  WITH
    EUDAIMONIA         0.245       0.142      0.043      -0.035       0.523
    PLEASURE           0.990       0.000      0.000       0.990       0.990      *

 PLEASURE WITH
    EUDAIMONIA         0.243       0.141      0.043      -0.035       0.518

 Means
    COMFORT            1.146       0.129      0.000       0.910       1.412      *
    PLEASURE          -0.301       0.129      0.015      -0.538      -0.035      *
    EUDAIMONIA         0.708       0.176      0.000       0.388       1.071      *

 Intercepts
    RELAX              3.590       0.160      0.000       3.281       3.907      *
    SKILL              5.011       0.209      0.000       4.615       5.428      *
    BELIEVE            4.286       0.189      0.000       3.921       4.657      *
    IDEAL              4.237       0.172      0.000       3.907       4.585      *
    PLEA               5.127       0.200      0.000       4.748       5.524      *
    EASY               3.480       0.159      0.000       3.175       3.804      *
    BEST               4.474       0.180      0.000       4.130       4.832      *
    FUN                4.171       0.162      0.000       3.855       4.495      *

 Variances
    COMFORT            1.000       0.000      0.000       1.000       1.000
    PLEASURE           1.000       0.000      0.000       1.000       1.000
    EUDAIMONIA         1.000       0.000      0.000       1.000       1.000

 Residual Variances
    RELAX              0.193       0.041      0.000       0.122       0.280      *
    SKILL              0.742       0.051      0.000       0.636       0.834      *
    BELIEVE            0.766       0.046      0.000       0.668       0.849      *
    IDEAL              0.631       0.060      0.000       0.510       0.744      *
    PLEA               0.494       0.043      0.000       0.413       0.579      *
    EASY               0.433       0.039      0.000       0.360       0.513      *
    BEST               0.659       0.052      0.000       0.552       0.756      *
    FUN                0.629       0.045      0.000       0.542       0.717      *

Latent Class 2 (1)

 COMFORT  BY
    RELAX              0.776       0.066      0.000       0.659       0.921      *
    EASY               0.830       0.073      0.000       0.688       0.968      *
    SKILL              0.032       0.062      0.303      -0.091       0.153
    BELIEVE            0.088       0.055      0.053      -0.020       0.199
    IDEAL             -0.029       0.064      0.322      -0.160       0.094
    BEST              -0.098       0.061      0.049      -0.226       0.018
    FUN                0.024       0.082      0.380      -0.144       0.183
    PLEA               0.011       0.065      0.434      -0.120       0.134

 PLEASURE BY
    FUN                0.977       0.080      0.000       0.825       1.149      *
    PLEA               0.629       0.070      0.000       0.506       0.779      *
    SKILL             -0.106       0.082      0.085      -0.276       0.049
    BELIEVE           -0.017       0.075      0.408      -0.171       0.128
    IDEAL             -0.017       0.087      0.420      -0.196       0.152
    BEST               0.146       0.081      0.036      -0.014       0.309
    RELAX             -0.044       0.084      0.290      -0.219       0.112
    EASY               0.062       0.091      0.247      -0.128       0.236

 EUDAIMON BY
    SKILL              0.705       0.054      0.000       0.606       0.820      *
    BELIEVE            0.639       0.052      0.000       0.542       0.748      *
    IDEAL              0.813       0.054      0.000       0.716       0.931      *
    BEST               0.725       0.053      0.000       0.623       0.832      *
    RELAX              0.087       0.075      0.119      -0.061       0.237
    EASY              -0.089       0.080      0.132      -0.250       0.070
    FUN               -0.105       0.100      0.133      -0.311       0.077
    PLEA               0.152       0.074      0.027      -0.004       0.289

 COMFORT  WITH
    EUDAIMONIA         0.157       0.136      0.121      -0.116       0.420
    PLEASURE           0.432       0.126      0.002       0.158       0.648      *

 PLEASURE WITH
    EUDAIMONIA         0.492       0.118      0.000       0.238       0.695      *

 Means
    COMFORT            0.000       0.000      1.000       0.000       0.000
    PLEASURE           0.000       0.000      1.000       0.000       0.000
    EUDAIMONIA         0.000       0.000      1.000       0.000       0.000

 Intercepts
    RELAX              2.703       0.104      0.000       2.504       2.910      *
    SKILL              3.720       0.134      0.000       3.461       3.987      *
    BELIEVE            3.026       0.111      0.000       2.811       3.244      *
    IDEAL              3.800       0.140      0.000       3.529       4.074      *
    PLEA               3.535       0.126      0.000       3.290       3.784      *
    EASY               2.595       0.101      0.000       2.395       2.796      *
    BEST               3.727       0.137      0.000       3.459       3.997      *
    FUN                3.617       0.133      0.000       3.358       3.876      *

 Variances
    COMFORT            1.000       0.000      0.000       1.000       1.000
    PLEASURE           1.000       0.000      0.000       1.000       1.000
    EUDAIMONIA         1.000       0.000      0.000       1.000       1.000

 Residual Variances
    RELAX              0.408       0.074      0.000       0.237       0.530      *
    SKILL              0.560       0.045      0.000       0.473       0.647      *
    BELIEVE            0.578       0.043      0.000       0.494       0.663      *
    IDEAL              0.361       0.042      0.000       0.282       0.448      *
    PLEA               0.482       0.049      0.000       0.374       0.570      *
    EASY               0.296       0.079      0.000       0.144       0.449      *
    BEST               0.379       0.039      0.000       0.306       0.459      *
    FUN                0.115       0.080      0.000       0.011       0.297      *


R-SQUARE

Class 1

                                Posterior  One-Tailed         95% C.I.
    Variable        Estimate       S.D.      P-Value   Lower 2.5%  Upper 2.5%

    RELAX              0.807       0.041      0.000       0.720       0.878
    SKILL              0.258       0.051      0.000       0.166       0.364
    BELIEVE            0.234       0.046      0.000       0.151       0.331
    IDEAL              0.369       0.060      0.000       0.256       0.490
    PLEA               0.506       0.043      0.000       0.421       0.587
    EASY               0.567       0.039      0.000       0.487       0.640
    BEST               0.341       0.052      0.000       0.244       0.448
    FUN                0.371       0.045      0.000       0.283       0.458

Class 2

                                Posterior  One-Tailed         95% C.I.
    Variable        Estimate       S.D.      P-Value   Lower 2.5%  Upper 2.5%

    RELAX              0.592       0.074      0.000       0.470       0.763
    SKILL              0.440       0.045      0.000       0.353       0.527
    BELIEVE            0.422       0.043      0.000       0.337       0.506
    IDEAL              0.639       0.042      0.000       0.552       0.718
    PLEA               0.518       0.049      0.000       0.430       0.626
    EASY               0.704       0.079      0.000       0.551       0.856
    BEST               0.621       0.039      0.000       0.540       0.694
    FUN                0.885       0.080      0.000       0.703       0.989


DIFFERENCE OUTPUT


            Average   Std. Dev.     Deviations from the Mean

                                    HFL1_1      HFL2_1
      1       0.970      0.096      0.027      -0.027

                                    HFL1_2      HFL2_2
      2       0.986      0.089     -0.017       0.017

                                    HFL1_3      HFL2_3
      3       0.809      0.099      0.018      -0.018

                                    HFL1_4      HFL2_4
      4       0.498      0.072     -0.009       0.009

                                    EFL1_1      EFL2_1
      5       0.540      0.051     -0.015       0.015

                                    EFL1_2      EFL2_2
      6       0.582      0.057     -0.010       0.010

                                    EFL1_3      EFL2_3
      7       0.694      0.060      0.043      -0.043

                                    EFL1_4      EFL2_4
      8       0.601      0.056      0.010      -0.010

                                    NU1_1       NU2_1
      9       4.397      0.084     -0.021       0.021

                                    NU1_2       NU2_2
     10       4.263      0.082      0.001      -0.001

                                    NU1_3       NU2_3
     11       5.403      0.075     -0.031       0.031

                                    NU1_4       NU2_4
     12       4.991      0.071      0.024      -0.024

                                    NU1_5       NU2_5
     13       5.107      0.077     -0.061       0.061

                                    NU1_6       NU2_6
     14       5.130      0.075     -0.039       0.039

                                    NU1_7       NU2_7
     15       4.856      0.081      0.088*     -0.088*

                                    NU1_8       NU2_8
     16       5.369      0.073      0.085*     -0.085*


TECHNICAL 1 OUTPUT


     PARAMETER SPECIFICATION FOR LATENT CLASS 1 (0)


           NU
              RELAX         SKILL         BELIEVE       IDEAL         PLEA
              ________      ________      ________      ________      ________
 1                  1             2             3             4             5


           NU
              EASY          BEST          FUN
              ________      ________      ________
 1                  6             7             8


           LAMBDA
              COMFORT       PLEASURE      EUDAIMON
              ________      ________      ________
 RELAX              9            10            11
 SKILL             12            13            14
 BELIEVE           15            16            17
 IDEAL             18            19            20
 PLEA              21            22            23
 EASY              24            25            26
 BEST              27            28            29
 FUN               30            31            32


           THETA
              RELAX         SKILL         BELIEVE       IDEAL         PLEA
              ________      ________      ________      ________      ________
 RELAX             33
 SKILL              0            34
 BELIEVE            0             0            35
 IDEAL              0             0             0            36
 PLEA               0             0             0             0            37
 EASY               0             0             0             0             0
 BEST               0             0             0             0             0
 FUN                0             0             0             0             0


           THETA
              EASY          BEST          FUN
              ________      ________      ________
 EASY              38
 BEST               0            39
 FUN                0             0            40


           ALPHA
              COMFORT       PLEASURE      EUDAIMON
              ________      ________      ________
 1                 41            42            43


           BETA
              COMFORT       PLEASURE      EUDAIMON
              ________      ________      ________
 COMFORT            0             0             0
 PLEASURE           0             0             0
 EUDAIMON           0             0             0


           PSI
              COMFORT       PLEASURE      EUDAIMON
              ________      ________      ________
 COMFORT            0
 PLEASURE          44             0
 EUDAIMON          45            46             0


     PARAMETER SPECIFICATION FOR LATENT CLASS 2 (1)


           NU
              RELAX         SKILL         BELIEVE       IDEAL         PLEA
              ________      ________      ________      ________      ________
 1                 47            48            49            50            51


           NU
              EASY          BEST          FUN
              ________      ________      ________
 1                 52            53            54


           LAMBDA
              COMFORT       PLEASURE      EUDAIMON
              ________      ________      ________
 RELAX             55            56            57
 SKILL             58            59            60
 BELIEVE           61            62            63
 IDEAL             64            65            66
 PLEA              67            68            69
 EASY              70            71            72
 BEST              73            74            75
 FUN               76            77            78


           THETA
              RELAX         SKILL         BELIEVE       IDEAL         PLEA
              ________      ________      ________      ________      ________
 RELAX             79
 SKILL              0            80
 BELIEVE            0             0            81
 IDEAL              0             0             0            82
 PLEA               0             0             0             0            83
 EASY               0             0             0             0             0
 BEST               0             0             0             0             0
 FUN                0             0             0             0             0


           THETA
              EASY          BEST          FUN
              ________      ________      ________
 EASY              84
 BEST               0            85
 FUN                0             0            86


           ALPHA
              COMFORT       PLEASURE      EUDAIMON
              ________      ________      ________
 1                  0             0             0


           BETA
              COMFORT       PLEASURE      EUDAIMON
              ________      ________      ________
 COMFORT            0             0             0
 PLEASURE           0             0             0
 EUDAIMON           0             0             0


           PSI
              COMFORT       PLEASURE      EUDAIMON
              ________      ________      ________
 COMFORT           87
 PLEASURE          88            89
 EUDAIMON          90            91            92


     PARAMETER SPECIFICATION FOR LATENT CLASS REGRESSION MODEL PART


           ALPHA(C)
              G#1           G#2
              ________      ________
 1                  0             0


           GAMMA(C)
              COMFORT       PLEASURE      EUDAIMON
              ________      ________      ________
 G#1                0             0             0
 G#2                0             0             0


     STARTING VALUES FOR LATENT CLASS 1 (0)


           NU
              RELAX         SKILL         BELIEVE       IDEAL         PLEA
              ________      ________      ________      ________      ________
 1              3.370         3.957         3.657         3.986         4.113


           NU
              EASY          BEST          FUN
              ________      ________      ________
 1              3.227         4.032         3.849


           LAMBDA
              COMFORT       PLEASURE      EUDAIMON
              ________      ________      ________
 RELAX          1.000         1.000         1.000
 SKILL          1.000         1.000         1.000
 BELIEVE        1.000         1.000         1.000
 IDEAL          1.000         1.000         1.000
 PLEA           1.000         1.000         1.000
 EASY           1.000         1.000         1.000
 BEST           1.000         1.000         1.000
 FUN            1.000         1.000         1.000


           THETA
              RELAX         SKILL         BELIEVE       IDEAL         PLEA
              ________      ________      ________      ________      ________
 RELAX          1.178
 SKILL          0.000         0.722
 BELIEVE        0.000         0.000         1.040
 IDEAL          0.000         0.000         0.000         0.826
 PLEA           0.000         0.000         0.000         0.000         0.878
 EASY           0.000         0.000         0.000         0.000         0.000
 BEST           0.000         0.000         0.000         0.000         0.000
 FUN            0.000         0.000         0.000         0.000         0.000


           THETA
              EASY          BEST          FUN
              ________      ________      ________
 EASY           1.214
 BEST           0.000         0.823
 FUN            0.000         0.000         0.985


           ALPHA
              COMFORT       PLEASURE      EUDAIMON
              ________      ________      ________
 1              0.000         0.000         0.000


           BETA
              COMFORT       PLEASURE      EUDAIMON
              ________      ________      ________
 COMFORT        0.000         0.000         0.000
 PLEASURE       0.000         0.000         0.000
 EUDAIMON       0.000         0.000         0.000


           PSI
              COMFORT       PLEASURE      EUDAIMON
              ________      ________      ________
 COMFORT        1.000
 PLEASURE       0.000         1.000
 EUDAIMON       0.000         0.000         1.000


     STARTING VALUES FOR LATENT CLASS 2 (1)


           NU
              RELAX         SKILL         BELIEVE       IDEAL         PLEA
              ________      ________      ________      ________      ________
 1              6.440         6.360         6.542         6.557         6.763


           NU
              EASY          BEST          FUN
              ________      ________      ________
 1              6.343         6.597         6.657


           LAMBDA
              COMFORT       PLEASURE      EUDAIMON
              ________      ________      ________
 RELAX          1.000         1.000         1.000
 SKILL          1.000         1.000         1.000
 BELIEVE        1.000         1.000         1.000
 IDEAL          1.000         1.000         1.000
 PLEA           1.000         1.000         1.000
 EASY           1.000         1.000         1.000
 BEST           1.000         1.000         1.000
 FUN            1.000         1.000         1.000


           THETA
              RELAX         SKILL         BELIEVE       IDEAL         PLEA
              ________      ________      ________      ________      ________
 RELAX          1.178
 SKILL          0.000         0.722
 BELIEVE        0.000         0.000         1.040
 IDEAL          0.000         0.000         0.000         0.826
 PLEA           0.000         0.000         0.000         0.000         0.878
 EASY           0.000         0.000         0.000         0.000         0.000
 BEST           0.000         0.000         0.000         0.000         0.000
 FUN            0.000         0.000         0.000         0.000         0.000


           THETA
              EASY          BEST          FUN
              ________      ________      ________
 EASY           1.214
 BEST           0.000         0.823
 FUN            0.000         0.000         0.985


           ALPHA
              COMFORT       PLEASURE      EUDAIMON
              ________      ________      ________
 1              0.000         0.000         0.000


           BETA
              COMFORT       PLEASURE      EUDAIMON
              ________      ________      ________
 COMFORT        0.000         0.000         0.000
 PLEASURE       0.000         0.000         0.000
 EUDAIMON       0.000         0.000         0.000


           PSI
              COMFORT       PLEASURE      EUDAIMON
              ________      ________      ________
 COMFORT        1.000
 PLEASURE       0.000         1.000
 EUDAIMON       0.000         0.000         1.000


     STARTING VALUES FOR LATENT CLASS REGRESSION MODEL PART


           ALPHA(C)
              G#1           G#2
              ________      ________
 1              0.000         0.000


           GAMMA(C)
              COMFORT       PLEASURE      EUDAIMON
              ________      ________      ________
 G#1            0.000         0.000         0.000
 G#2            0.000         0.000         0.000


     PRIORS FOR ALL PARAMETERS            PRIOR MEAN      PRIOR VARIANCE     PRIOR STD. DEV.

     Parameter 1~N(0.000,1000.000)           0.0000           1000.0000             31.6228
     Parameter 2~N(0.000,1000.000)           0.0000           1000.0000             31.6228
     Parameter 3~N(0.000,1000.000)           0.0000           1000.0000             31.6228
     Parameter 4~N(0.000,1000.000)           0.0000           1000.0000             31.6228
     Parameter 5~N(0.000,1000.000)           0.0000           1000.0000             31.6228
     Parameter 6~N(0.000,1000.000)           0.0000           1000.0000             31.6228
     Parameter 7~N(0.000,1000.000)           0.0000           1000.0000             31.6228
     Parameter 8~N(0.000,1000.000)           0.0000           1000.0000             31.6228
     Parameter 9~N(0.000,1000.000)           0.0000           1000.0000             31.6228
     Parameter 10~N(0.000,0.010)             0.0000              0.0100              0.1000
     Parameter 11~N(0.000,0.010)             0.0000              0.0100              0.1000
     Parameter 12~N(0.000,0.010)             0.0000              0.0100              0.1000
     Parameter 13~N(0.000,0.010)             0.0000              0.0100              0.1000
     Parameter 14~N(0.000,1000.000)          0.0000           1000.0000             31.6228
     Parameter 15~N(0.000,0.010)             0.0000              0.0100              0.1000
     Parameter 16~N(0.000,0.010)             0.0000              0.0100              0.1000
     Parameter 17~N(0.000,1000.000)          0.0000           1000.0000             31.6228
     Parameter 18~N(0.000,0.010)             0.0000              0.0100              0.1000
     Parameter 19~N(0.000,0.010)             0.0000              0.0100              0.1000
     Parameter 20~N(0.000,1000.000)          0.0000           1000.0000             31.6228
     Parameter 21~N(0.000,0.010)             0.0000              0.0100              0.1000
     Parameter 22~N(0.000,1000.000)          0.0000           1000.0000             31.6228
     Parameter 23~N(0.000,0.010)             0.0000              0.0100              0.1000
     Parameter 24~N(0.000,1000.000)          0.0000           1000.0000             31.6228
     Parameter 25~N(0.000,0.010)             0.0000              0.0100              0.1000
     Parameter 26~N(0.000,0.010)             0.0000              0.0100              0.1000
     Parameter 27~N(0.000,0.010)             0.0000              0.0100              0.1000
     Parameter 28~N(0.000,0.010)             0.0000              0.0100              0.1000
     Parameter 29~N(0.000,1000.000)          0.0000           1000.0000             31.6228
     Parameter 30~N(0.000,0.010)             0.0000              0.0100              0.1000
     Parameter 31~N(0.000,1000.000)          0.0000           1000.0000             31.6228
     Parameter 32~N(0.000,0.010)             0.0000              0.0100              0.1000
     Parameter 33~IG(-1.000,0.000)         infinity            infinity            infinity
     Parameter 34~IG(-1.000,0.000)         infinity            infinity            infinity
     Parameter 35~IG(-1.000,0.000)         infinity            infinity            infinity
     Parameter 36~IG(-1.000,0.000)         infinity            infinity            infinity
     Parameter 37~IG(-1.000,0.000)         infinity            infinity            infinity
     Parameter 38~IG(-1.000,0.000)         infinity            infinity            infinity
     Parameter 39~IG(-1.000,0.000)         infinity            infinity            infinity
     Parameter 40~IG(-1.000,0.000)         infinity            infinity            infinity
     Parameter 41~N(0.000,infinity)          0.0000            infinity            infinity
     Parameter 42~N(0.000,infinity)          0.0000            infinity            infinity
     Parameter 43~N(0.000,infinity)          0.0000            infinity            infinity
     Parameter 44~IW(0.000,-4)
     Parameter 45~IW(0.000,-4)
     Parameter 46~IW(0.000,-4)
     Parameter 47~N(0.000,1000.000)          0.0000           1000.0000             31.6228
     Parameter 48~N(0.000,1000.000)          0.0000           1000.0000             31.6228
     Parameter 49~N(0.000,1000.000)          0.0000           1000.0000             31.6228
     Parameter 50~N(0.000,1000.000)          0.0000           1000.0000             31.6228
     Parameter 51~N(0.000,1000.000)          0.0000           1000.0000             31.6228
     Parameter 52~N(0.000,1000.000)          0.0000           1000.0000             31.6228
     Parameter 53~N(0.000,1000.000)          0.0000           1000.0000             31.6228
     Parameter 54~N(0.000,1000.000)          0.0000           1000.0000             31.6228
     Parameter 55~N(0.000,1000.000)          0.0000           1000.0000             31.6228
     Parameter 56~N(0.000,0.010)             0.0000              0.0100              0.1000
     Parameter 57~N(0.000,0.010)             0.0000              0.0100              0.1000
     Parameter 58~N(0.000,0.010)             0.0000              0.0100              0.1000
     Parameter 59~N(0.000,0.010)             0.0000              0.0100              0.1000
     Parameter 60~N(0.000,1000.000)          0.0000           1000.0000             31.6228
     Parameter 61~N(0.000,0.010)             0.0000              0.0100              0.1000
     Parameter 62~N(0.000,0.010)             0.0000              0.0100              0.1000
     Parameter 63~N(0.000,1000.000)          0.0000           1000.0000             31.6228
     Parameter 64~N(0.000,0.010)             0.0000              0.0100              0.1000
     Parameter 65~N(0.000,0.010)             0.0000              0.0100              0.1000
     Parameter 66~N(0.000,1000.000)          0.0000           1000.0000             31.6228
     Parameter 67~N(0.000,0.010)             0.0000              0.0100              0.1000
     Parameter 68~N(0.000,1000.000)          0.0000           1000.0000             31.6228
     Parameter 69~N(0.000,0.010)             0.0000              0.0100              0.1000
     Parameter 70~N(0.000,1000.000)          0.0000           1000.0000             31.6228
     Parameter 71~N(0.000,0.010)             0.0000              0.0100              0.1000
     Parameter 72~N(0.000,0.010)             0.0000              0.0100              0.1000
     Parameter 73~N(0.000,0.010)             0.0000              0.0100              0.1000
     Parameter 74~N(0.000,0.010)             0.0000              0.0100              0.1000
     Parameter 75~N(0.000,1000.000)          0.0000           1000.0000             31.6228
     Parameter 76~N(0.000,0.010)             0.0000              0.0100              0.1000
     Parameter 77~N(0.000,1000.000)          0.0000           1000.0000             31.6228
     Parameter 78~N(0.000,0.010)             0.0000              0.0100              0.1000
     Parameter 79~IG(-1.000,0.000)         infinity            infinity            infinity
     Parameter 80~IG(-1.000,0.000)         infinity            infinity            infinity
     Parameter 81~IG(-1.000,0.000)         infinity            infinity            infinity
     Parameter 82~IG(-1.000,0.000)         infinity            infinity            infinity
     Parameter 83~IG(-1.000,0.000)         infinity            infinity            infinity
     Parameter 84~IG(-1.000,0.000)         infinity            infinity            infinity
     Parameter 85~IG(-1.000,0.000)         infinity            infinity            infinity
     Parameter 86~IG(-1.000,0.000)         infinity            infinity            infinity
     Parameter 87~IW(0.000,-4)             infinity            infinity            infinity
     Parameter 88~IW(0.000,-4)             infinity            infinity            infinity
     Parameter 89~IW(0.000,-4)             infinity            infinity            infinity
     Parameter 90~IW(0.000,-4)             infinity            infinity            infinity
     Parameter 91~IW(0.000,-4)             infinity            infinity            infinity
     Parameter 92~IW(0.000,-4)             infinity            infinity            infinity
     Cov(Parameter 9,Parameter 55)=999.995000
     Cov(Parameter 24,Parameter 70)=999.995000
     Cov(Parameter 31,Parameter 77)=999.995000
     Cov(Parameter 22,Parameter 68)=999.995000
     Cov(Parameter 14,Parameter 60)=999.995000
     Cov(Parameter 17,Parameter 63)=999.995000
     Cov(Parameter 20,Parameter 66)=999.995000
     Cov(Parameter 29,Parameter 75)=999.995000
     Cov(Parameter 1,Parameter 47)=999.995000
     Cov(Parameter 6,Parameter 52)=999.995000
     Cov(Parameter 8,Parameter 54)=999.995000
     Cov(Parameter 2,Parameter 48)=999.995000
     Cov(Parameter 4,Parameter 50)=999.995000
     Cov(Parameter 7,Parameter 53)=999.995000
     Cov(Parameter 3,Parameter 49)=999.995000
     Cov(Parameter 5,Parameter 51)=999.995000


TECHNICAL 8 OUTPUT


     Simulated prior distributions

     Parameter       Prior Mean  Prior Variance  Prior Std. Dev.


     Parameter 1         0.0042          0.0095          0.0974
     Parameter 2         0.0014          0.0106          0.1030
     Parameter 3         0.0016          0.0105          0.1027
     Parameter 4        -0.0007          0.0099          0.0997
     Parameter 5         0.0007          0.0089          0.0942
     Parameter 6         0.0016          0.0092          0.0957
     Parameter 7        -0.0011          0.0093          0.0964
     Parameter 8        -0.0008          0.0107          0.1034
     Parameter 9        -0.0006          0.0103          0.1013
     Parameter 10         0.0040          0.0104          0.1020
     Parameter 11         0.0007          0.0096          0.0980
     Parameter 12         0.0027          0.0102          0.1010
     Parameter 13         0.0038          0.0101          0.1004
     Parameter 14         0.0012          0.0103          0.1016
     Parameter 15         0.0022          0.0106          0.1028
     Parameter 16        -0.0017          0.0096          0.0978
     Parameter 17        -0.0006          0.0097          0.0986
     Parameter 18         0.0001          0.0101          0.1007
     Parameter 19        -0.0005          0.0104          0.1020
     Parameter 20         0.0010          0.0101          0.1005
     Parameter 21         0.0034          0.0107          0.1035
     Parameter 22        -0.0002          0.0101          0.1005
     Parameter 23         0.0030          0.0107          0.1033
     Parameter 24         0.0003          0.0099          0.0995
     Parameter 25        -0.0032          0.0099          0.0996
     Parameter 26         0.0036          0.0101          0.1003
     Parameter 27        -0.0002          0.0098          0.0988
     Parameter 28         0.0034          0.0100          0.0998
     Parameter 29         0.0014          0.0101          0.1005
     Parameter 30        -0.0001          0.0106          0.1030
     Parameter 31         0.0028          0.0101          0.1007
     Parameter 32         0.0008          0.0099          0.0995
     Parameter 33 Improper Prior
     Parameter 34 Improper Prior
     Parameter 35 Improper Prior
     Parameter 36 Improper Prior
     Parameter 37 Improper Prior
     Parameter 38 Improper Prior
     Parameter 39 Improper Prior
     Parameter 40 Improper Prior
     Parameter 41 Improper Prior
     Parameter 42 Improper Prior
     Parameter 43 Improper Prior
     Parameter 44 Improper Prior
     Parameter 45 Improper Prior
     Parameter 46 Improper Prior
     Parameter 47         0.0049          0.0110          0.1047
     Parameter 48         0.0013          0.0095          0.0974
     Parameter 49        -0.0001          0.0101          0.1007
     Parameter 50         0.0038          0.0100          0.1000
     Parameter 51         0.0018          0.0099          0.0997
     Parameter 52         0.0003          0.0107          0.1034
     Parameter 53         0.0006          0.0098          0.0992
     Parameter 54         0.0030          0.0098          0.0989
     Parameter 55         0.0030          0.0093          0.0966
     Parameter 56        -0.0016          0.0105          0.1024
     Parameter 57        -0.0029          0.0101          0.1004
     Parameter 58         0.0038          0.0103          0.1016
     Parameter 59        -0.0018          0.0095          0.0975
     Parameter 60        -0.0066          0.0094          0.0971
     Parameter 61        -0.0048          0.0106          0.1031
     Parameter 62        -0.0033          0.0104          0.1020
     Parameter 63        -0.0008          0.0098          0.0992
     Parameter 64         0.0012          0.0094          0.0971
     Parameter 65        -0.0041          0.0100          0.0999
     Parameter 66        -0.0018          0.0094          0.0968
     Parameter 67         0.0015          0.0102          0.1010
     Parameter 68        -0.0020          0.0102          0.1011
     Parameter 69        -0.0004          0.0095          0.0975
     Parameter 70        -0.0002          0.0106          0.1028
     Parameter 71         0.0054          0.0100          0.0998
     Parameter 72        -0.0052          0.0100          0.1001
     Parameter 73        -0.0044          0.0097          0.0985
     Parameter 74        -0.0052          0.0103          0.1016
     Parameter 75        -0.0015          0.0099          0.0993
     Parameter 76        -0.0052          0.0094          0.0970
     Parameter 77         0.0008          0.0103          0.1014
     Parameter 78         0.0012          0.0101          0.1004
     Parameter 79 Improper Prior
     Parameter 80 Improper Prior
     Parameter 81 Improper Prior
     Parameter 82 Improper Prior
     Parameter 83 Improper Prior
     Parameter 84 Improper Prior
     Parameter 85 Improper Prior
     Parameter 86 Improper Prior
     Parameter 87 Improper Prior
     Parameter 88 Improper Prior
     Parameter 89 Improper Prior
     Parameter 90 Improper Prior
     Parameter 91 Improper Prior
     Parameter 92 Improper Prior


   TECHNICAL 8 OUTPUT FOR BAYES ESTIMATION

                     POTENTIAL       PARAMETER WITH
     ITERATION    SCALE REDUCTION      HIGHEST PSR
     100              2.187               40
     200              2.123               55
     300              2.770               44
     400              1.882               84
     500              1.764               44
     600              1.735               77
     700              1.860               44
     800              2.008               91
     900              1.381               68
     1000             1.218               72
     1100             1.518               88
     1200             1.584               88
     1300             1.460               84
     1400             1.705               68
     1500             1.603               89
     1600             1.365               91
     1700             1.328               91
     1800             1.200               43
     1900             1.220               88
     2000             1.292               77
     2100             1.403               89
     2200             1.259               68
     2300             1.168               86
     2400             1.154               86
     2500             1.103               70
     2600             1.321               70
     2700             1.425               70
     2800             1.321               70
     2900             1.295               87
     3000             1.331               89
     3100             1.715               68
     3200             1.630               89
     3300             1.395               89
     3400             1.363               89
     3500             1.380               89
     3600             1.248               89
     3700             1.168               70
     3800             1.148               70
     3900             1.134               70
     4000             1.123               70
     4100             1.091               77
     4200             1.112               77
     4300             1.214               77
     4400             1.259               86
     4500             1.203               86
     4600             1.069               86
     4700             1.098               78
     4800             1.119               78
     4900             1.132               78
     5000             1.143               78
     5100             1.167               77
     5200             1.208               89
     5300             1.214               89
     5400             1.197               89
     5500             1.174               42
     5600             1.143               77
     5700             1.081               77
     5800             1.081               90
     5900             1.083               76
     6000             1.049               70
     6100             1.035               76
     6200             1.046               89
     6300             1.084               89
     6400             1.063               89
     6500             1.069               91
     6600             1.080               91
     6700             1.082               41
     6800             1.133               41
     6900             1.120               41
     7000             1.147               41
     7100             1.152               41
     7200             1.132               41
     7300             1.093               41
     7400             1.062               42
     7500             1.030               42
     7600             1.039               77
     7700             1.051               89
     7800             1.056               89
     7900             1.052               89
     8000             1.064               89
     8100             1.087               89
     8200             1.077               89
     8300             1.069               89
     8400             1.055               89
     8500             1.036               57
     8600             1.030               57
     8700             1.051               86
     8800             1.065               86
     8900             1.057               86
     9000             1.086               77
     9100             1.089               86
     9200             1.098               86
     9300             1.125               86
     9400             1.156               86
     9500             1.156               86
     9600             1.140               86
     9700             1.138               86
     9800             1.147               86
     9900             1.131               86
     10000            1.079               86
     10100            1.073               86
     10200            1.087               86
     10300            1.090               86
     10400            1.068               86
     10500            1.057               86
     10600            1.059               86
     10700            1.054               86
     10800            1.058               77
     10900            1.076               77
     11000            1.089               77
     11100            1.103               77
     11200            1.122               77
     11300            1.133               77
     11400            1.129               77
     11500            1.107               77
     11600            1.086               77
     11700            1.067               77
     11800            1.071               77
     11900            1.067               77
     12000            1.054               77
     12100            1.036               77
     12200            1.032               87
     12300            1.034               87
     12400            1.027               87
     12500            1.031               87
     12600            1.028               87
     12700            1.028               89
     12800            1.036               87
     12900            1.046               87
     13000            1.062               55
     13100            1.074               55
     13200            1.082               87
     13300            1.087               87
     13400            1.073               87
     13500            1.083               87
     13600            1.083               87
     13700            1.081               87
     13800            1.102               87
     13900            1.113               87
     14000            1.124               87
     14100            1.145               87
     14200            1.148               87
     14300            1.159               87
     14400            1.138               87
     14500            1.121               87
     14600            1.105               87
     14700            1.097               87
     14800            1.097               87
     14900            1.090               87
     15000            1.083               87
     15100            1.068               55
     15200            1.071               55
     15300            1.060               87
     15400            1.072               86
     15500            1.086               86
     15600            1.074               86
     15700            1.068               86
     15800            1.065               86
     15900            1.070               86
     16000            1.082               86
     16100            1.085               86
     16200            1.086               42
     16300            1.075               42
     16400            1.069               42
     16500            1.063               42
     16600            1.064               42
     16700            1.063               42
     16800            1.071               42
     16900            1.073               42
     17000            1.059               42
     17100            1.062               78
     17200            1.073               78
     17300            1.076               78
     17400            1.079               78
     17500            1.072               78
     17600            1.065               78
     17700            1.068               78
     17800            1.063               78
     17900            1.057               78
     18000            1.040               78
     18100            1.029               78
     18200            1.029               78
     18300            1.028               86
     18400            1.035               86
     18500            1.047               86
     18600            1.050               86
     18700            1.060               86
     18800            1.065               86
     18900            1.078               86
     19000            1.089               86
     19100            1.099               86
     19200            1.102               86
     19300            1.089               86
     19400            1.090               86
     19500            1.089               86
     19600            1.083               86
     19700            1.071               86
     19800            1.066               86
     19900            1.067               86
     20000            1.067               77
     20100            1.064               77
     20200            1.052               77
     20300            1.046               89
     20400            1.042               89
     20500            1.040               89
     20600            1.043               89
     20700            1.051               89
     20800            1.056               89
     20900            1.060               89
     21000            1.057               89
     21100            1.051               89
     21200            1.045               89
     21300            1.038               89
     21400            1.035               89
     21500            1.030               89
     21600            1.023               89
     21700            1.019               76


DIAGRAM INFORMATION

  Mplus diagrams are currently not available for Mixture analysis.
  No diagram output was produced.


     Beginning Time:  22:16:05
        Ending Time:  22:16:54
       Elapsed Time:  00:00:49


MUTHEN & MUTHEN
3463 Stoner Ave.
Los Angeles, CA  90066

Tel: (310) 391-9971
Fax: (310) 391-8971
Web: www.StatModel.com
Support: Support@StatModel.com

Copyright (c) 1998-2013 Muthen & Muthen
