# Supplementary material for: Measuring hedonia and eudaimonia as motives for activities: cross-national investigation through traditional and Bayesian structural equation modeling
Source: Front Psychol. 2014 Sep 8;5:984. doi: 10.3389/fpsyg.2014.00984 (PMC4157462; doi:10.3389/fpsyg.2014.00984)
Supplement: Supplementary file 1 [file DataSheet1.ZIP › 28.inp]

Title: Measurement invariance testing with 3 factor model for the HEMA short scale
with Bayesian estimator (metric model)

DATA:
FILE IS bothsamples.dat;

 Variable: 
NAMES ARE  gender age relax skill believe plea ideal enjoy easy best fun group lang; 
USEVARIABLES are relax skill believe  ideal plea easy  best fun;! enjoy;
  
 MISSING ARE ALL (-9);
!groups 0 = Polish  1 = English
KNOWNCLASS IS g (lang=0 lang=1);
CLASSES IS g(2);

  ANALYSIS:
  type is mixture;
  ESTIMATOR IS BAYES;
  model=allfree;
  Bconvergence=.01 ;
  Biterations = 500000 (20000);
  processor is 3;
  chains is 3;
  bseed = 100;

Model:
%overall% 

 COMFORT BY relax*(hfl1); 
 COMFORT BY easy (hfl2); 
  
 PLEASURE BY fun*(hfl3); 
 PLEASURE BY plea(hfl4); 

 EUDAIMONIA BY  skill*(efl1); 
 EUDAIMONIA BY  believe (efl2); 
 EUDAIMONIA BY  ideal(efl3); 
 EUDAIMONIA BY  best (efl4) ; 

   [relax*] (nu#_1);
   [easy*]  (nu#_2);
   [fun*]  (nu#_3);
   [skill*]  (nu#_4);
   [ideal*]  (nu#_5);
   [best*]   (nu#_6);
   [believe*]  (nu#_7);
   [plea*]  (nu#_8);

[COMFORT@0] ;
[PLEASURE@0] ;
[EUDAIMONIA@0] ;
COMFORT WITH EUDAIMONIA(ce#);
PLEASURE WITH EUDAIMONIA (pe#);
COMFORT WITH PLEASURE (cp#);

!cross loadings
COMFORT by skill (c#_1);
COMFORT by believe (c#_2);
COMFORT by ideal (c#_3);
COMFORT by best (c#_4);
COMFORT by fun (c#_5);
COMFORT by plea (c#_6);

PLEASURE by skill (c#_7);
PLEASURE by believe (c#_8);
PLEASURE by ideal (c#_9);
PLEASURE by best (c#_10);
PLEASURE by relax (c#_11);
PLEASURE by easy (c#_12);

EUDAIMONIA by relax (c#_13);
EUDAIMONIA by easy (c#_14);
EUDAIMONIA by fun (c#_15);
EUDAIMONIA by plea (c#_16);

%g#2%
COMFORT@1;
PLEASURE@1;
EUDAIMONIA@1;

model priors:
do(1,2) c#_1-c#_16~N(0,.01);


Model constraint:
    new (dce dpe dcp dcepe1 dcepe2 dcpce1 dcpce2 dcppe1 dcppe2);
    dce = ce1 - ce2;
    dpe = pe1 - pe2;
    dcp = cp1 - cp2;
    dcepe1 = ce1 - pe1;
    dcepe2 = ce2 - pe2;
    dcpce1 = cp1 - ce1;
    dcpce2 = cp2 - ce2;
    dcppe1 = cp1 - pe1;
    dcppe2 = cp2 - pe2;

  OUTPUT:
TECH1 tech8 STAND(STDYX);
