# Supplementary material for: Measuring hedonia and eudaimonia as motives for activities: cross-national investigation through traditional and Bayesian structural equation modeling
Source: Front Psychol. 2014 Sep 8;5:984. doi: 10.3389/fpsyg.2014.00984 (PMC4157462; doi:10.3389/fpsyg.2014.00984)
Supplement: Supplementary file 1 [file DataSheet1.ZIP › 28.out]

Mplus VERSION 7.11
MUTHEN & MUTHEN
07/30/2014  10:17 PM

INPUT INSTRUCTIONS

  Title: Measurement invariance testing with 3 factor model for the HEMA short scale
  with Bayesian estimator (metric model)

  DATA:
  FILE IS bothsamples.dat;

   Variable:
  NAMES ARE  gender age relax skill believe plea ideal enjoy easy best fun group lang;
  USEVARIABLES are relax skill believe  ideal plea easy  best fun;! enjoy;

   MISSING ARE ALL (-9);
  !groups 0 = Polish  1 = English
  KNOWNCLASS IS g (lang=0 lang=1);
  CLASSES IS g(2);

    ANALYSIS:
    type is mixture;
    ESTIMATOR IS BAYES;
    model=allfree;
    Bconvergence=.01 ;
    Biterations = 500000 (20000);
    processor is 3;
    chains is 3;
    bseed = 100;

  Model:
  %overall%

   COMFORT BY relax*(hfl1);
   COMFORT BY easy (hfl2);

   PLEASURE BY fun*(hfl3);
   PLEASURE BY plea(hfl4);

   EUDAIMONIA BY  skill*(efl1);
   EUDAIMONIA BY  believe (efl2);
   EUDAIMONIA BY  ideal(efl3);
   EUDAIMONIA BY  best (efl4) ;

     [relax*] (nu#_1);
     [easy*]  (nu#_2);
     [fun*]  (nu#_3);
     [skill*]  (nu#_4);
     [ideal*]  (nu#_5);
     [best*]   (nu#_6);
     [believe*]  (nu#_7);
     [plea*]  (nu#_8);

  [COMFORT@0] ;
  [PLEASURE@0] ;
  [EUDAIMONIA@0] ;
  COMFORT WITH EUDAIMONIA(ce#);
  PLEASURE WITH EUDAIMONIA (pe#);
  COMFORT WITH PLEASURE (cp#);

  !cross loadings
  COMFORT by skill (c#_1);
  COMFORT by believe (c#_2);
  COMFORT by ideal (c#_3);
  COMFORT by best (c#_4);
  COMFORT by fun (c#_5);
  COMFORT by plea (c#_6);

  PLEASURE by skill (c#_7);
  PLEASURE by believe (c#_8);
  PLEASURE by ideal (c#_9);
  PLEASURE by best (c#_10);
  PLEASURE by relax (c#_11);
  PLEASURE by easy (c#_12);

  EUDAIMONIA by relax (c#_13);
  EUDAIMONIA by easy (c#_14);
  EUDAIMONIA by fun (c#_15);
  EUDAIMONIA by plea (c#_16);

  %g#2%
  COMFORT@1;
  PLEASURE@1;
  EUDAIMONIA@1;

  model priors:
  do(1,2) c#_1-c#_16~N(0,.01);


  Model constraint:
      new (dce dpe dcp dcepe1 dcepe2 dcpce1 dcpce2 dcppe1 dcppe2);
      dce = ce1 - ce2;
      dpe = pe1 - pe2;
      dcp = cp1 - cp2;
      dcepe1 = ce1 - pe1;
      dcepe2 = ce2 - pe2;
      dcpce1 = cp1 - ce1;
      dcpce2 = cp2 - ce2;
      dcppe1 = cp1 - pe1;
      dcppe2 = cp2 - pe2;

    OUTPUT:
  TECH1 tech8 STAND(STDYX);


INPUT READING TERMINATED NORMALLY


Measurement invariance testing with 3 factor model for the HEMA short scale
with Bayesian estimator (metric model)

SUMMARY OF ANALYSIS

Number of groups                                                 1
Number of observations                                         815

Number of dependent variables                                    8
Number of independent variables                                  0
Number of continuous latent variables                            3
Number of categorical latent variables                           1

Observed dependent variables

  Continuous
   RELAX       SKILL       BELIEVE     IDEAL       PLEA        EASY
   BEST        FUN

Continuous latent variables
   COMFORT     PLEASURE    EUDAIMON

Categorical latent variables
   G

  Knownclass            G


Estimator                                                    BAYES
Specifications for Bayesian Estimation
  Point estimate                                            MEDIAN
  Number of Markov chain Monte Carlo (MCMC) chains               3
  Random seed for the first chain                              100
  Starting value information                           UNPERTURBED
  Treatment of categorical mediator                         LATENT
  Algorithm used for Markov chain Monte Carlo           GIBBS(PX1)
  Convergence criterion                                  0.100D-01
  Maximum number of iterations                              500000
  K-th iteration used for thinning                               1

Input data file(s)
  bothsamples.dat
Input data format  FREE


SUMMARY OF DATA


COVARIANCE COVERAGE OF DATA

Minimum covariance coverage value   0.100

     Number of missing data patterns             7


     PROPORTION OF DATA PRESENT


           Covariance Coverage
              RELAX         SKILL         BELIEVE       IDEAL         PLEA
              ________      ________      ________      ________      ________
 RELAX          0.999
 SKILL          0.996         0.998
 BELIEVE        0.998         0.996         0.999
 IDEAL          0.999         0.998         0.999         1.000
 PLEA           0.999         0.998         0.999         1.000         1.000
 EASY           0.998         0.996         0.998         0.999         0.999
 BEST           0.998         0.996         0.998         0.999         0.999
 FUN            0.998         0.996         0.998         0.999         0.999


           Covariance Coverage
              EASY          BEST          FUN
              ________      ________      ________
 EASY           0.999
 BEST           0.998         0.999
 FUN            0.998         0.998         0.999


THE MODEL ESTIMATION TERMINATED NORMALLY

     USE THE FBITERATIONS OPTION TO INCREASE THE NUMBER OF ITERATIONS BY A FACTOR
     OF AT LEAST TWO TO CHECK CONVERGENCE AND THAT THE PSR VALUE DOES NOT INCREASE.


MODEL FIT INFORMATION

Number of Free Parameters                              81

Bayesian Posterior Predictive Checking using Chi-Square

          95% Confidence Interval for the Difference Between
          the Observed and the Replicated Chi-Square Values

                         -10.527            67.749

          Posterior Predictive P-Value       0.057

Information Criterion

          Deviance (DIC)                        20131.020
          Estimated number of parameters (pD)      59.840
          Bayesian (BIC)                        20553.833

Posterior Predictive P-Value (Confidence Limits), Deviance (DIC), and Estimated Number of
Parameters (pD) From Each Group

     Group 1 (0)             0.135 (-10.952, 39.102)       8878.578        31.323
     Group 2 (1)             0.152 (-14.182, 42.879)      11273.972        30.749


FINAL CLASS COUNTS AND PROPORTIONS FOR THE LATENT CLASSES
BASED ON THE ESTIMATED MODEL

    Latent
   Classes

       1        386.00000          0.47362
       2        429.00000          0.52638


MODEL RESULTS

                                Posterior  One-Tailed         95% C.I.
                    Estimate       S.D.      P-Value   Lower 2.5%  Upper 2.5%  Significance

Latent Class 1 (0)

 COMFORT  BY
    RELAX              1.344       0.096      0.000       1.164       1.536      *
    EASY               1.246       0.100      0.000       1.064       1.459      *
    SKILL             -0.042       0.076      0.288      -0.194       0.105
    BELIEVE           -0.037       0.078      0.317      -0.190       0.117
    IDEAL             -0.038       0.081      0.317      -0.194       0.121
    BEST               0.117       0.079      0.072      -0.041       0.268
    FUN               -0.043       0.090      0.315      -0.220       0.134
    PLEA               0.050       0.095      0.303      -0.141       0.229

 PLEASURE BY
    FUN                1.283       0.112      0.000       1.073       1.515      *
    PLEA               1.079       0.101      0.000       0.889       1.291      *
    SKILL             -0.099       0.079      0.105      -0.253       0.056
    BELIEVE           -0.054       0.082      0.253      -0.215       0.104
    IDEAL              0.032       0.083      0.347      -0.133       0.194
    BEST               0.105       0.084      0.106      -0.059       0.270
    RELAX              0.065       0.098      0.249      -0.126       0.254
    EASY              -0.080       0.093      0.191      -0.266       0.100

 EUDAIMON BY
    SKILL              0.884       0.066      0.000       0.757       1.019      *
    BELIEVE            0.927       0.076      0.000       0.785       1.082      *
    IDEAL              1.120       0.068      0.000       0.994       1.261      *
    BEST               1.021       0.068      0.000       0.895       1.159      *
    RELAX             -0.021       0.083      0.400      -0.183       0.142
    EASY               0.005       0.081      0.474      -0.153       0.163
    FUN               -0.045       0.086      0.299      -0.216       0.125
    PLEA               0.049       0.082      0.280      -0.111       0.208

 COMFORT  WITH
    EUDAIMONIA         0.089       0.062      0.068      -0.029       0.214
    PLEASURE           0.501       0.080      0.000       0.367       0.680      *

 PLEASURE WITH
    EUDAIMONIA         0.124       0.063      0.018       0.007       0.257      *

 Means
    COMFORT            0.000       0.000      1.000       0.000       0.000
    PLEASURE           0.000       0.000      1.000       0.000       0.000
    EUDAIMONIA         0.000       0.000      1.000       0.000       0.000

 Intercepts
    RELAX              5.451       0.064      0.000       5.326       5.577      *
    SKILL              5.401       0.052      0.000       5.299       5.502      *
    BELIEVE            5.554       0.058      0.000       5.441       5.669      *
    IDEAL              5.388       0.061      0.000       5.265       5.506      *
    PLEA               5.684       0.056      0.000       5.574       5.793      *
    EASY               5.376       0.064      0.000       5.253       5.505      *
    BEST               5.488       0.059      0.000       5.371       5.601      *
    FUN                5.068       0.067      0.000       4.937       5.200      *

 Variances
    COMFORT            0.663       0.106      0.000       0.486       0.899      *
    PLEASURE           0.570       0.107      0.000       0.393       0.811      *
    EUDAIMONIA         0.397       0.063      0.000       0.292       0.543      *

 Residual Variances
    RELAX              0.252       0.071      0.000       0.110       0.387      *
    SKILL              0.723       0.065      0.000       0.608       0.861      *
    BELIEVE            1.005       0.085      0.000       0.854       1.185      *
    IDEAL              0.914       0.089      0.000       0.751       1.105      *
    PLEA               0.423       0.058      0.000       0.306       0.537      *
    EASY               0.616       0.071      0.000       0.481       0.759      *
    BEST               0.827       0.078      0.000       0.686       0.993      *
    FUN                0.840       0.093      0.000       0.657       1.026      *

Latent Class 2 (1)

 COMFORT  BY
    RELAX              1.344       0.096      0.000       1.164       1.536      *
    EASY               1.246       0.100      0.000       1.064       1.459      *
    SKILL              0.040       0.064      0.265      -0.084       0.164
    BELIEVE            0.113       0.068      0.049      -0.021       0.248
    IDEAL             -0.017       0.068      0.397      -0.153       0.115
    BEST              -0.092       0.067      0.080      -0.225       0.035
    FUN                0.053       0.087      0.268      -0.123       0.220
    PLEA              -0.045       0.079      0.276      -0.206       0.107

 PLEASURE BY
    FUN                1.283       0.112      0.000       1.073       1.515      *
    PLEA               1.079       0.101      0.000       0.889       1.291      *
    SKILL             -0.099       0.068      0.074      -0.235       0.034
    BELIEVE            0.022       0.072      0.381      -0.121       0.164
    IDEAL             -0.032       0.074      0.331      -0.178       0.108
    BEST               0.139       0.072      0.031      -0.006       0.277
    RELAX             -0.091       0.084      0.143      -0.258       0.077
    EASY               0.103       0.086      0.123      -0.071       0.268

 EUDAIMON BY
    SKILL              0.884       0.066      0.000       0.757       1.019      *
    BELIEVE            0.927       0.076      0.000       0.785       1.082      *
    IDEAL              1.120       0.068      0.000       0.994       1.261      *
    BEST               1.021       0.068      0.000       0.895       1.159      *
    RELAX              0.106       0.080      0.095      -0.049       0.262
    EASY              -0.126       0.077      0.051      -0.277       0.026
    FUN               -0.078       0.090      0.193      -0.255       0.092
    PLEA               0.141       0.085      0.053      -0.029       0.304

 COMFORT  WITH
    EUDAIMONIA         0.160       0.096      0.050      -0.030       0.345
    PLEASURE           0.466       0.089      0.000       0.280       0.624      *

 PLEASURE WITH
    EUDAIMONIA         0.499       0.088      0.000       0.310       0.658      *

 Means
    COMFORT            0.000       0.000      1.000       0.000       0.000
    PLEASURE           0.000       0.000      1.000       0.000       0.000
    EUDAIMONIA         0.000       0.000      1.000       0.000       0.000

 Intercepts
    RELAX              4.421       0.077      0.000       4.272       4.574      *
    SKILL              4.941       0.062      0.000       4.817       5.062      *
    BELIEVE            4.691       0.073      0.000       4.546       4.831      *
    IDEAL              5.168       0.064      0.000       5.040       5.294      *
    PLEA               5.218       0.070      0.000       5.084       5.360      *
    EASY               4.255       0.077      0.000       4.105       4.407      *
    BEST               5.161       0.065      0.000       5.035       5.288      *
    FUN                5.416       0.070      0.000       5.276       5.556      *

 Variances
    COMFORT            1.000       0.000      0.000       1.000       1.000
    PLEASURE           1.000       0.000      0.000       1.000       1.000
    EUDAIMONIA         1.000       0.000      0.000       1.000       1.000

 Residual Variances
    RELAX              0.908       0.203      0.000       0.497       1.289      *
    SKILL              1.022       0.087      0.000       0.870       1.205      *
    BELIEVE            1.470       0.118      0.000       1.255       1.719      *
    IDEAL              0.644       0.076      0.000       0.502       0.804      *
    PLEA               0.922       0.131      0.000       0.652       1.174      *
    EASY               0.990       0.184      0.000       0.609       1.335      *
    BEST               0.731       0.075      0.000       0.593       0.884      *
    FUN                0.592       0.175      0.000       0.216       0.906      *

Categorical Latent Variables

 New/Additional Parameters
    DCE               -0.072       0.117      0.272      -0.289       0.169
    DPE               -0.373       0.111      0.001      -0.579      -0.137      *
    DCP                0.042       0.119      0.355      -0.179       0.293
    DCEPE1            -0.036       0.048      0.227      -0.130       0.058
    DCEPE2            -0.333       0.109      0.001      -0.552      -0.123      *
    DCPCE1             0.412       0.093      0.000       0.251       0.620      *
    DCPCE2             0.301       0.100      0.001       0.107       0.499      *
    DCPPE1             0.377       0.093      0.000       0.213       0.587      *
    DCPPE2            -0.035       0.122      0.392      -0.271       0.207

Class Proportions

    Class 1            0.474       0.000      0.000       0.474       0.474
    Class 2            0.526       0.000      0.000       0.526       0.526


STANDARDIZED MODEL RESULTS


STDYX Standardization

                                Posterior  One-Tailed         95% C.I.
                    Estimate       S.D.      P-Value   Lower 2.5%  Upper 2.5%
Latent Class 1 (0)

 COMFORT  BY
    RELAX              0.885       0.064      0.000       0.756       1.008      *
    EASY               0.815       0.061      0.000       0.702       0.941      *
    SKILL             -0.034       0.061      0.288      -0.157       0.085
    BELIEVE           -0.026       0.055      0.317      -0.135       0.082
    IDEAL             -0.026       0.055      0.317      -0.134       0.082
    BEST               0.083       0.056      0.072      -0.029       0.192
    FUN               -0.027       0.056      0.315      -0.139       0.084
    PLEA               0.038       0.072      0.303      -0.104       0.175

 PLEASURE BY
    FUN                0.742       0.062      0.000       0.617       0.864      *
    PLEA               0.757       0.078      0.000       0.609       0.914      *
    SKILL             -0.074       0.060      0.105      -0.195       0.042
    BELIEVE           -0.036       0.054      0.253      -0.143       0.068
    IDEAL              0.021       0.053      0.347      -0.084       0.126
    BEST               0.068       0.056      0.106      -0.039       0.182
    RELAX              0.039       0.060      0.249      -0.076       0.160
    EASY              -0.048       0.057      0.191      -0.168       0.059

 EUDAIMON BY
    SKILL              0.552       0.040      0.000       0.473       0.633      *
    BELIEVE            0.506       0.039      0.000       0.433       0.582      *
    IDEAL              0.594       0.042      0.000       0.513       0.677      *
    BEST               0.561       0.038      0.000       0.486       0.636      *
    RELAX             -0.010       0.042      0.400      -0.093       0.073
    EASY               0.003       0.041      0.474      -0.078       0.084
    FUN               -0.021       0.042      0.299      -0.106       0.060
    PLEA               0.029       0.048      0.280      -0.065       0.122

 COMFORT  WITH
    EUDAIMONIA         0.174       0.113      0.068      -0.059       0.381
    PLEASURE           0.820       0.045      0.000       0.718       0.896      *

 PLEASURE WITH
    EUDAIMONIA         0.262       0.119      0.018       0.015       0.483      *

 Means
    COMFORT            0.000       0.000      1.000       0.000       0.000
    PLEASURE           0.000       0.000      1.000       0.000       0.000
    EUDAIMONIA         0.000       0.000      1.000       0.000       0.000

 Intercepts
    RELAX              4.397       0.167      0.000       4.076       4.729      *
    SKILL              5.353       0.195      0.000       4.975       5.741      *
    BELIEVE            4.811       0.176      0.000       4.472       5.154      *
    IDEAL              4.525       0.160      0.000       4.216       4.840      *
    PLEA               5.284       0.195      0.000       4.902       5.661      *
    EASY               4.316       0.165      0.000       4.001       4.648      *
    BEST               4.776       0.174      0.000       4.445       5.124      *
    FUN                3.879       0.147      0.000       3.591       4.171      *

 Variances
    COMFORT            1.000       0.000      0.000       1.000       1.000
    PLEASURE           1.000       0.000      0.000       1.000       1.000
    EUDAIMONIA         1.000       0.000      0.000       1.000       1.000

 Residual Variances
    RELAX              0.163       0.047      0.000       0.070       0.256      *
    SKILL              0.712       0.040      0.000       0.630       0.787      *
    BELIEVE            0.754       0.036      0.000       0.679       0.820      *
    IDEAL              0.647       0.047      0.000       0.548       0.734      *
    PLEA               0.365       0.052      0.000       0.261       0.466      *
    EASY               0.397       0.046      0.000       0.306       0.486      *
    BEST               0.628       0.044      0.000       0.539       0.711      *
    FUN                0.492       0.051      0.000       0.387       0.589      *

Latent Class 2 (1)

 COMFORT  BY
    RELAX              0.825       0.053      0.000       0.723       0.927      *
    EASY               0.770       0.055      0.000       0.667       0.882      *
    SKILL              0.030       0.048      0.265      -0.064       0.125
    BELIEVE            0.073       0.044      0.049      -0.013       0.160
    IDEAL             -0.012       0.050      0.397      -0.112       0.085
    BEST              -0.066       0.048      0.080      -0.163       0.025
    FUN                0.036       0.058      0.268      -0.084       0.147
    PLEA              -0.030       0.053      0.276      -0.141       0.072

 PLEASURE BY
    FUN                0.865       0.069      0.000       0.732       1.010      *
    PLEA               0.726       0.063      0.000       0.605       0.854      *
    SKILL             -0.075       0.052      0.074      -0.179       0.026
    BELIEVE            0.014       0.047      0.381      -0.078       0.105
    IDEAL             -0.023       0.054      0.331      -0.133       0.079
    BEST               0.101       0.052      0.031      -0.004       0.202
    RELAX             -0.056       0.052      0.143      -0.159       0.047
    EASY               0.064       0.053      0.123      -0.044       0.165

 EUDAIMON BY
    SKILL              0.670       0.042      0.000       0.587       0.752      *
    BELIEVE            0.598       0.041      0.000       0.516       0.679      *
    IDEAL              0.822       0.038      0.000       0.748       0.899      *
    BEST               0.741       0.038      0.000       0.666       0.815      *
    RELAX              0.065       0.049      0.095      -0.030       0.161
    EASY              -0.078       0.048      0.051      -0.172       0.016
    FUN               -0.053       0.061      0.193      -0.174       0.062
    PLEA               0.095       0.057      0.053      -0.020       0.203

 COMFORT  WITH
    EUDAIMONIA         0.160       0.096      0.050      -0.030       0.345
    PLEASURE           0.466       0.089      0.000       0.280       0.624      *

 PLEASURE WITH
    EUDAIMONIA         0.499       0.088      0.000       0.310       0.658      *

 Means
    COMFORT            0.000       0.000      1.000       0.000       0.000
    PLEASURE           0.000       0.000      1.000       0.000       0.000
    EUDAIMONIA         0.000       0.000      1.000       0.000       0.000

 Intercepts
    RELAX              2.717       0.102      0.000       2.521       2.919      *
    SKILL              3.744       0.134      0.000       3.489       4.015      *
    BELIEVE            3.024       0.109      0.000       2.815       3.242      *
    IDEAL              3.796       0.138      0.000       3.521       4.064      *
    PLEA               3.511       0.126      0.000       3.267       3.758      *
    EASY               2.626       0.097      0.000       2.441       2.821      *
    BEST               3.745       0.132      0.000       3.493       4.003      *
    FUN                3.653       0.131      0.000       3.402       3.915      *

 Variances
    COMFORT            1.000       0.000      0.000       1.000       1.000
    PLEASURE           1.000       0.000      0.000       1.000       1.000
    EUDAIMONIA         1.000       0.000      0.000       1.000       1.000

 Residual Variances
    RELAX              0.342       0.074      0.000       0.192       0.477      *
    SKILL              0.589       0.043      0.000       0.505       0.673      *
    BELIEVE            0.612       0.042      0.000       0.530       0.693      *
    IDEAL              0.347       0.041      0.000       0.268       0.430      *
    PLEA               0.419       0.057      0.000       0.299       0.523      *
    EASY               0.379       0.069      0.000       0.231       0.502      *
    BEST               0.385       0.039      0.000       0.310       0.465      *
    FUN                0.270       0.080      0.000       0.097       0.414      *


R-SQUARE

Class 1

                                Posterior  One-Tailed         95% C.I.
    Variable        Estimate       S.D.      P-Value   Lower 2.5%  Upper 2.5%

    RELAX              0.837       0.047      0.000       0.744       0.930
    SKILL              0.288       0.040      0.000       0.213       0.370
    BELIEVE            0.246       0.036      0.000       0.180       0.321
    IDEAL              0.353       0.047      0.000       0.266       0.452
    PLEA               0.635       0.052      0.000       0.534       0.739
    EASY               0.603       0.046      0.000       0.514       0.694
    BEST               0.372       0.044      0.000       0.289       0.461
    FUN                0.508       0.051      0.000       0.411       0.613

Class 2

                                Posterior  One-Tailed         95% C.I.
    Variable        Estimate       S.D.      P-Value   Lower 2.5%  Upper 2.5%

    RELAX              0.658       0.074      0.000       0.523       0.808
    SKILL              0.411       0.043      0.000       0.327       0.495
    BELIEVE            0.388       0.042      0.000       0.307       0.470
    IDEAL              0.653       0.041      0.000       0.570       0.732
    PLEA               0.581       0.057      0.000       0.477       0.701
    EASY               0.621       0.069      0.000       0.498       0.769
    BEST               0.615       0.039      0.000       0.535       0.690
    FUN                0.730       0.080      0.000       0.586       0.903


TECHNICAL 1 OUTPUT


     PARAMETER SPECIFICATION FOR LATENT CLASS 1 (0)


           NU
              RELAX         SKILL         BELIEVE       IDEAL         PLEA
              ________      ________      ________      ________      ________
 1                  1             2             3             4             5


           NU
              EASY          BEST          FUN
              ________      ________      ________
 1                  6             7             8


           LAMBDA
              COMFORT       PLEASURE      EUDAIMON
              ________      ________      ________
 RELAX              9            10            11
 SKILL             12            13            14
 BELIEVE           15            16            17
 IDEAL             18            19            20
 PLEA              21            22            23
 EASY              24            25            26
 BEST              27            28            29
 FUN               30            31            32


           THETA
              RELAX         SKILL         BELIEVE       IDEAL         PLEA
              ________      ________      ________      ________      ________
 RELAX             33
 SKILL              0            34
 BELIEVE            0             0            35
 IDEAL              0             0             0            36
 PLEA               0             0             0             0            37
 EASY               0             0             0             0             0
 BEST               0             0             0             0             0
 FUN                0             0             0             0             0


           THETA
              EASY          BEST          FUN
              ________      ________      ________
 EASY              38
 BEST               0            39
 FUN                0             0            40


           ALPHA
              COMFORT       PLEASURE      EUDAIMON
              ________      ________      ________
 1                  0             0             0


           BETA
              COMFORT       PLEASURE      EUDAIMON
              ________      ________      ________
 COMFORT            0             0             0
 PLEASURE           0             0             0
 EUDAIMON           0             0             0


           PSI
              COMFORT       PLEASURE      EUDAIMON
              ________      ________      ________
 COMFORT           41
 PLEASURE          42            43
 EUDAIMON          44            45            46


     PARAMETER SPECIFICATION FOR LATENT CLASS 2 (1)


           NU
              RELAX         SKILL         BELIEVE       IDEAL         PLEA
              ________      ________      ________      ________      ________
 1                 47            48            49            50            51


           NU
              EASY          BEST          FUN
              ________      ________      ________
 1                 52            53            54


           LAMBDA
              COMFORT       PLEASURE      EUDAIMON
              ________      ________      ________
 RELAX              9            55            56
 SKILL             57            58            14
 BELIEVE           59            60            17
 IDEAL             61            62            20
 PLEA              63            22            64
 EASY              24            65            66
 BEST              67            68            29
 FUN               69            31            70


           THETA
              RELAX         SKILL         BELIEVE       IDEAL         PLEA
              ________      ________      ________      ________      ________
 RELAX             71
 SKILL              0            72
 BELIEVE            0             0            73
 IDEAL              0             0             0            74
 PLEA               0             0             0             0            75
 EASY               0             0             0             0             0
 BEST               0             0             0             0             0
 FUN                0             0             0             0             0


           THETA
              EASY          BEST          FUN
              ________      ________      ________
 EASY              76
 BEST               0            77
 FUN                0             0            78


           ALPHA
              COMFORT       PLEASURE      EUDAIMON
              ________      ________      ________
 1                  0             0             0


           BETA
              COMFORT       PLEASURE      EUDAIMON
              ________      ________      ________
 COMFORT            0             0             0
 PLEASURE           0             0             0
 EUDAIMON           0             0             0


           PSI
              COMFORT       PLEASURE      EUDAIMON
              ________      ________      ________
 COMFORT            0
 PLEASURE          79             0
 EUDAIMON          80            81             0


     PARAMETER SPECIFICATION FOR LATENT CLASS REGRESSION MODEL PART


           ALPHA(C)
              G#1           G#2
              ________      ________
 1                  0             0


           GAMMA(C)
              COMFORT       PLEASURE      EUDAIMON
              ________      ________      ________
 G#1                0             0             0
 G#2                0             0             0


     PARAMETER SPECIFICATION FOR THE ADDITIONAL PARAMETERS


           NEW/ADDITIONAL PARAMETERS
              DCE           DPE           DCP           DCEPE1        DCEPE2
              ________      ________      ________      ________      ________
 1                 82            83            84            85            86


           NEW/ADDITIONAL PARAMETERS
              DCPCE1        DCPCE2        DCPPE1        DCPPE2
              ________      ________      ________      ________
 1                 87            88            89            90


     STARTING VALUES FOR LATENT CLASS 1 (0)


           NU
              RELAX         SKILL         BELIEVE       IDEAL         PLEA
              ________      ________      ________      ________      ________
 1              3.370         3.957         3.657         3.986         4.113


           NU
              EASY          BEST          FUN
              ________      ________      ________
 1              3.227         4.032         3.849


           LAMBDA
              COMFORT       PLEASURE      EUDAIMON
              ________      ________      ________
 RELAX          1.000         1.000         1.000
 SKILL          1.000         1.000         1.000
 BELIEVE        1.000         1.000         1.000
 IDEAL          1.000         1.000         1.000
 PLEA           1.000         1.000         1.000
 EASY           1.000         1.000         1.000
 BEST           1.000         1.000         1.000
 FUN            1.000         1.000         1.000


           THETA
              RELAX         SKILL         BELIEVE       IDEAL         PLEA
              ________      ________      ________      ________      ________
 RELAX          1.178
 SKILL          0.000         0.722
 BELIEVE        0.000         0.000         1.040
 IDEAL          0.000         0.000         0.000         0.826
 PLEA           0.000         0.000         0.000         0.000         0.878
 EASY           0.000         0.000         0.000         0.000         0.000
 BEST           0.000         0.000         0.000         0.000         0.000
 FUN            0.000         0.000         0.000         0.000         0.000


           THETA
              EASY          BEST          FUN
              ________      ________      ________
 EASY           1.214
 BEST           0.000         0.823
 FUN            0.000         0.000         0.985


           ALPHA
              COMFORT       PLEASURE      EUDAIMON
              ________      ________      ________
 1              0.000         0.000         0.000


           BETA
              COMFORT       PLEASURE      EUDAIMON
              ________      ________      ________
 COMFORT        0.000         0.000         0.000
 PLEASURE       0.000         0.000         0.000
 EUDAIMON       0.000         0.000         0.000


           PSI
              COMFORT       PLEASURE      EUDAIMON
              ________      ________      ________
 COMFORT        1.000
 PLEASURE       0.000         1.000
 EUDAIMON       0.000         0.000         1.000


     STARTING VALUES FOR LATENT CLASS 2 (1)


           NU
              RELAX         SKILL         BELIEVE       IDEAL         PLEA
              ________      ________      ________      ________      ________
 1              6.440         6.360         6.542         6.557         6.763


           NU
              EASY          BEST          FUN
              ________      ________      ________
 1              6.343         6.597         6.657


           LAMBDA
              COMFORT       PLEASURE      EUDAIMON
              ________      ________      ________
 RELAX          1.000         1.000         1.000
 SKILL          1.000         1.000         1.000
 BELIEVE        1.000         1.000         1.000
 IDEAL          1.000         1.000         1.000
 PLEA           1.000         1.000         1.000
 EASY           1.000         1.000         1.000
 BEST           1.000         1.000         1.000
 FUN            1.000         1.000         1.000


           THETA
              RELAX         SKILL         BELIEVE       IDEAL         PLEA
              ________      ________      ________      ________      ________
 RELAX          1.178
 SKILL          0.000         0.722
 BELIEVE        0.000         0.000         1.040
 IDEAL          0.000         0.000         0.000         0.826
 PLEA           0.000         0.000         0.000         0.000         0.878
 EASY           0.000         0.000         0.000         0.000         0.000
 BEST           0.000         0.000         0.000         0.000         0.000
 FUN            0.000         0.000         0.000         0.000         0.000


           THETA
              EASY          BEST          FUN
              ________      ________      ________
 EASY           1.214
 BEST           0.000         0.823
 FUN            0.000         0.000         0.985


           ALPHA
              COMFORT       PLEASURE      EUDAIMON
              ________      ________      ________
 1              0.000         0.000         0.000


           BETA
              COMFORT       PLEASURE      EUDAIMON
              ________      ________      ________
 COMFORT        0.000         0.000         0.000
 PLEASURE       0.000         0.000         0.000
 EUDAIMON       0.000         0.000         0.000


           PSI
              COMFORT       PLEASURE      EUDAIMON
              ________      ________      ________
 COMFORT        1.000
 PLEASURE       0.000         1.000
 EUDAIMON       0.000         0.000         1.000


     STARTING VALUES FOR LATENT CLASS REGRESSION MODEL PART


           ALPHA(C)
              G#1           G#2
              ________      ________
 1              0.000         0.000


           GAMMA(C)
              COMFORT       PLEASURE      EUDAIMON
              ________      ________      ________
 G#1            0.000         0.000         0.000
 G#2            0.000         0.000         0.000


     STARTING VALUES FOR THE ADDITIONAL PARAMETERS


           NEW/ADDITIONAL PARAMETERS
              DCE           DPE           DCP           DCEPE1        DCEPE2
              ________      ________      ________      ________      ________
 1              0.500         0.500         0.500         0.500         0.500


           NEW/ADDITIONAL PARAMETERS
              DCPCE1        DCPCE2        DCPPE1        DCPPE2
              ________      ________      ________      ________
 1              0.500         0.500         0.500         0.500


     PRIORS FOR ALL PARAMETERS            PRIOR MEAN      PRIOR VARIANCE     PRIOR STD. DEV.

     Parameter 1~N(0.000,infinity)           0.0000            infinity            infinity
     Parameter 2~N(0.000,infinity)           0.0000            infinity            infinity
     Parameter 3~N(0.000,infinity)           0.0000            infinity            infinity
     Parameter 4~N(0.000,infinity)           0.0000            infinity            infinity
     Parameter 5~N(0.000,infinity)           0.0000            infinity            infinity
     Parameter 6~N(0.000,infinity)           0.0000            infinity            infinity
     Parameter 7~N(0.000,infinity)           0.0000            infinity            infinity
     Parameter 8~N(0.000,infinity)           0.0000            infinity            infinity
     Parameter 9~N(0.000,infinity)           0.0000            infinity            infinity
     Parameter 10~N(0.000,0.010)             0.0000              0.0100              0.1000
     Parameter 11~N(0.000,0.010)             0.0000              0.0100              0.1000
     Parameter 12~N(0.000,0.010)             0.0000              0.0100              0.1000
     Parameter 13~N(0.000,0.010)             0.0000              0.0100              0.1000
     Parameter 14~N(0.000,infinity)          0.0000            infinity            infinity
     Parameter 15~N(0.000,0.010)             0.0000              0.0100              0.1000
     Parameter 16~N(0.000,0.010)             0.0000              0.0100              0.1000
     Parameter 17~N(0.000,infinity)          0.0000            infinity            infinity
     Parameter 18~N(0.000,0.010)             0.0000              0.0100              0.1000
     Parameter 19~N(0.000,0.010)             0.0000              0.0100              0.1000
     Parameter 20~N(0.000,infinity)          0.0000            infinity            infinity
     Parameter 21~N(0.000,0.010)             0.0000              0.0100              0.1000
     Parameter 22~N(0.000,infinity)          0.0000            infinity            infinity
     Parameter 23~N(0.000,0.010)             0.0000              0.0100              0.1000
     Parameter 24~N(0.000,infinity)          0.0000            infinity            infinity
     Parameter 25~N(0.000,0.010)             0.0000              0.0100              0.1000
     Parameter 26~N(0.000,0.010)             0.0000              0.0100              0.1000
     Parameter 27~N(0.000,0.010)             0.0000              0.0100              0.1000
     Parameter 28~N(0.000,0.010)             0.0000              0.0100              0.1000
     Parameter 29~N(0.000,infinity)          0.0000            infinity            infinity
     Parameter 30~N(0.000,0.010)             0.0000              0.0100              0.1000
     Parameter 31~N(0.000,infinity)          0.0000            infinity            infinity
     Parameter 32~N(0.000,0.010)             0.0000              0.0100              0.1000
     Parameter 33~IG(-1.000,0.000)         infinity            infinity            infinity
     Parameter 34~IG(-1.000,0.000)         infinity            infinity            infinity
     Parameter 35~IG(-1.000,0.000)         infinity            infinity            infinity
     Parameter 36~IG(-1.000,0.000)         infinity            infinity            infinity
     Parameter 37~IG(-1.000,0.000)         infinity            infinity            infinity
     Parameter 38~IG(-1.000,0.000)         infinity            infinity            infinity
     Parameter 39~IG(-1.000,0.000)         infinity            infinity            infinity
     Parameter 40~IG(-1.000,0.000)         infinity            infinity            infinity
     Parameter 41~IW(0.000,-4)             infinity            infinity            infinity
     Parameter 42~IW(0.000,-4)             infinity            infinity            infinity
     Parameter 43~IW(0.000,-4)             infinity            infinity            infinity
     Parameter 44~IW(0.000,-4)             infinity            infinity            infinity
     Parameter 45~IW(0.000,-4)             infinity            infinity            infinity
     Parameter 46~IW(0.000,-4)             infinity            infinity            infinity
     Parameter 47~N(0.000,infinity)          0.0000            infinity            infinity
     Parameter 48~N(0.000,infinity)          0.0000            infinity            infinity
     Parameter 49~N(0.000,infinity)          0.0000            infinity            infinity
     Parameter 50~N(0.000,infinity)          0.0000            infinity            infinity
     Parameter 51~N(0.000,infinity)          0.0000            infinity            infinity
     Parameter 52~N(0.000,infinity)          0.0000            infinity            infinity
     Parameter 53~N(0.000,infinity)          0.0000            infinity            infinity
     Parameter 54~N(0.000,infinity)          0.0000            infinity            infinity
     Parameter 55~N(0.000,0.010)             0.0000              0.0100              0.1000
     Parameter 56~N(0.000,0.010)             0.0000              0.0100              0.1000
     Parameter 57~N(0.000,0.010)             0.0000              0.0100              0.1000
     Parameter 58~N(0.000,0.010)             0.0000              0.0100              0.1000
     Parameter 59~N(0.000,0.010)             0.0000              0.0100              0.1000
     Parameter 60~N(0.000,0.010)             0.0000              0.0100              0.1000
     Parameter 61~N(0.000,0.010)             0.0000              0.0100              0.1000
     Parameter 62~N(0.000,0.010)             0.0000              0.0100              0.1000
     Parameter 63~N(0.000,0.010)             0.0000              0.0100              0.1000
     Parameter 64~N(0.000,0.010)             0.0000              0.0100              0.1000
     Parameter 65~N(0.000,0.010)             0.0000              0.0100              0.1000
     Parameter 66~N(0.000,0.010)             0.0000              0.0100              0.1000
     Parameter 67~N(0.000,0.010)             0.0000              0.0100              0.1000
     Parameter 68~N(0.000,0.010)             0.0000              0.0100              0.1000
     Parameter 69~N(0.000,0.010)             0.0000              0.0100              0.1000
     Parameter 70~N(0.000,0.010)             0.0000              0.0100              0.1000
     Parameter 71~IG(-1.000,0.000)         infinity            infinity            infinity
     Parameter 72~IG(-1.000,0.000)         infinity            infinity            infinity
     Parameter 73~IG(-1.000,0.000)         infinity            infinity            infinity
     Parameter 74~IG(-1.000,0.000)         infinity            infinity            infinity
     Parameter 75~IG(-1.000,0.000)         infinity            infinity            infinity
     Parameter 76~IG(-1.000,0.000)         infinity            infinity            infinity
     Parameter 77~IG(-1.000,0.000)         infinity            infinity            infinity
     Parameter 78~IG(-1.000,0.000)         infinity            infinity            infinity
     Parameter 79~IW(0.000,-4)
     Parameter 80~IW(0.000,-4)
     Parameter 81~IW(0.000,-4)


TECHNICAL 8 OUTPUT


     Simulated prior distributions

     Parameter       Prior Mean  Prior Variance  Prior Std. Dev.


     Parameter 1 Improper Prior
     Parameter 2 Improper Prior
     Parameter 3 Improper Prior
     Parameter 4 Improper Prior
     Parameter 5 Improper Prior
     Parameter 6 Improper Prior
     Parameter 7 Improper Prior
     Parameter 8 Improper Prior
     Parameter 9 Improper Prior
     Parameter 10        -0.0038          0.0095          0.0974
     Parameter 11         0.0031          0.0093          0.0964
     Parameter 12        -0.0014          0.0103          0.1015
     Parameter 13         0.0005          0.0103          0.1014
     Parameter 14 Improper Prior
     Parameter 15        -0.0009          0.0102          0.1009
     Parameter 16         0.0031          0.0094          0.0968
     Parameter 17 Improper Prior
     Parameter 18         0.0043          0.0093          0.0966
     Parameter 19         0.0025          0.0091          0.0956
     Parameter 20 Improper Prior
     Parameter 21        -0.0010          0.0100          0.1002
     Parameter 22 Improper Prior
     Parameter 23         0.0030          0.0097          0.0987
     Parameter 24 Improper Prior
     Parameter 25         0.0028          0.0094          0.0971
     Parameter 26        -0.0019          0.0104          0.1022
     Parameter 27        -0.0046          0.0095          0.0977
     Parameter 28         0.0019          0.0099          0.0995
     Parameter 29 Improper Prior
     Parameter 30        -0.0001          0.0099          0.0995
     Parameter 31 Improper Prior
     Parameter 32        -0.0046          0.0105          0.1022
     Parameter 33 Improper Prior
     Parameter 34 Improper Prior
     Parameter 35 Improper Prior
     Parameter 36 Improper Prior
     Parameter 37 Improper Prior
     Parameter 38 Improper Prior
     Parameter 39 Improper Prior
     Parameter 40 Improper Prior
     Parameter 41 Improper Prior
     Parameter 42 Improper Prior
     Parameter 43 Improper Prior
     Parameter 44 Improper Prior
     Parameter 45 Improper Prior
     Parameter 46 Improper Prior
     Parameter 47 Improper Prior
     Parameter 48 Improper Prior
     Parameter 49 Improper Prior
     Parameter 50 Improper Prior
     Parameter 51 Improper Prior
     Parameter 52 Improper Prior
     Parameter 53 Improper Prior
     Parameter 54 Improper Prior
     Parameter 55        -0.0027          0.0099          0.0993
     Parameter 56         0.0018          0.0099          0.0995
     Parameter 57        -0.0029          0.0096          0.0980
     Parameter 58         0.0020          0.0105          0.1023
     Parameter 59         0.0024          0.0105          0.1026
     Parameter 60        -0.0003          0.0102          0.1010
     Parameter 61        -0.0040          0.0095          0.0977
     Parameter 62         0.0033          0.0100          0.0999
     Parameter 63        -0.0033          0.0105          0.1026
     Parameter 64         0.0007          0.0102          0.1011
     Parameter 65        -0.0002          0.0091          0.0952
     Parameter 66        -0.0039          0.0098          0.0990
     Parameter 67        -0.0042          0.0103          0.1016
     Parameter 68         0.0014          0.0097          0.0982
     Parameter 69         0.0054          0.0100          0.1002
     Parameter 70         0.0038          0.0103          0.1017
     Parameter 71 Improper Prior
     Parameter 72 Improper Prior
     Parameter 73 Improper Prior
     Parameter 74 Improper Prior
     Parameter 75 Improper Prior
     Parameter 76 Improper Prior
     Parameter 77 Improper Prior
     Parameter 78 Improper Prior
     Parameter 79 Improper Prior
     Parameter 80 Improper Prior
     Parameter 81 Improper Prior
     Parameter 82 Improper Prior
     Parameter 83 Improper Prior
     Parameter 84 Improper Prior
     Parameter 85 Improper Prior
     Parameter 86 Improper Prior
     Parameter 87 Improper Prior
     Parameter 88 Improper Prior
     Parameter 89 Improper Prior
     Parameter 90 Improper Prior


   TECHNICAL 8 OUTPUT FOR BAYES ESTIMATION

                     POTENTIAL       PARAMETER WITH
     ITERATION    SCALE REDUCTION      HIGHEST PSR
     100              2.079               43
     200              1.627               78
     300              2.477               71
     400              1.432               81
     500              1.430               71
     600              1.690               9
     700              1.397               78
     800              1.342               33
     900              1.076               31
     1000             1.263               33
     1100             1.239               33
     1200             1.128               11
     1300             1.122               11
     1400             1.065               44
     1500             1.151               71
     1600             1.244               9
     1700             1.165               71
     1800             1.193               33
     1900             1.183               33
     2000             1.070               33
     2100             1.070               31
     2200             1.082               43
     2300             1.109               42
     2400             1.198               42
     2500             1.160               9
     2600             1.144               33
     2700             1.105               33
     2800             1.074               46
     2900             1.137               33
     3000             1.249               33
     3100             1.119               33
     3200             1.085               21
     3300             1.060               10
     3400             1.027               21
     3500             1.028               50
     3600             1.035               53
     3700             1.052               50
     3800             1.062               50
     3900             1.040               50
     4000             1.038               71
     4100             1.046               22
     4200             1.050               22
     4300             1.044               78
     4400             1.062               33
     4500             1.066               33
     4600             1.043               33
     4700             1.044               33
     4800             1.042               33
     4900             1.028               33
     5000             1.030               33
     5100             1.044               45
     5200             1.030               45
     5300             1.046               45
     5400             1.030               45
     5500             1.030               33
     5600             1.028               33
     5700             1.025               33
     5800             1.029               33
     5900             1.052               22
     6000             1.057               22
     6100             1.031               22
     6200             1.023               75
     6300             1.029               22
     6400             1.029               75
     6500             1.034               75
     6600             1.016               75
     6700             1.020               56
     6800             1.023               56
     6900             1.024               56
     7000             1.027               56
     7100             1.022               56
     7200             1.018               5
     7300             1.029               33
     7400             1.036               33
     7500             1.053               78
     7600             1.069               78
     7700             1.058               78
     7800             1.056               33
     7900             1.065               33
     8000             1.067               33
     8100             1.058               33
     8200             1.038               33
     8300             1.023               45
     8400             1.025               1
     8500             1.033               41
     8600             1.048               41
     8700             1.054               41
     8800             1.046               41
     8900             1.043               41
     9000             1.059               41
     9100             1.061               41
     9200             1.064               41
     9300             1.050               41
     9400             1.038               41
     9500             1.041               41
     9600             1.034               41
     9700             1.027               41
     9800             1.023               41
     9900             1.012               41
     10000            1.025               71
     10100            1.029               71
     10200            1.024               71
     10300            1.017               78
     10400            1.023               71
     10500            1.024               71
     10600            1.021               71
     10700            1.013               71
     10800            1.009               71
     10900            1.011               50
     11000            1.015               50
     11100            1.016               50
     11200            1.013               50
     11300            1.025               78
     11400            1.036               78
     11500            1.032               78
     11600            1.034               78
     11700            1.037               78
     11800            1.039               78
     11900            1.032               78
     12000            1.023               78
     12100            1.017               64
     12200            1.013               64
     12300            1.014               33
     12400            1.013               9
     12500            1.012               80
     12600            1.016               9
     12700            1.020               9
     12800            1.015               41
     12900            1.009               41
     13000            1.011               46
     13100            1.013               46
     13200            1.011               46
     13300            1.017               33
     13400            1.021               33
     13500            1.027               33
     13600            1.023               33
     13700            1.021               33
     13800            1.014               41
     13900            1.016               33
     14000            1.014               33
     14100            1.011               41
     14200            1.015               41
     14300            1.024               41
     14400            1.026               41
     14500            1.023               41
     14600            1.022               41
     14700            1.024               41
     14800            1.018               41
     14900            1.024               78
     15000            1.026               78
     15100            1.028               78
     15200            1.035               78
     15300            1.031               78
     15400            1.032               78
     15500            1.048               78
     15600            1.059               78
     15700            1.060               78
     15800            1.058               78
     15900            1.051               78
     16000            1.038               78
     16100            1.030               78
     16200            1.025               41
     16300            1.026               78
     16400            1.028               78
     16500            1.025               78
     16600            1.017               25
     16700            1.017               25
     16800            1.020               25
     16900            1.018               25
     17000            1.016               25
     17100            1.017               25
     17200            1.018               25
     17300            1.019               25
     17400            1.019               25
     17500            1.017               78
     17600            1.018               78
     17700            1.017               78
     17800            1.014               78
     17900            1.013               78
     18000            1.015               78
     18100            1.022               78
     18200            1.025               78
     18300            1.029               78
     18400            1.028               78
     18500            1.019               78
     18600            1.017               78
     18700            1.015               78
     18800            1.015               78
     18900            1.015               78
     19000            1.018               78
     19100            1.016               78
     19200            1.016               78
     19300            1.014               78
     19400            1.010               78
     19500            1.009               78
     19600            1.008               78
     19700            1.010               31
     19800            1.014               31
     19900            1.015               31
     20000            1.021               9
     20100            1.022               71
     20200            1.023               31
     20300            1.025               31
     20400            1.025               31
     20500            1.024               31
     20600            1.019               31


DIAGRAM INFORMATION

  Mplus diagrams are currently not available for Mixture analysis.
  No diagram output was produced.


     Beginning Time:  22:17:27
        Ending Time:  22:18:12
       Elapsed Time:  00:00:45


MUTHEN & MUTHEN
3463 Stoner Ave.
Los Angeles, CA  90066

Tel: (310) 391-9971
Fax: (310) 391-8971
Web: www.StatModel.com
Support: Support@StatModel.com

Copyright (c) 1998-2013 Muthen & Muthen
