# Supplementary material for: Measuring hedonia and eudaimonia as motives for activities: cross-national investigation through traditional and Bayesian structural equation modeling
Source: Front Psychol. 2014 Sep 8;5:984. doi: 10.3389/fpsyg.2014.00984 (PMC4157462; doi:10.3389/fpsyg.2014.00984)
Supplement: Supplementary file 1 [file DataSheet1.ZIP › 3 eng.out]

Mplus VERSION 7.11
MUTHEN & MUTHEN
07/30/2014   9:56 PM

INPUT INSTRUCTIONS

  Title: CFA with 3 factors for the HEMA scale (English version)

  Data:
  File is "engsample.dat";

  Variable:
  NAMES ARE gender age relax skill believe plea ideal enjoy easy best fun group;
  USEVARIABLES are relax skill believe plea ideal  easy best fun enjoy;
  MISSING ARE all (-9);
  Useobservations are group eq 0;

  Analysis:
  estimator=MLR;

  Model:
   COMFORT BY relax*(h1);
   COMFORT BY easy(h2);

   PLEASURE BY fun*(h3);
   PLEASURE BY plea (h4);
   PLEASURE by enjoy (h5);

   EUDAIMONIA BY  skill*(e1);
   EUDAIMONIA BY  believe(e2);
   EUDAIMONIA BY  ideal(e3);
   EUDAIMONIA BY  best(e4) ;

  COMFORT@1;
  PLEASURE@1;
  EUDAIMONIA@1;
  COMFORT WITH EUDAIMONIA;
  PLEASURE WITH EUDAIMONIA;
  COMFORT WITH PLEASURE;

  OUTPUT: sampstat; stdYX; modindices(all); tech1;


INPUT READING TERMINATED NORMALLY


CFA with 3 factors for the HEMA scale (English version)

SUMMARY OF ANALYSIS

Number of groups                                                 1
Number of observations                                         223

Number of dependent variables                                    9
Number of independent variables                                  0
Number of continuous latent variables                            3

Observed dependent variables

  Continuous
   RELAX       SKILL       BELIEVE     PLEA        IDEAL       EASY
   BEST        FUN         ENJOY

Continuous latent variables
   COMFORT     PLEASURE    EUDAIMON


Estimator                                                      MLR
Information matrix                                        OBSERVED
Maximum number of iterations                                  1000
Convergence criterion                                    0.500D-04
Maximum number of steepest descent iterations                   20
Maximum number of iterations for H1                           2000
Convergence criterion for H1                             0.100D-03

Input data file(s)
  engsample.dat

Input data format  FREE


SUMMARY OF DATA

     Number of missing data patterns             1


COVARIANCE COVERAGE OF DATA

Minimum covariance coverage value   0.100


     PROPORTION OF DATA PRESENT


           Covariance Coverage
              RELAX         SKILL         BELIEVE       PLEA          IDEAL
              ________      ________      ________      ________      ________
 RELAX          1.000
 SKILL          1.000         1.000
 BELIEVE        1.000         1.000         1.000
 PLEA           1.000         1.000         1.000         1.000
 IDEAL          1.000         1.000         1.000         1.000         1.000
 EASY           1.000         1.000         1.000         1.000         1.000
 BEST           1.000         1.000         1.000         1.000         1.000
 FUN            1.000         1.000         1.000         1.000         1.000
 ENJOY          1.000         1.000         1.000         1.000         1.000


           Covariance Coverage
              EASY          BEST          FUN           ENJOY
              ________      ________      ________      ________
 EASY           1.000
 BEST           1.000         1.000
 FUN            1.000         1.000         1.000
 ENJOY          1.000         1.000         1.000         1.000


SAMPLE STATISTICS


     ESTIMATED SAMPLE STATISTICS


           Means
              RELAX         SKILL         BELIEVE       PLEA          IDEAL
              ________      ________      ________      ________      ________
      1         4.471         5.009         4.794         5.251         5.251


           Means
              EASY          BEST          FUN           ENJOY
              ________      ________      ________      ________
      1         4.381         5.197         5.570         5.498


           Covariances
              RELAX         SKILL         BELIEVE       PLEA          IDEAL
              ________      ________      ________      ________      ________
 RELAX          2.814
 SKILL          0.480         1.776
 BELIEVE        0.617         0.966         2.235
 PLEA           0.702         0.572         0.765         2.215
 IDEAL          0.218         0.984         0.985         0.753         1.650
 EASY           1.713         0.073         0.366         0.577        -0.046
 BEST           0.145         0.918         0.902         0.789         1.045
 FUN            0.745         0.412         0.472         1.471         0.386
 ENJOY          0.631         0.543         0.708         1.664         0.637


           Covariances
              EASY          BEST          FUN           ENJOY
              ________      ________      ________      ________
 EASY           2.559
 BEST          -0.039         1.692
 FUN            0.769         0.659         2.164
 ENJOY          0.541         0.790         1.551         2.008


           Correlations
              RELAX         SKILL         BELIEVE       PLEA          IDEAL
              ________      ________      ________      ________      ________
 RELAX          1.000
 SKILL          0.215         1.000
 BELIEVE        0.246         0.485         1.000
 PLEA           0.281         0.288         0.344         1.000
 IDEAL          0.101         0.575         0.513         0.394         1.000
 EASY           0.638         0.034         0.153         0.242        -0.023
 BEST           0.066         0.529         0.464         0.408         0.625
 FUN            0.302         0.210         0.214         0.672         0.204
 ENJOY          0.265         0.287         0.334         0.789         0.350


           Correlations
              EASY          BEST          FUN           ENJOY
              ________      ________      ________      ________
 EASY           1.000
 BEST          -0.019         1.000
 FUN            0.327         0.344         1.000
 ENJOY          0.239         0.428         0.744         1.000


     MAXIMUM LOG-LIKELIHOOD VALUE FOR THE UNRESTRICTED (H1) MODEL IS -3108.531


THE MODEL ESTIMATION TERMINATED NORMALLY


MODEL FIT INFORMATION

Number of Free Parameters                       30

Loglikelihood

          H0 Value                       -3137.323
          H0 Scaling Correction Factor      1.3571
            for MLR
          H1 Value                       -3108.531
          H1 Scaling Correction Factor      1.2156
            for MLR

Information Criteria

          Akaike (AIC)                    6334.647
          Bayesian (BIC)                  6436.862
          Sample-Size Adjusted BIC        6341.788
            (n* = (n + 2) / 24)

Chi-Square Test of Model Fit

          Value                             55.442*
          Degrees of Freedom                    24
          P-Value                           0.0003
          Scaling Correction Factor         1.0386
            for MLR

*   The chi-square value for MLM, MLMV, MLR, ULSMV, WLSM and WLSMV cannot be used
    for chi-square difference testing in the regular way.  MLM, MLR and WLSM
    chi-square difference testing is described on the Mplus website.  MLMV, WLSMV,
    and ULSMV difference testing is done using the DIFFTEST option.

RMSEA (Root Mean Square Error Of Approximation)

          Estimate                           0.077
          90 Percent C.I.                    0.050  0.103
          Probability RMSEA <= .05           0.049

CFI/TLI

          CFI                                0.953
          TLI                                0.929

Chi-Square Test of Model Fit for the Baseline Model

          Value                            704.285
          Degrees of Freedom                    36
          P-Value                           0.0000

SRMR (Standardized Root Mean Square Residual)

          Value                              0.051


MODEL RESULTS

                                                    Two-Tailed
                    Estimate       S.E.  Est./S.E.    P-Value

 COMFORT  BY
    RELAX              1.347      0.232      5.804      0.000
    EASY               1.271      0.213      5.977      0.000

 PLEASURE BY
    FUN                1.173      0.101     11.615      0.000
    PLEA               1.273      0.078     16.341      0.000
    ENJOY              1.309      0.073     17.962      0.000

 EUDAIMON BY
    SKILL              0.936      0.086     10.870      0.000
    BELIEVE            0.955      0.091     10.494      0.000
    IDEAL              1.033      0.067     15.350      0.000
    BEST               1.006      0.078     12.884      0.000

 COMFORT  WITH
    EUDAIMONIA         0.134      0.142      0.941      0.347
    PLEASURE           0.379      0.081      4.674      0.000

 PLEASURE WITH
    EUDAIMONIA         0.515      0.088      5.883      0.000

 Intercepts
    RELAX              4.471      0.112     39.799      0.000
    SKILL              5.009      0.089     56.133      0.000
    BELIEVE            4.794      0.100     47.878      0.000
    PLEA               5.251      0.100     52.689      0.000
    IDEAL              5.251      0.086     61.048      0.000
    EASY               4.381      0.107     40.900      0.000
    BEST               5.197      0.087     59.666      0.000
    FUN                5.570      0.099     56.532      0.000
    ENJOY              5.498      0.095     57.939      0.000

 Variances
    COMFORT            1.000      0.000    999.000    999.000
    PLEASURE           1.000      0.000    999.000    999.000
    EUDAIMONIA         1.000      0.000    999.000    999.000

 Residual Variances
    RELAX              0.999      0.602      1.658      0.097
    SKILL              0.900      0.181      4.979      0.000
    BELIEVE            1.324      0.197      6.727      0.000
    PLEA               0.593      0.114      5.183      0.000
    IDEAL              0.582      0.137      4.242      0.000
    EASY               0.942      0.500      1.884      0.060
    BEST               0.680      0.099      6.842      0.000
    FUN                0.789      0.128      6.140      0.000
    ENJOY              0.294      0.109      2.690      0.007


STANDARDIZED MODEL RESULTS


STDYX Standardization

                                                    Two-Tailed
                    Estimate       S.E.  Est./S.E.    P-Value

 COMFORT  BY
    RELAX              0.803      0.133      6.031      0.000
    EASY               0.795      0.124      6.390      0.000

 PLEASURE BY
    FUN                0.797      0.042     19.132      0.000
    PLEA               0.856      0.030     28.154      0.000
    ENJOY              0.924      0.028     33.404      0.000

 EUDAIMON BY
    SKILL              0.702      0.062     11.309      0.000
    BELIEVE            0.638      0.055     11.649      0.000
    IDEAL              0.804      0.045     17.929      0.000
    BEST               0.773      0.040     19.227      0.000

 COMFORT  WITH
    EUDAIMONIA         0.134      0.142      0.941      0.347
    PLEASURE           0.379      0.081      4.674      0.000

 PLEASURE WITH
    EUDAIMONIA         0.515      0.088      5.883      0.000

 Intercepts
    RELAX              2.665      0.136     19.628      0.000
    SKILL              3.759      0.181     20.720      0.000
    BELIEVE            3.206      0.172     18.601      0.000
    PLEA               3.528      0.192     18.351      0.000
    IDEAL              4.088      0.212     19.261      0.000
    EASY               2.739      0.143     19.190      0.000
    BEST               3.996      0.194     20.557      0.000
    FUN                3.786      0.232     16.297      0.000
    ENJOY              3.880      0.239     16.230      0.000

 Variances
    COMFORT            1.000      0.000    999.000    999.000
    PLEASURE           1.000      0.000    999.000    999.000
    EUDAIMONIA         1.000      0.000    999.000    999.000

 Residual Variances
    RELAX              0.355      0.214      1.659      0.097
    SKILL              0.507      0.087      5.814      0.000
    BELIEVE            0.592      0.070      8.466      0.000
    PLEA               0.268      0.052      5.151      0.000
    IDEAL              0.353      0.072      4.890      0.000
    EASY               0.368      0.198      1.863      0.062
    BEST               0.402      0.062      6.464      0.000
    FUN                0.364      0.066      5.482      0.000
    ENJOY              0.146      0.051      2.864      0.004


R-SQUARE

    Observed                                        Two-Tailed
    Variable        Estimate       S.E.  Est./S.E.    P-Value

    RELAX              0.645      0.214      3.015      0.003
    SKILL              0.493      0.087      5.654      0.000
    BELIEVE            0.408      0.070      5.824      0.000
    PLEA               0.732      0.052     14.077      0.000
    IDEAL              0.647      0.072      8.965      0.000
    EASY               0.632      0.198      3.195      0.001
    BEST               0.598      0.062      9.613      0.000
    FUN                0.636      0.066      9.566      0.000
    ENJOY              0.854      0.051     16.702      0.000


QUALITY OF NUMERICAL RESULTS

     Condition Number for the Information Matrix              0.725E-03
       (ratio of smallest to largest eigenvalue)


MODEL MODIFICATION INDICES

Minimum M.I. value for printing the modification index    10.000

                                   M.I.     E.P.C.  Std E.P.C.  StdYX E.P.C.

ON Statements

RELAX    ON SKILL                 12.985     0.260      0.260        0.206


TECHNICAL 1 OUTPUT


     PARAMETER SPECIFICATION


           NU
              RELAX         SKILL         BELIEVE       PLEA          IDEAL
              ________      ________      ________      ________      ________
      1           0             0             0             0             0


           NU
              EASY          BEST          FUN           ENJOY
              ________      ________      ________      ________
      1           0             0             0             0


           LAMBDA
              COMFORT       PLEASURE      EUDAIMON      RELAX         SKILL
              ________      ________      ________      ________      ________
 RELAX              0             0             0             0             0
 SKILL              0             0             0             0             0
 BELIEVE            0             0             0             0             0
 PLEA               0             0             0             0             0
 IDEAL              0             0             0             0             0
 EASY               0             0             0             0             0
 BEST               0             0             0             0             0
 FUN                0             0             0             0             0
 ENJOY              0             0             0             0             0


           LAMBDA
              BELIEVE       PLEA          IDEAL         EASY          BEST
              ________      ________      ________      ________      ________
 RELAX              0             0             0             0             0
 SKILL              0             0             0             0             0
 BELIEVE            0             0             0             0             0
 PLEA               0             0             0             0             0
 IDEAL              0             0             0             0             0
 EASY               0             0             0             0             0
 BEST               0             0             0             0             0
 FUN                0             0             0             0             0
 ENJOY              0             0             0             0             0


           LAMBDA
              FUN           ENJOY
              ________      ________
 RELAX              0             0
 SKILL              0             0
 BELIEVE            0             0
 PLEA               0             0
 IDEAL              0             0
 EASY               0             0
 BEST               0             0
 FUN                0             0
 ENJOY              0             0


           THETA
              RELAX         SKILL         BELIEVE       PLEA          IDEAL
              ________      ________      ________      ________      ________
 RELAX              0
 SKILL              0             0
 BELIEVE            0             0             0
 PLEA               0             0             0             0
 IDEAL              0             0             0             0             0
 EASY               0             0             0             0             0
 BEST               0             0             0             0             0
 FUN                0             0             0             0             0
 ENJOY              0             0             0             0             0


           THETA
              EASY          BEST          FUN           ENJOY
              ________      ________      ________      ________
 EASY               0
 BEST               0             0
 FUN                0             0             0
 ENJOY              0             0             0             0


           ALPHA
              COMFORT       PLEASURE      EUDAIMON      RELAX         SKILL
              ________      ________      ________      ________      ________
      1           0             0             0             1             2


           ALPHA
              BELIEVE       PLEA          IDEAL         EASY          BEST
              ________      ________      ________      ________      ________
      1           3             4             5             6             7


           ALPHA
              FUN           ENJOY
              ________      ________
      1           8             9


           BETA
              COMFORT       PLEASURE      EUDAIMON      RELAX         SKILL
              ________      ________      ________      ________      ________
 COMFORT            0             0             0             0             0
 PLEASURE           0             0             0             0             0
 EUDAIMON           0             0             0             0             0
 RELAX             10             0             0             0             0
 SKILL              0             0            11             0             0
 BELIEVE            0             0            12             0             0
 PLEA               0            13             0             0             0
 IDEAL              0             0            14             0             0
 EASY              15             0             0             0             0
 BEST               0             0            16             0             0
 FUN                0            17             0             0             0
 ENJOY              0            18             0             0             0


           BETA
              BELIEVE       PLEA          IDEAL         EASY          BEST
              ________      ________      ________      ________      ________
 COMFORT            0             0             0             0             0
 PLEASURE           0             0             0             0             0
 EUDAIMON           0             0             0             0             0
 RELAX              0             0             0             0             0
 SKILL              0             0             0             0             0
 BELIEVE            0             0             0             0             0
 PLEA               0             0             0             0             0
 IDEAL              0             0             0             0             0
 EASY               0             0             0             0             0
 BEST               0             0             0             0             0
 FUN                0             0             0             0             0
 ENJOY              0             0             0             0             0


           BETA
              FUN           ENJOY
              ________      ________
 COMFORT            0             0
 PLEASURE           0             0
 EUDAIMON           0             0
 RELAX              0             0
 SKILL              0             0
 BELIEVE            0             0
 PLEA               0             0
 IDEAL              0             0
 EASY               0             0
 BEST               0             0
 FUN                0             0
 ENJOY              0             0


           PSI
              COMFORT       PLEASURE      EUDAIMON      RELAX         SKILL
              ________      ________      ________      ________      ________
 COMFORT            0
 PLEASURE          19             0
 EUDAIMON          20            21             0
 RELAX              0             0             0            22
 SKILL              0             0             0             0            23
 BELIEVE            0             0             0             0             0
 PLEA               0             0             0             0             0
 IDEAL              0             0             0             0             0
 EASY               0             0             0             0             0
 BEST               0             0             0             0             0
 FUN                0             0             0             0             0
 ENJOY              0             0             0             0             0


           PSI
              BELIEVE       PLEA          IDEAL         EASY          BEST
              ________      ________      ________      ________      ________
 BELIEVE           24
 PLEA               0            25
 IDEAL              0             0            26
 EASY               0             0             0            27
 BEST               0             0             0             0            28
 FUN                0             0             0             0             0
 ENJOY              0             0             0             0             0


           PSI
              FUN           ENJOY
              ________      ________
 FUN               29
 ENJOY              0            30


     STARTING VALUES


           NU
              RELAX         SKILL         BELIEVE       PLEA          IDEAL
              ________      ________      ________      ________      ________
      1         0.000         0.000         0.000         0.000         0.000


           NU
              EASY          BEST          FUN           ENJOY
              ________      ________      ________      ________
      1         0.000         0.000         0.000         0.000


           LAMBDA
              COMFORT       PLEASURE      EUDAIMON      RELAX         SKILL
              ________      ________      ________      ________      ________
 RELAX          0.000         0.000         0.000         1.000         0.000
 SKILL          0.000         0.000         0.000         0.000         1.000
 BELIEVE        0.000         0.000         0.000         0.000         0.000
 PLEA           0.000         0.000         0.000         0.000         0.000
 IDEAL          0.000         0.000         0.000         0.000         0.000
 EASY           0.000         0.000         0.000         0.000         0.000
 BEST           0.000         0.000         0.000         0.000         0.000
 FUN            0.000         0.000         0.000         0.000         0.000
 ENJOY          0.000         0.000         0.000         0.000         0.000


           LAMBDA
              BELIEVE       PLEA          IDEAL         EASY          BEST
              ________      ________      ________      ________      ________
 RELAX          0.000         0.000         0.000         0.000         0.000
 SKILL          0.000         0.000         0.000         0.000         0.000
 BELIEVE        1.000         0.000         0.000         0.000         0.000
 PLEA           0.000         1.000         0.000         0.000         0.000
 IDEAL          0.000         0.000         1.000         0.000         0.000
 EASY           0.000         0.000         0.000         1.000         0.000
 BEST           0.000         0.000         0.000         0.000         1.000
 FUN            0.000         0.000         0.000         0.000         0.000
 ENJOY          0.000         0.000         0.000         0.000         0.000


           LAMBDA
              FUN           ENJOY
              ________      ________
 RELAX          0.000         0.000
 SKILL          0.000         0.000
 BELIEVE        0.000         0.000
 PLEA           0.000         0.000
 IDEAL          0.000         0.000
 EASY           0.000         0.000
 BEST           0.000         0.000
 FUN            1.000         0.000
 ENJOY          0.000         1.000


           THETA
              RELAX         SKILL         BELIEVE       PLEA          IDEAL
              ________      ________      ________      ________      ________
 RELAX          0.000
 SKILL          0.000         0.000
 BELIEVE        0.000         0.000         0.000
 PLEA           0.000         0.000         0.000         0.000
 IDEAL          0.000         0.000         0.000         0.000         0.000
 EASY           0.000         0.000         0.000         0.000         0.000
 BEST           0.000         0.000         0.000         0.000         0.000
 FUN            0.000         0.000         0.000         0.000         0.000
 ENJOY          0.000         0.000         0.000         0.000         0.000


           THETA
              EASY          BEST          FUN           ENJOY
              ________      ________      ________      ________
 EASY           0.000
 BEST           0.000         0.000
 FUN            0.000         0.000         0.000
 ENJOY          0.000         0.000         0.000         0.000


           ALPHA
              COMFORT       PLEASURE      EUDAIMON      RELAX         SKILL
              ________      ________      ________      ________      ________
      1         0.000         0.000         0.000         4.471         5.009


           ALPHA
              BELIEVE       PLEA          IDEAL         EASY          BEST
              ________      ________      ________      ________      ________
      1         4.794         5.251         5.251         4.381         5.197


           ALPHA
              FUN           ENJOY
              ________      ________
      1         5.570         5.498


           BETA
              COMFORT       PLEASURE      EUDAIMON      RELAX         SKILL
              ________      ________      ________      ________      ________
 COMFORT        0.000         0.000         0.000         0.000         0.000
 PLEASURE       0.000         0.000         0.000         0.000         0.000
 EUDAIMON       0.000         0.000         0.000         0.000         0.000
 RELAX          1.000         0.000         0.000         0.000         0.000
 SKILL          0.000         0.000         1.000         0.000         0.000
 BELIEVE        0.000         0.000         1.000         0.000         0.000
 PLEA           0.000         1.000         0.000         0.000         0.000
 IDEAL          0.000         0.000         1.000         0.000         0.000
 EASY           1.000         0.000         0.000         0.000         0.000
 BEST           0.000         0.000         1.000         0.000         0.000
 FUN            0.000         1.000         0.000         0.000         0.000
 ENJOY          0.000         1.000         0.000         0.000         0.000


           BETA
              BELIEVE       PLEA          IDEAL         EASY          BEST
              ________      ________      ________      ________      ________
 COMFORT        0.000         0.000         0.000         0.000         0.000
 PLEASURE       0.000         0.000         0.000         0.000         0.000
 EUDAIMON       0.000         0.000         0.000         0.000         0.000
 RELAX          0.000         0.000         0.000         0.000         0.000
 SKILL          0.000         0.000         0.000         0.000         0.000
 BELIEVE        0.000         0.000         0.000         0.000         0.000
 PLEA           0.000         0.000         0.000         0.000         0.000
 IDEAL          0.000         0.000         0.000         0.000         0.000
 EASY           0.000         0.000         0.000         0.000         0.000
 BEST           0.000         0.000         0.000         0.000         0.000
 FUN            0.000         0.000         0.000         0.000         0.000
 ENJOY          0.000         0.000         0.000         0.000         0.000


           BETA
              FUN           ENJOY
              ________      ________
 COMFORT        0.000         0.000
 PLEASURE       0.000         0.000
 EUDAIMON       0.000         0.000
 RELAX          0.000         0.000
 SKILL          0.000         0.000
 BELIEVE        0.000         0.000
 PLEA           0.000         0.000
 IDEAL          0.000         0.000
 EASY           0.000         0.000
 BEST           0.000         0.000
 FUN            0.000         0.000
 ENJOY          0.000         0.000


           PSI
              COMFORT       PLEASURE      EUDAIMON      RELAX         SKILL
              ________      ________      ________      ________      ________
 COMFORT        1.000
 PLEASURE       0.000         1.000
 EUDAIMON       0.000         0.000         1.000
 RELAX          0.000         0.000         0.000         1.413
 SKILL          0.000         0.000         0.000         0.000         0.892
 BELIEVE        0.000         0.000         0.000         0.000         0.000
 PLEA           0.000         0.000         0.000         0.000         0.000
 IDEAL          0.000         0.000         0.000         0.000         0.000
 EASY           0.000         0.000         0.000         0.000         0.000
 BEST           0.000         0.000         0.000         0.000         0.000
 FUN            0.000         0.000         0.000         0.000         0.000
 ENJOY          0.000         0.000         0.000         0.000         0.000


           PSI
              BELIEVE       PLEA          IDEAL         EASY          BEST
              ________      ________      ________      ________      ________
 BELIEVE        1.123
 PLEA           0.000         1.112
 IDEAL          0.000         0.000         0.829
 EASY           0.000         0.000         0.000         1.285
 BEST           0.000         0.000         0.000         0.000         0.850
 FUN            0.000         0.000         0.000         0.000         0.000
 ENJOY          0.000         0.000         0.000         0.000         0.000


           PSI
              FUN           ENJOY
              ________      ________
 FUN            1.087
 ENJOY          0.000         1.008


DIAGRAM INFORMATION

  Use View Diagram under the Diagram menu in the Mplus Editor to view the diagram.
  If running Mplus from the Mplus Diagrammer, the diagram opens automatically.

  Diagram output
    d:\my stuff\dropbox\0_state of art\hema art methodology\analyses\revision2\3 eng.dgm

     Beginning Time:  21:56:11
        Ending Time:  21:56:12
       Elapsed Time:  00:00:01


MUTHEN & MUTHEN
3463 Stoner Ave.
Los Angeles, CA  90066

Tel: (310) 391-9971
Fax: (310) 391-8971
Web: www.StatModel.com
Support: Support@StatModel.com

Copyright (c) 1998-2013 Muthen & Muthen
