# Supplementary material for: Measuring hedonia and eudaimonia as motives for activities: cross-national investigation through traditional and Bayesian structural equation modeling
Source: Front Psychol. 2014 Sep 8;5:984. doi: 10.3389/fpsyg.2014.00984 (PMC4157462; doi:10.3389/fpsyg.2014.00984)
Supplement: Supplementary file 1 [file DataSheet1.ZIP › 3 pl.out]

Mplus VERSION 7.11
MUTHEN & MUTHEN
07/30/2014   9:56 PM

INPUT INSTRUCTIONS

  Title: CFA with 3 factors for the HEMA scale (Polish version)

  Data:
  File is "plsample.dat";

  Variable:
  NAMES ARE gender age relax skill believe plea ideal enjoy easy best fun group;
  USEVARIABLES are relax skill believe plea ideal  easy best fun enjoy;
  MISSING ARE all (-9);
  Useobservations are group eq 0;

  Analysis:
  estimator=MLR;

  Model:
   COMFORT BY relax*(h1);
   COMFORT BY easy(h2);

   PLEASURE BY fun*(h3);
   PLEASURE BY plea (h4);
   PLEASURE by enjoy (h5);

   EUDAIMONIA BY  skill*(e1);
   EUDAIMONIA BY  believe(e2);
   EUDAIMONIA BY  ideal(e3);
   EUDAIMONIA BY  best(e4) ;

  COMFORT@1;
  PLEASURE@1;
  EUDAIMONIA@1;
  COMFORT WITH EUDAIMONIA;
  PLEASURE WITH EUDAIMONIA;
  COMFORT WITH PLEASURE;

  OUTPUT: sampstat; stdYX; modindices(all); tech1;


INPUT READING TERMINATED NORMALLY


CFA with 3 factors for the HEMA scale (Polish version)

SUMMARY OF ANALYSIS

Number of groups                                                 1
Number of observations                                         197

Number of dependent variables                                    9
Number of independent variables                                  0
Number of continuous latent variables                            3

Observed dependent variables

  Continuous
   RELAX       SKILL       BELIEVE     PLEA        IDEAL       EASY
   BEST        FUN         ENJOY

Continuous latent variables
   COMFORT     PLEASURE    EUDAIMON


Estimator                                                      MLR
Information matrix                                        OBSERVED
Maximum number of iterations                                  1000
Convergence criterion                                    0.500D-04
Maximum number of steepest descent iterations                   20
Maximum number of iterations for H1                           2000
Convergence criterion for H1                             0.100D-03

Input data file(s)
  plsample.dat

Input data format  FREE


SUMMARY OF DATA

     Number of missing data patterns             4


COVARIANCE COVERAGE OF DATA

Minimum covariance coverage value   0.100


     PROPORTION OF DATA PRESENT


           Covariance Coverage
              RELAX         SKILL         BELIEVE       PLEA          IDEAL
              ________      ________      ________      ________      ________
 RELAX          0.995
 SKILL          0.990         0.995
 BELIEVE        0.995         0.995         1.000
 PLEA           0.995         0.995         1.000         1.000
 IDEAL          0.995         0.995         1.000         1.000         1.000
 EASY           0.990         0.990         0.995         0.995         0.995
 BEST           0.995         0.995         1.000         1.000         1.000
 FUN            0.995         0.995         1.000         1.000         1.000
 ENJOY          0.995         0.995         1.000         1.000         1.000


           Covariance Coverage
              EASY          BEST          FUN           ENJOY
              ________      ________      ________      ________
 EASY           0.995
 BEST           0.995         1.000
 FUN            0.995         1.000         1.000
 ENJOY          0.995         1.000         1.000         1.000


SAMPLE STATISTICS


     ESTIMATED SAMPLE STATISTICS


           Means
              RELAX         SKILL         BELIEVE       PLEA          IDEAL
              ________      ________      ________      ________      ________
      1         5.513         5.429         5.675         5.706         5.391


           Means
              EASY          BEST          FUN           ENJOY
              ________      ________      ________      ________
      1         5.479         5.538         5.036         5.868


           Covariances
              RELAX         SKILL         BELIEVE       PLEA          IDEAL
              ________      ________      ________      ________      ________
 RELAX          1.481
 SKILL         -0.009         1.060
 BELIEVE        0.045         0.307         1.082
 PLEA           0.852         0.032         0.087         1.081
 IDEAL          0.083         0.452         0.366         0.171         1.446
 EASY           1.002         0.016         0.112         0.701         0.094
 BEST           0.373         0.211         0.322         0.321         0.445
 FUN            0.926         0.046         0.027         0.741         0.209
 ENJOY          0.677         0.176         0.165         0.575         0.341


           Covariances
              EASY          BEST          FUN           ENJOY
              ________      ________      ________      ________
 EASY           1.416
 BEST           0.226         1.183
 FUN            0.668         0.367         1.679
 ENJOY          0.468         0.396         0.502         0.856


           Correlations
              RELAX         SKILL         BELIEVE       PLEA          IDEAL
              ________      ________      ________      ________      ________
 RELAX          1.000
 SKILL         -0.007         1.000
 BELIEVE        0.035         0.286         1.000
 PLEA           0.673         0.030         0.081         1.000
 IDEAL          0.057         0.365         0.292         0.137         1.000
 EASY           0.692         0.013         0.090         0.567         0.066
 BEST           0.282         0.188         0.285         0.284         0.340
 FUN            0.587         0.034         0.020         0.550         0.134
 ENJOY          0.601         0.185         0.172         0.598         0.306


           Correlations
              EASY          BEST          FUN           ENJOY
              ________      ________      ________      ________
 EASY           1.000
 BEST           0.175         1.000
 FUN            0.433         0.260         1.000
 ENJOY          0.425         0.394         0.419         1.000


     MAXIMUM LOG-LIKELIHOOD VALUE FOR THE UNRESTRICTED (H1) MODEL IS -2390.321


THE MODEL ESTIMATION TERMINATED NORMALLY


MODEL FIT INFORMATION

Number of Free Parameters                       30

Loglikelihood

          H0 Value                       -2414.684
          H0 Scaling Correction Factor      1.1046
            for MLR
          H1 Value                       -2390.321
          H1 Scaling Correction Factor      1.1315
            for MLR

Information Criteria

          Akaike (AIC)                    4889.369
          Bayesian (BIC)                  4987.865
          Sample-Size Adjusted BIC        4892.826
            (n* = (n + 2) / 24)

Chi-Square Test of Model Fit

          Value                             41.818*
          Degrees of Freedom                    24
          P-Value                           0.0135
          Scaling Correction Factor         1.1652
            for MLR

*   The chi-square value for MLM, MLMV, MLR, ULSMV, WLSM and WLSMV cannot be used
    for chi-square difference testing in the regular way.  MLM, MLR and WLSM
    chi-square difference testing is described on the Mplus website.  MLMV, WLSMV,
    and ULSMV difference testing is done using the DIFFTEST option.

RMSEA (Root Mean Square Error Of Approximation)

          Estimate                           0.061
          90 Percent C.I.                    0.028  0.092
          Probability RMSEA <= .05           0.252

CFI/TLI

          CFI                                0.961
          TLI                                0.941

Chi-Square Test of Model Fit for the Baseline Model

          Value                            490.106
          Degrees of Freedom                    36
          P-Value                           0.0000

SRMR (Standardized Root Mean Square Residual)

          Value                              0.065


MODEL RESULTS

                                                    Two-Tailed
                    Estimate       S.E.  Est./S.E.    P-Value

 COMFORT  BY
    RELAX              1.150      0.074     15.606      0.000
    EASY               0.871      0.096      9.072      0.000

 PLEASURE BY
    FUN                0.852      0.084     10.196      0.000
    PLEA               0.826      0.058     14.318      0.000
    ENJOY              0.680      0.056     12.245      0.000

 EUDAIMON BY
    SKILL              0.494      0.103      4.815      0.000
    BELIEVE            0.490      0.085      5.778      0.000
    IDEAL              0.793      0.117      6.769      0.000
    BEST               0.598      0.122      4.895      0.000

 COMFORT  WITH
    EUDAIMONIA         0.185      0.122      1.514      0.130
    PLEASURE           0.897      0.045     19.814      0.000

 PLEASURE WITH
    EUDAIMONIA         0.437      0.139      3.147      0.002

 Intercepts
    RELAX              5.513      0.087     63.595      0.000
    SKILL              5.430      0.074     73.813      0.000
    BELIEVE            5.675      0.074     76.567      0.000
    PLEA               5.706      0.074     77.029      0.000
    IDEAL              5.391      0.086     62.918      0.000
    EASY               5.478      0.085     64.395      0.000
    BEST               5.538      0.077     71.479      0.000
    FUN                5.036      0.092     54.546      0.000
    ENJOY              5.868      0.066     89.037      0.000

 Variances
    COMFORT            1.000      0.000    999.000    999.000
    PLEASURE           1.000      0.000    999.000    999.000
    EUDAIMONIA         1.000      0.000    999.000    999.000

 Residual Variances
    RELAX              0.158      0.078      2.026      0.043
    SKILL              0.816      0.125      6.529      0.000
    BELIEVE            0.842      0.101      8.301      0.000
    PLEA               0.399      0.064      6.216      0.000
    IDEAL              0.818      0.179      4.568      0.000
    EASY               0.658      0.105      6.285      0.000
    BEST               0.825      0.138      5.971      0.000
    FUN                0.953      0.112      8.513      0.000
    ENJOY              0.393      0.048      8.132      0.000


STANDARDIZED MODEL RESULTS


STDYX Standardization

                                                    Two-Tailed
                    Estimate       S.E.  Est./S.E.    P-Value

 COMFORT  BY
    RELAX              0.945      0.029     32.652      0.000
    EASY               0.732      0.054     13.447      0.000

 PLEASURE BY
    FUN                0.658      0.051     12.925      0.000
    PLEA               0.794      0.037     21.406      0.000
    ENJOY              0.735      0.042     17.547      0.000

 EUDAIMON BY
    SKILL              0.480      0.096      5.022      0.000
    BELIEVE            0.471      0.074      6.325      0.000
    IDEAL              0.659      0.091      7.257      0.000
    BEST               0.550      0.103      5.339      0.000

 COMFORT  WITH
    EUDAIMONIA         0.185      0.122      1.514      0.130
    PLEASURE           0.897      0.045     19.814      0.000

 PLEASURE WITH
    EUDAIMONIA         0.437      0.139      3.147      0.002

 Intercepts
    RELAX              4.530      0.256     17.713      0.000
    SKILL              5.272      0.297     17.746      0.000
    BELIEVE            5.455      0.294     18.525      0.000
    PLEA               5.488      0.259     21.219      0.000
    IDEAL              4.483      0.212     21.158      0.000
    EASY               4.602      0.291     15.819      0.000
    BEST               5.093      0.278     18.320      0.000
    FUN                3.886      0.175     22.192      0.000
    ENJOY              6.344      0.279     22.758      0.000

 Variances
    COMFORT            1.000      0.000    999.000    999.000
    PLEASURE           1.000      0.000    999.000    999.000
    EUDAIMONIA         1.000      0.000    999.000    999.000

 Residual Variances
    RELAX              0.106      0.055      1.945      0.052
    SKILL              0.770      0.092      8.391      0.000
    BELIEVE            0.778      0.070     11.101      0.000
    PLEA               0.369      0.059      6.268      0.000
    IDEAL              0.565      0.120      4.722      0.000
    EASY               0.464      0.080      5.828      0.000
    BEST               0.698      0.113      6.161      0.000
    FUN                0.567      0.067      8.474      0.000
    ENJOY              0.460      0.062      7.463      0.000


R-SQUARE

    Observed                                        Two-Tailed
    Variable        Estimate       S.E.  Est./S.E.    P-Value

    RELAX              0.894      0.055     16.326      0.000
    SKILL              0.230      0.092      2.511      0.012
    BELIEVE            0.222      0.070      3.162      0.002
    PLEA               0.631      0.059     10.703      0.000
    IDEAL              0.435      0.120      3.628      0.000
    EASY               0.536      0.080      6.723      0.000
    BEST               0.302      0.113      2.670      0.008
    FUN                0.433      0.067      6.462      0.000
    ENJOY              0.540      0.062      8.774      0.000


QUALITY OF NUMERICAL RESULTS

     Condition Number for the Information Matrix              0.674E-02
       (ratio of smallest to largest eigenvalue)


MODEL MODIFICATION INDICES

Minimum M.I. value for printing the modification index    10.000

                                   M.I.     E.P.C.  Std E.P.C.  StdYX E.P.C.

ON/BY Statements

BEST     ON COMFORT  /
COMFORT  BY BEST                  12.053     0.305      0.305        0.280
BEST     ON PLEASURE /
PLEASURE BY BEST                  12.978     0.364      0.364        0.335
ENJOY    ON EUDAIMON /
EUDAIMON BY ENJOY                 11.800     0.284      0.284        0.307

ON Statements

EUDAIMON ON ENJOY                 13.161     0.667      0.667        0.617
BEST     ON RELAX                 11.939     0.235      0.235        0.263

WITH Statements

ENJOY    WITH EUDAIMON            13.161     0.262      0.262        0.418


TECHNICAL 1 OUTPUT


     PARAMETER SPECIFICATION


           NU
              RELAX         SKILL         BELIEVE       PLEA          IDEAL
              ________      ________      ________      ________      ________
      1           0             0             0             0             0


           NU
              EASY          BEST          FUN           ENJOY
              ________      ________      ________      ________
      1           0             0             0             0


           LAMBDA
              COMFORT       PLEASURE      EUDAIMON      RELAX         SKILL
              ________      ________      ________      ________      ________
 RELAX              0             0             0             0             0
 SKILL              0             0             0             0             0
 BELIEVE            0             0             0             0             0
 PLEA               0             0             0             0             0
 IDEAL              0             0             0             0             0
 EASY               0             0             0             0             0
 BEST               0             0             0             0             0
 FUN                0             0             0             0             0
 ENJOY              0             0             0             0             0


           LAMBDA
              BELIEVE       PLEA          IDEAL         EASY          BEST
              ________      ________      ________      ________      ________
 RELAX              0             0             0             0             0
 SKILL              0             0             0             0             0
 BELIEVE            0             0             0             0             0
 PLEA               0             0             0             0             0
 IDEAL              0             0             0             0             0
 EASY               0             0             0             0             0
 BEST               0             0             0             0             0
 FUN                0             0             0             0             0
 ENJOY              0             0             0             0             0


           LAMBDA
              FUN           ENJOY
              ________      ________
 RELAX              0             0
 SKILL              0             0
 BELIEVE            0             0
 PLEA               0             0
 IDEAL              0             0
 EASY               0             0
 BEST               0             0
 FUN                0             0
 ENJOY              0             0


           THETA
              RELAX         SKILL         BELIEVE       PLEA          IDEAL
              ________      ________      ________      ________      ________
 RELAX              0
 SKILL              0             0
 BELIEVE            0             0             0
 PLEA               0             0             0             0
 IDEAL              0             0             0             0             0
 EASY               0             0             0             0             0
 BEST               0             0             0             0             0
 FUN                0             0             0             0             0
 ENJOY              0             0             0             0             0


           THETA
              EASY          BEST          FUN           ENJOY
              ________      ________      ________      ________
 EASY               0
 BEST               0             0
 FUN                0             0             0
 ENJOY              0             0             0             0


           ALPHA
              COMFORT       PLEASURE      EUDAIMON      RELAX         SKILL
              ________      ________      ________      ________      ________
      1           0             0             0             1             2


           ALPHA
              BELIEVE       PLEA          IDEAL         EASY          BEST
              ________      ________      ________      ________      ________
      1           3             4             5             6             7


           ALPHA
              FUN           ENJOY
              ________      ________
      1           8             9


           BETA
              COMFORT       PLEASURE      EUDAIMON      RELAX         SKILL
              ________      ________      ________      ________      ________
 COMFORT            0             0             0             0             0
 PLEASURE           0             0             0             0             0
 EUDAIMON           0             0             0             0             0
 RELAX             10             0             0             0             0
 SKILL              0             0            11             0             0
 BELIEVE            0             0            12             0             0
 PLEA               0            13             0             0             0
 IDEAL              0             0            14             0             0
 EASY              15             0             0             0             0
 BEST               0             0            16             0             0
 FUN                0            17             0             0             0
 ENJOY              0            18             0             0             0


           BETA
              BELIEVE       PLEA          IDEAL         EASY          BEST
              ________      ________      ________      ________      ________
 COMFORT            0             0             0             0             0
 PLEASURE           0             0             0             0             0
 EUDAIMON           0             0             0             0             0
 RELAX              0             0             0             0             0
 SKILL              0             0             0             0             0
 BELIEVE            0             0             0             0             0
 PLEA               0             0             0             0             0
 IDEAL              0             0             0             0             0
 EASY               0             0             0             0             0
 BEST               0             0             0             0             0
 FUN                0             0             0             0             0
 ENJOY              0             0             0             0             0


           BETA
              FUN           ENJOY
              ________      ________
 COMFORT            0             0
 PLEASURE           0             0
 EUDAIMON           0             0
 RELAX              0             0
 SKILL              0             0
 BELIEVE            0             0
 PLEA               0             0
 IDEAL              0             0
 EASY               0             0
 BEST               0             0
 FUN                0             0
 ENJOY              0             0


           PSI
              COMFORT       PLEASURE      EUDAIMON      RELAX         SKILL
              ________      ________      ________      ________      ________
 COMFORT            0
 PLEASURE          19             0
 EUDAIMON          20            21             0
 RELAX              0             0             0            22
 SKILL              0             0             0             0            23
 BELIEVE            0             0             0             0             0
 PLEA               0             0             0             0             0
 IDEAL              0             0             0             0             0
 EASY               0             0             0             0             0
 BEST               0             0             0             0             0
 FUN                0             0             0             0             0
 ENJOY              0             0             0             0             0


           PSI
              BELIEVE       PLEA          IDEAL         EASY          BEST
              ________      ________      ________      ________      ________
 BELIEVE           24
 PLEA               0            25
 IDEAL              0             0            26
 EASY               0             0             0            27
 BEST               0             0             0             0            28
 FUN                0             0             0             0             0
 ENJOY              0             0             0             0             0


           PSI
              FUN           ENJOY
              ________      ________
 FUN               29
 ENJOY              0            30


     STARTING VALUES


           NU
              RELAX         SKILL         BELIEVE       PLEA          IDEAL
              ________      ________      ________      ________      ________
      1         0.000         0.000         0.000         0.000         0.000


           NU
              EASY          BEST          FUN           ENJOY
              ________      ________      ________      ________
      1         0.000         0.000         0.000         0.000


           LAMBDA
              COMFORT       PLEASURE      EUDAIMON      RELAX         SKILL
              ________      ________      ________      ________      ________
 RELAX          0.000         0.000         0.000         1.000         0.000
 SKILL          0.000         0.000         0.000         0.000         1.000
 BELIEVE        0.000         0.000         0.000         0.000         0.000
 PLEA           0.000         0.000         0.000         0.000         0.000
 IDEAL          0.000         0.000         0.000         0.000         0.000
 EASY           0.000         0.000         0.000         0.000         0.000
 BEST           0.000         0.000         0.000         0.000         0.000
 FUN            0.000         0.000         0.000         0.000         0.000
 ENJOY          0.000         0.000         0.000         0.000         0.000


           LAMBDA
              BELIEVE       PLEA          IDEAL         EASY          BEST
              ________      ________      ________      ________      ________
 RELAX          0.000         0.000         0.000         0.000         0.000
 SKILL          0.000         0.000         0.000         0.000         0.000
 BELIEVE        1.000         0.000         0.000         0.000         0.000
 PLEA           0.000         1.000         0.000         0.000         0.000
 IDEAL          0.000         0.000         1.000         0.000         0.000
 EASY           0.000         0.000         0.000         1.000         0.000
 BEST           0.000         0.000         0.000         0.000         1.000
 FUN            0.000         0.000         0.000         0.000         0.000
 ENJOY          0.000         0.000         0.000         0.000         0.000


           LAMBDA
              FUN           ENJOY
              ________      ________
 RELAX          0.000         0.000
 SKILL          0.000         0.000
 BELIEVE        0.000         0.000
 PLEA           0.000         0.000
 IDEAL          0.000         0.000
 EASY           0.000         0.000
 BEST           0.000         0.000
 FUN            1.000         0.000
 ENJOY          0.000         1.000


           THETA
              RELAX         SKILL         BELIEVE       PLEA          IDEAL
              ________      ________      ________      ________      ________
 RELAX          0.000
 SKILL          0.000         0.000
 BELIEVE        0.000         0.000         0.000
 PLEA           0.000         0.000         0.000         0.000
 IDEAL          0.000         0.000         0.000         0.000         0.000
 EASY           0.000         0.000         0.000         0.000         0.000
 BEST           0.000         0.000         0.000         0.000         0.000
 FUN            0.000         0.000         0.000         0.000         0.000
 ENJOY          0.000         0.000         0.000         0.000         0.000


           THETA
              EASY          BEST          FUN           ENJOY
              ________      ________      ________      ________
 EASY           0.000
 BEST           0.000         0.000
 FUN            0.000         0.000         0.000
 ENJOY          0.000         0.000         0.000         0.000


           ALPHA
              COMFORT       PLEASURE      EUDAIMON      RELAX         SKILL
              ________      ________      ________      ________      ________
      1         0.000         0.000         0.000         5.510         5.429


           ALPHA
              BELIEVE       PLEA          IDEAL         EASY          BEST
              ________      ________      ________      ________      ________
      1         5.675         5.706         5.391         5.485         5.538


           ALPHA
              FUN           ENJOY
              ________      ________
      1         5.036         5.868


           BETA
              COMFORT       PLEASURE      EUDAIMON      RELAX         SKILL
              ________      ________      ________      ________      ________
 COMFORT        0.000         0.000         0.000         0.000         0.000
 PLEASURE       0.000         0.000         0.000         0.000         0.000
 EUDAIMON       0.000         0.000         0.000         0.000         0.000
 RELAX          1.000         0.000         0.000         0.000         0.000
 SKILL          0.000         0.000         1.000         0.000         0.000
 BELIEVE        0.000         0.000         1.000         0.000         0.000
 PLEA           0.000         1.000         0.000         0.000         0.000
 IDEAL          0.000         0.000         1.000         0.000         0.000
 EASY           1.000         0.000         0.000         0.000         0.000
 BEST           0.000         0.000         1.000         0.000         0.000
 FUN            0.000         1.000         0.000         0.000         0.000
 ENJOY          0.000         1.000         0.000         0.000         0.000


           BETA
              BELIEVE       PLEA          IDEAL         EASY          BEST
              ________      ________      ________      ________      ________
 COMFORT        0.000         0.000         0.000         0.000         0.000
 PLEASURE       0.000         0.000         0.000         0.000         0.000
 EUDAIMON       0.000         0.000         0.000         0.000         0.000
 RELAX          0.000         0.000         0.000         0.000         0.000
 SKILL          0.000         0.000         0.000         0.000         0.000
 BELIEVE        0.000         0.000         0.000         0.000         0.000
 PLEA           0.000         0.000         0.000         0.000         0.000
 IDEAL          0.000         0.000         0.000         0.000         0.000
 EASY           0.000         0.000         0.000         0.000         0.000
 BEST           0.000         0.000         0.000         0.000         0.000
 FUN            0.000         0.000         0.000         0.000         0.000
 ENJOY          0.000         0.000         0.000         0.000         0.000


           BETA
              FUN           ENJOY
              ________      ________
 COMFORT        0.000         0.000
 PLEASURE       0.000         0.000
 EUDAIMON       0.000         0.000
 RELAX          0.000         0.000
 SKILL          0.000         0.000
 BELIEVE        0.000         0.000
 PLEA           0.000         0.000
 IDEAL          0.000         0.000
 EASY           0.000         0.000
 BEST           0.000         0.000
 FUN            0.000         0.000
 ENJOY          0.000         0.000


           PSI
              COMFORT       PLEASURE      EUDAIMON      RELAX         SKILL
              ________      ________      ________      ________      ________
 COMFORT        1.000
 PLEASURE       0.000         1.000
 EUDAIMON       0.000         0.000         1.000
 RELAX          0.000         0.000         0.000         0.746
 SKILL          0.000         0.000         0.000         0.000         0.533
 BELIEVE        0.000         0.000         0.000         0.000         0.000
 PLEA           0.000         0.000         0.000         0.000         0.000
 IDEAL          0.000         0.000         0.000         0.000         0.000
 EASY           0.000         0.000         0.000         0.000         0.000
 BEST           0.000         0.000         0.000         0.000         0.000
 FUN            0.000         0.000         0.000         0.000         0.000
 ENJOY          0.000         0.000         0.000         0.000         0.000


           PSI
              BELIEVE       PLEA          IDEAL         EASY          BEST
              ________      ________      ________      ________      ________
 BELIEVE        0.544
 PLEA           0.000         0.543
 IDEAL          0.000         0.000         0.727
 EASY           0.000         0.000         0.000         0.710
 BEST           0.000         0.000         0.000         0.000         0.594
 FUN            0.000         0.000         0.000         0.000         0.000
 ENJOY          0.000         0.000         0.000         0.000         0.000


           PSI
              FUN           ENJOY
              ________      ________
 FUN            0.844
 ENJOY          0.000         0.430


DIAGRAM INFORMATION

  Use View Diagram under the Diagram menu in the Mplus Editor to view the diagram.
  If running Mplus from the Mplus Diagrammer, the diagram opens automatically.

  Diagram output
    d:\my stuff\dropbox\0_state of art\hema art methodology\analyses\revision2\3 pl.dgm

     Beginning Time:  21:56:17
        Ending Time:  21:56:17
       Elapsed Time:  00:00:00


MUTHEN & MUTHEN
3463 Stoner Ave.
Los Angeles, CA  90066

Tel: (310) 391-9971
Fax: (310) 391-8971
Web: www.StatModel.com
Support: Support@StatModel.com

Copyright (c) 1998-2013 Muthen & Muthen
