# Supplementary material for: Measuring hedonia and eudaimonia as motives for activities: cross-national investigation through traditional and Bayesian structural equation modeling
Source: Front Psychol. 2014 Sep 8;5:984. doi: 10.3389/fpsyg.2014.00984 (PMC4157462; doi:10.3389/fpsyg.2014.00984)
Supplement: Supplementary file 1 [file DataSheet1.ZIP › 4 eng.out]

Mplus VERSION 7.11
MUTHEN & MUTHEN
07/30/2014   9:56 PM

INPUT INSTRUCTIONS

  Title: CFA with 1 factor for the HEMA short scale (English version)

  Data:
  File is "engsample.dat";

  Variable:
  NAMES ARE gender age relax skill believe plea ideal enjoy easy best fun group;
  USEVARIABLES are relax skill believe plea ideal easy best fun; ! enjoy;
  MISSING ARE all (-9);
  Useobservations are group eq 1;

  Analysis:
  estimator=MLR;

  Model:
   FACTOR BY relax*(h1);
   FACTOR BY easy(h2);
   FACTOR BY fun(h3);
   FACTOR BY plea (h4);
   FACTOR BY  skill(e1);
   FACTOR BY  believe(e2);
   FACTOR BY  ideal(e3);
   FACTOR BY  best(e4) ;

  FACTOR@1;


  OUTPUT: sampstat; stdYX; modindices(all); tech1;


INPUT READING TERMINATED NORMALLY


CFA with 1 factor for the HEMA short scale (English version)

SUMMARY OF ANALYSIS

Number of groups                                                 1
Number of observations                                         206

Number of dependent variables                                    8
Number of independent variables                                  0
Number of continuous latent variables                            1

Observed dependent variables

  Continuous
   RELAX       SKILL       BELIEVE     PLEA        IDEAL       EASY
   BEST        FUN

Continuous latent variables
   FACTOR


Estimator                                                      MLR
Information matrix                                        OBSERVED
Maximum number of iterations                                  1000
Convergence criterion                                    0.500D-04
Maximum number of steepest descent iterations                   20
Maximum number of iterations for H1                           2000
Convergence criterion for H1                             0.100D-03

Input data file(s)
  engsample.dat

Input data format  FREE


SUMMARY OF DATA

     Number of missing data patterns             3


COVARIANCE COVERAGE OF DATA

Minimum covariance coverage value   0.100


     PROPORTION OF DATA PRESENT


           Covariance Coverage
              RELAX         SKILL         BELIEVE       PLEA          IDEAL
              ________      ________      ________      ________      ________
 RELAX          1.000
 SKILL          0.995         0.995
 BELIEVE        1.000         0.995         1.000
 PLEA           1.000         0.995         1.000         1.000
 IDEAL          1.000         0.995         1.000         1.000         1.000
 EASY           1.000         0.995         1.000         1.000         1.000
 BEST           1.000         0.995         1.000         1.000         1.000
 FUN            0.995         0.990         0.995         0.995         0.995


           Covariance Coverage
              EASY          BEST          FUN
              ________      ________      ________
 EASY           1.000
 BEST           1.000         1.000
 FUN            0.995         0.995         0.995


SAMPLE STATISTICS


     ESTIMATED SAMPLE STATISTICS


           Means
              RELAX         SKILL         BELIEVE       PLEA          IDEAL
              ________      ________      ________      ________      ________
      1         4.364         4.866         4.578         5.184         5.078


           Means
              EASY          BEST          FUN
              ________      ________      ________
      1         4.117         5.121         5.244


           Covariances
              RELAX         SKILL         BELIEVE       PLEA          IDEAL
              ________      ________      ________      ________      ________
 RELAX          2.367
 SKILL          0.092         1.732
 BELIEVE        0.324         0.966         2.652
 PLEA           0.433         0.384         0.762         2.189
 IDEAL          0.418         0.829         1.047         0.835         1.945
 EASY           1.594         0.054         0.311         0.682         0.083
 BEST           0.305         0.878         1.221         0.817         1.262
 FUN            0.777         0.227         0.670         1.365         0.683


           Covariances
              EASY          BEST          FUN
              ________      ________      ________
 EASY           2.753
 BEST           0.093         2.107
 FUN            1.059         0.895         2.233


           Correlations
              RELAX         SKILL         BELIEVE       PLEA          IDEAL
              ________      ________      ________      ________      ________
 RELAX          1.000
 SKILL          0.046         1.000
 BELIEVE        0.129         0.451         1.000
 PLEA           0.190         0.197         0.316         1.000
 IDEAL          0.195         0.451         0.461         0.405         1.000
 EASY           0.624         0.025         0.115         0.278         0.036
 BEST           0.137         0.460         0.517         0.381         0.624
 FUN            0.338         0.115         0.275         0.618         0.328


           Correlations
              EASY          BEST          FUN
              ________      ________      ________
 EASY           1.000
 BEST           0.038         1.000
 FUN            0.427         0.413         1.000


     MAXIMUM LOG-LIKELIHOOD VALUE FOR THE UNRESTRICTED (H1) MODEL IS -2706.551


THE MODEL ESTIMATION TERMINATED NORMALLY


MODEL FIT INFORMATION

Number of Free Parameters                       24

Loglikelihood

          H0 Value                       -2817.481
          H0 Scaling Correction Factor      1.1523
            for MLR
          H1 Value                       -2706.551
          H1 Scaling Correction Factor      1.2178
            for MLR

Information Criteria

          Akaike (AIC)                    5682.961
          Bayesian (BIC)                  5762.830
          Sample-Size Adjusted BIC        5686.789
            (n* = (n + 2) / 24)

Chi-Square Test of Model Fit

          Value                            171.146*
          Degrees of Freedom                    20
          P-Value                           0.0000
          Scaling Correction Factor         1.2963
            for MLR

*   The chi-square value for MLM, MLMV, MLR, ULSMV, WLSM and WLSMV cannot be used
    for chi-square difference testing in the regular way.  MLM, MLR and WLSM
    chi-square difference testing is described on the Mplus website.  MLMV, WLSMV,
    and ULSMV difference testing is done using the DIFFTEST option.

RMSEA (Root Mean Square Error Of Approximation)

          Estimate                           0.192
          90 Percent C.I.                    0.166  0.219
          Probability RMSEA <= .05           0.000

CFI/TLI

          CFI                                0.605
          TLI                                0.447

Chi-Square Test of Model Fit for the Baseline Model

          Value                            410.786
          Degrees of Freedom                    28
          P-Value                           0.0000

SRMR (Standardized Root Mean Square Residual)

          Value                              0.128


MODEL RESULTS

                                                    Two-Tailed
                    Estimate       S.E.  Est./S.E.    P-Value

 FACTOR   BY
    RELAX              0.422      0.148      2.844      0.004
    EASY               0.344      0.188      1.833      0.067
    FUN                0.789      0.144      5.493      0.000
    PLEA               0.833      0.125      6.662      0.000
    SKILL              0.714      0.118      6.075      0.000
    BELIEVE            1.040      0.127      8.191      0.000
    IDEAL              1.037      0.103     10.074      0.000
    BEST               1.135      0.111     10.184      0.000

 Intercepts
    RELAX              4.364      0.107     40.709      0.000
    SKILL              4.866      0.092     52.900      0.000
    BELIEVE            4.578      0.113     40.347      0.000
    PLEA               5.184      0.103     50.291      0.000
    IDEAL              5.078      0.097     52.251      0.000
    EASY               4.117      0.116     35.606      0.000
    BEST               5.121      0.101     50.644      0.000
    FUN                5.256      0.103     50.974      0.000

 Variances
    FACTOR             1.000      0.000    999.000    999.000

 Residual Variances
    RELAX              2.189      0.242      9.039      0.000
    SKILL              1.223      0.175      6.969      0.000
    BELIEVE            1.570      0.253      6.213      0.000
    PLEA               1.496      0.192      7.779      0.000
    IDEAL              0.869      0.147      5.929      0.000
    EASY               2.635      0.234     11.266      0.000
    BEST               0.818      0.155      5.278      0.000
    FUN                1.552      0.200      7.752      0.000


STANDARDIZED MODEL RESULTS


STDYX Standardization

                                                    Two-Tailed
                    Estimate       S.E.  Est./S.E.    P-Value

 FACTOR   BY
    RELAX              0.274      0.097      2.843      0.004
    EASY               0.207      0.112      1.852      0.064
    FUN                0.535      0.087      6.154      0.000
    PLEA               0.563      0.074      7.584      0.000
    SKILL              0.543      0.081      6.672      0.000
    BELIEVE            0.639      0.069      9.254      0.000
    IDEAL              0.744      0.052     14.392      0.000
    BEST               0.782      0.052     15.112      0.000

 Intercepts
    RELAX              2.836      0.160     17.741      0.000
    SKILL              3.696      0.204     18.104      0.000
    BELIEVE            2.811      0.160     17.612      0.000
    PLEA               3.504      0.194     18.071      0.000
    IDEAL              3.640      0.224     16.218      0.000
    EASY               2.481      0.122     20.350      0.000
    BEST               3.528      0.215     16.379      0.000
    FUN                3.564      0.197     18.099      0.000

 Variances
    FACTOR             1.000      0.000    999.000    999.000

 Residual Variances
    RELAX              0.925      0.053     17.462      0.000
    SKILL              0.706      0.088      7.997      0.000
    BELIEVE            0.592      0.088      6.716      0.000
    PLEA               0.683      0.084      8.181      0.000
    IDEAL              0.447      0.077      5.810      0.000
    EASY               0.957      0.046     20.640      0.000
    BEST               0.388      0.081      4.795      0.000
    FUN                0.714      0.093      7.669      0.000


R-SQUARE

    Observed                                        Two-Tailed
    Variable        Estimate       S.E.  Est./S.E.    P-Value

    RELAX              0.075      0.053      1.422      0.155
    SKILL              0.294      0.088      3.336      0.001
    BELIEVE            0.408      0.088      4.627      0.000
    PLEA               0.317      0.084      3.792      0.000
    IDEAL              0.553      0.077      7.196      0.000
    EASY               0.043      0.046      0.926      0.354
    BEST               0.612      0.081      7.556      0.000
    FUN                0.286      0.093      3.077      0.002


QUALITY OF NUMERICAL RESULTS

     Condition Number for the Information Matrix              0.133E-01
       (ratio of smallest to largest eigenvalue)


MODEL MODIFICATION INDICES

Minimum M.I. value for printing the modification index    10.000

                                   M.I.     E.P.C.  Std E.P.C.  StdYX E.P.C.

ON Statements

RELAX    ON EASY                  59.332     0.564      0.564        0.609
RELAX    ON FUN                   10.643     0.325      0.325        0.312
SKILL    ON FUN                   10.879    -0.259     -0.259       -0.290
PLEA     ON FUN                   37.486     0.534      0.534        0.532
EASY     ON RELAX                 59.333     0.679      0.679        0.630
EASY     ON FUN                   24.344     0.537      0.537        0.477
FUN      ON RELAX                 10.642     0.230      0.230        0.240
FUN      ON SKILL                 10.881    -0.328     -0.328       -0.293
FUN      ON PLEA                  37.485     0.554      0.554        0.556
FUN      ON EASY                  24.342     0.316      0.316        0.356

WITH Statements

EASY     WITH RELAX               59.332     1.487      1.487        0.619
FUN      WITH RELAX               10.642     0.505      0.505        0.274
FUN      WITH SKILL               10.881    -0.402     -0.402       -0.291
FUN      WITH PLEA                37.486     0.828      0.828        0.544
FUN      WITH EASY                24.342     0.833      0.833        0.412


TECHNICAL 1 OUTPUT


     PARAMETER SPECIFICATION


           NU
              RELAX         SKILL         BELIEVE       PLEA          IDEAL
              ________      ________      ________      ________      ________
      1           0             0             0             0             0


           NU
              EASY          BEST          FUN
              ________      ________      ________
      1           0             0             0


           LAMBDA
              FACTOR        RELAX         SKILL         BELIEVE       PLEA
              ________      ________      ________      ________      ________
 RELAX              0             0             0             0             0
 SKILL              0             0             0             0             0
 BELIEVE            0             0             0             0             0
 PLEA               0             0             0             0             0
 IDEAL              0             0             0             0             0
 EASY               0             0             0             0             0
 BEST               0             0             0             0             0
 FUN                0             0             0             0             0


           LAMBDA
              IDEAL         EASY          BEST          FUN
              ________      ________      ________      ________
 RELAX              0             0             0             0
 SKILL              0             0             0             0
 BELIEVE            0             0             0             0
 PLEA               0             0             0             0
 IDEAL              0             0             0             0
 EASY               0             0             0             0
 BEST               0             0             0             0
 FUN                0             0             0             0


           THETA
              RELAX         SKILL         BELIEVE       PLEA          IDEAL
              ________      ________      ________      ________      ________
 RELAX              0
 SKILL              0             0
 BELIEVE            0             0             0
 PLEA               0             0             0             0
 IDEAL              0             0             0             0             0
 EASY               0             0             0             0             0
 BEST               0             0             0             0             0
 FUN                0             0             0             0             0


           THETA
              EASY          BEST          FUN
              ________      ________      ________
 EASY               0
 BEST               0             0
 FUN                0             0             0


           ALPHA
              FACTOR        RELAX         SKILL         BELIEVE       PLEA
              ________      ________      ________      ________      ________
      1           0             1             2             3             4


           ALPHA
              IDEAL         EASY          BEST          FUN
              ________      ________      ________      ________
      1           5             6             7             8


           BETA
              FACTOR        RELAX         SKILL         BELIEVE       PLEA
              ________      ________      ________      ________      ________
 FACTOR             0             0             0             0             0
 RELAX              9             0             0             0             0
 SKILL             10             0             0             0             0
 BELIEVE           11             0             0             0             0
 PLEA              12             0             0             0             0
 IDEAL             13             0             0             0             0
 EASY              14             0             0             0             0
 BEST              15             0             0             0             0
 FUN               16             0             0             0             0


           BETA
              IDEAL         EASY          BEST          FUN
              ________      ________      ________      ________
 FACTOR             0             0             0             0
 RELAX              0             0             0             0
 SKILL              0             0             0             0
 BELIEVE            0             0             0             0
 PLEA               0             0             0             0
 IDEAL              0             0             0             0
 EASY               0             0             0             0
 BEST               0             0             0             0
 FUN                0             0             0             0


           PSI
              FACTOR        RELAX         SKILL         BELIEVE       PLEA
              ________      ________      ________      ________      ________
 FACTOR             0
 RELAX              0            17
 SKILL              0             0            18
 BELIEVE            0             0             0            19
 PLEA               0             0             0             0            20
 IDEAL              0             0             0             0             0
 EASY               0             0             0             0             0
 BEST               0             0             0             0             0
 FUN                0             0             0             0             0


           PSI
              IDEAL         EASY          BEST          FUN
              ________      ________      ________      ________
 IDEAL             21
 EASY               0            22
 BEST               0             0            23
 FUN                0             0             0            24


     STARTING VALUES


           NU
              RELAX         SKILL         BELIEVE       PLEA          IDEAL
              ________      ________      ________      ________      ________
      1         0.000         0.000         0.000         0.000         0.000


           NU
              EASY          BEST          FUN
              ________      ________      ________
      1         0.000         0.000         0.000


           LAMBDA
              FACTOR        RELAX         SKILL         BELIEVE       PLEA
              ________      ________      ________      ________      ________
 RELAX          0.000         1.000         0.000         0.000         0.000
 SKILL          0.000         0.000         1.000         0.000         0.000
 BELIEVE        0.000         0.000         0.000         1.000         0.000
 PLEA           0.000         0.000         0.000         0.000         1.000
 IDEAL          0.000         0.000         0.000         0.000         0.000
 EASY           0.000         0.000         0.000         0.000         0.000
 BEST           0.000         0.000         0.000         0.000         0.000
 FUN            0.000         0.000         0.000         0.000         0.000


           LAMBDA
              IDEAL         EASY          BEST          FUN
              ________      ________      ________      ________
 RELAX          0.000         0.000         0.000         0.000
 SKILL          0.000         0.000         0.000         0.000
 BELIEVE        0.000         0.000         0.000         0.000
 PLEA           0.000         0.000         0.000         0.000
 IDEAL          1.000         0.000         0.000         0.000
 EASY           0.000         1.000         0.000         0.000
 BEST           0.000         0.000         1.000         0.000
 FUN            0.000         0.000         0.000         1.000


           THETA
              RELAX         SKILL         BELIEVE       PLEA          IDEAL
              ________      ________      ________      ________      ________
 RELAX          0.000
 SKILL          0.000         0.000
 BELIEVE        0.000         0.000         0.000
 PLEA           0.000         0.000         0.000         0.000
 IDEAL          0.000         0.000         0.000         0.000         0.000
 EASY           0.000         0.000         0.000         0.000         0.000
 BEST           0.000         0.000         0.000         0.000         0.000
 FUN            0.000         0.000         0.000         0.000         0.000


           THETA
              EASY          BEST          FUN
              ________      ________      ________
 EASY           0.000
 BEST           0.000         0.000
 FUN            0.000         0.000         0.000


           ALPHA
              FACTOR        RELAX         SKILL         BELIEVE       PLEA
              ________      ________      ________      ________      ________
      1         0.000         4.364         4.868         4.578         5.184


           ALPHA
              IDEAL         EASY          BEST          FUN
              ________      ________      ________      ________
      1         5.078         4.117         5.121         5.263


           BETA
              FACTOR        RELAX         SKILL         BELIEVE       PLEA
              ________      ________      ________      ________      ________
 FACTOR         0.000         0.000         0.000         0.000         0.000
 RELAX          1.000         0.000         0.000         0.000         0.000
 SKILL          1.000         0.000         0.000         0.000         0.000
 BELIEVE        1.000         0.000         0.000         0.000         0.000
 PLEA           1.000         0.000         0.000         0.000         0.000
 IDEAL          1.000         0.000         0.000         0.000         0.000
 EASY           1.000         0.000         0.000         0.000         0.000
 BEST           1.000         0.000         0.000         0.000         0.000
 FUN            1.000         0.000         0.000         0.000         0.000


           BETA
              IDEAL         EASY          BEST          FUN
              ________      ________      ________      ________
 FACTOR         0.000         0.000         0.000         0.000
 RELAX          0.000         0.000         0.000         0.000
 SKILL          0.000         0.000         0.000         0.000
 BELIEVE        0.000         0.000         0.000         0.000
 PLEA           0.000         0.000         0.000         0.000
 IDEAL          0.000         0.000         0.000         0.000
 EASY           0.000         0.000         0.000         0.000
 BEST           0.000         0.000         0.000         0.000
 FUN            0.000         0.000         0.000         0.000


           PSI
              FACTOR        RELAX         SKILL         BELIEVE       PLEA
              ________      ________      ________      ________      ________
 FACTOR         1.000
 RELAX          0.000         1.189
 SKILL          0.000         0.000         0.871
 BELIEVE        0.000         0.000         0.000         1.332
 PLEA           0.000         0.000         0.000         0.000         1.100
 IDEAL          0.000         0.000         0.000         0.000         0.000
 EASY           0.000         0.000         0.000         0.000         0.000
 BEST           0.000         0.000         0.000         0.000         0.000
 FUN            0.000         0.000         0.000         0.000         0.000


           PSI
              IDEAL         EASY          BEST          FUN
              ________      ________      ________      ________
 IDEAL          0.977
 EASY           0.000         1.383
 BEST           0.000         0.000         1.058
 FUN            0.000         0.000         0.000         1.088


DIAGRAM INFORMATION

  Use View Diagram under the Diagram menu in the Mplus Editor to view the diagram.
  If running Mplus from the Mplus Diagrammer, the diagram opens automatically.

  Diagram output
    d:\my stuff\dropbox\0_state of art\hema art methodology\analyses\revision2\4 eng.dgm

     Beginning Time:  21:56:25
        Ending Time:  21:56:25
       Elapsed Time:  00:00:00


MUTHEN & MUTHEN
3463 Stoner Ave.
Los Angeles, CA  90066

Tel: (310) 391-9971
Fax: (310) 391-8971
Web: www.StatModel.com
Support: Support@StatModel.com

Copyright (c) 1998-2013 Muthen & Muthen
