# Supplementary material for: Measuring hedonia and eudaimonia as motives for activities: cross-national investigation through traditional and Bayesian structural equation modeling
Source: Front Psychol. 2014 Sep 8;5:984. doi: 10.3389/fpsyg.2014.00984 (PMC4157462; doi:10.3389/fpsyg.2014.00984)
Supplement: Supplementary file 1 [file DataSheet1.ZIP › 4 pl.inp]

Title: CFA with 1 factor for the HEMA short scale (Polish version)

Data: 
File is "plsample.dat";

Variable: 
NAMES ARE gender age relax skill believe plea ideal enjoy easy best fun group; 
USEVARIABLES are relax skill believe plea ideal easy best fun; ! enjoy;
MISSING ARE all (-9); 
Useobservations are group eq 1;
    
Analysis:
estimator=MLR;

Model:
 FACTOR BY relax*(h1); 
 FACTOR BY easy(h2); 
 FACTOR BY fun(h3); 
 FACTOR BY plea (h4);
 FACTOR BY  skill(e1); 
 FACTOR BY  believe(e2); 
 FACTOR BY  ideal(e3); 
 FACTOR BY  best(e4) ; 
 
FACTOR@1;


OUTPUT: sampstat; stdYX; modindices(all); tech1;


    
