# Supplementary material for: Measuring hedonia and eudaimonia as motives for activities: cross-national investigation through traditional and Bayesian structural equation modeling
Source: Front Psychol. 2014 Sep 8;5:984. doi: 10.3389/fpsyg.2014.00984 (PMC4157462; doi:10.3389/fpsyg.2014.00984)
Supplement: Supplementary file 1 [file DataSheet1.ZIP › 4 pl.out]

Mplus VERSION 7.11
MUTHEN & MUTHEN
07/30/2014   9:56 PM

INPUT INSTRUCTIONS

  Title: CFA with 1 factor for the HEMA short scale (Polish version)

  Data:
  File is "plsample.dat";

  Variable:
  NAMES ARE gender age relax skill believe plea ideal enjoy easy best fun group;
  USEVARIABLES are relax skill believe plea ideal easy best fun; ! enjoy;
  MISSING ARE all (-9);
  Useobservations are group eq 1;

  Analysis:
  estimator=MLR;

  Model:
   FACTOR BY relax*(h1);
   FACTOR BY easy(h2);
   FACTOR BY fun(h3);
   FACTOR BY plea (h4);
   FACTOR BY  skill(e1);
   FACTOR BY  believe(e2);
   FACTOR BY  ideal(e3);
   FACTOR BY  best(e4) ;

  FACTOR@1;


  OUTPUT: sampstat; stdYX; modindices(all); tech1;


INPUT READING TERMINATED NORMALLY


CFA with 1 factor for the HEMA short scale (Polish version)

SUMMARY OF ANALYSIS

Number of groups                                                 1
Number of observations                                         189

Number of dependent variables                                    8
Number of independent variables                                  0
Number of continuous latent variables                            1

Observed dependent variables

  Continuous
   RELAX       SKILL       BELIEVE     PLEA        IDEAL       EASY
   BEST        FUN

Continuous latent variables
   FACTOR


Estimator                                                      MLR
Information matrix                                        OBSERVED
Maximum number of iterations                                  1000
Convergence criterion                                    0.500D-04
Maximum number of steepest descent iterations                   20
Maximum number of iterations for H1                           2000
Convergence criterion for H1                             0.100D-03

Input data file(s)
  plsample.dat

Input data format  FREE


SUMMARY OF DATA

     Number of missing data patterns             3


COVARIANCE COVERAGE OF DATA

Minimum covariance coverage value   0.100


     PROPORTION OF DATA PRESENT


           Covariance Coverage
              RELAX         SKILL         BELIEVE       PLEA          IDEAL
              ________      ________      ________      ________      ________
 RELAX          1.000
 SKILL          1.000         1.000
 BELIEVE        0.995         0.995         0.995
 PLEA           1.000         1.000         0.995         1.000
 IDEAL          1.000         1.000         0.995         1.000         1.000
 EASY           1.000         1.000         0.995         1.000         1.000
 BEST           0.995         0.995         0.989         0.995         0.995
 FUN            1.000         1.000         0.995         1.000         1.000


           Covariance Coverage
              EASY          BEST          FUN
              ________      ________      ________
 EASY           1.000
 BEST           0.995         0.995
 FUN            1.000         0.995         1.000


SAMPLE STATISTICS


     ESTIMATED SAMPLE STATISTICS


           Means
              RELAX         SKILL         BELIEVE       PLEA          IDEAL
              ________      ________      ________      ________      ________
      1         5.381         5.370         5.432         5.656         5.381


           Means
              EASY          BEST          FUN
              ________      ________      ________
      1         5.265         5.432         5.095


           Covariances
              RELAX         SKILL         BELIEVE       PLEA          IDEAL
              ________      ________      ________      ________      ________
 RELAX          1.548
 SKILL         -0.046         0.889
 BELIEVE       -0.058         0.118         1.436
 PLEA           0.777         0.048         0.072         1.199
 IDEAL          0.098         0.399         0.381         0.290         1.474
 EASY           1.100         0.045         0.019         0.641         0.100
 BEST           0.357         0.349         0.397         0.244         0.605
 FUN            0.779        -0.162         0.017         0.800         0.043


           Covariances
              EASY          BEST          FUN
              ________      ________      ________
 EASY           1.538
 BEST           0.170         1.434
 FUN            0.599         0.372         1.631


           Correlations
              RELAX         SKILL         BELIEVE       PLEA          IDEAL
              ________      ________      ________      ________      ________
 RELAX          1.000
 SKILL         -0.039         1.000
 BELIEVE       -0.039         0.104         1.000
 PLEA           0.570         0.046         0.055         1.000
 IDEAL          0.065         0.348         0.262         0.218         1.000
 EASY           0.713         0.038         0.013         0.472         0.067
 BEST           0.240         0.309         0.276         0.186         0.416
 FUN            0.490        -0.135         0.011         0.572         0.028


           Correlations
              EASY          BEST          FUN
              ________      ________      ________
 EASY           1.000
 BEST           0.114         1.000
 FUN            0.378         0.243         1.000


     MAXIMUM LOG-LIKELIHOOD VALUE FOR THE UNRESTRICTED (H1) MODEL IS -2163.714


THE MODEL ESTIMATION TERMINATED NORMALLY


MODEL FIT INFORMATION

Number of Free Parameters                       24

Loglikelihood

          H0 Value                       -2238.825
          H0 Scaling Correction Factor      1.1702
            for MLR
          H1 Value                       -2163.714
          H1 Scaling Correction Factor      1.1657
            for MLR

Information Criteria

          Akaike (AIC)                    4525.651
          Bayesian (BIC)                  4603.453
          Sample-Size Adjusted BIC        4527.432
            (n* = (n + 2) / 24)

Chi-Square Test of Model Fit

          Value                            129.460*
          Degrees of Freedom                    20
          P-Value                           0.0000
          Scaling Correction Factor         1.1604
            for MLR

*   The chi-square value for MLM, MLMV, MLR, ULSMV, WLSM and WLSMV cannot be used
    for chi-square difference testing in the regular way.  MLM, MLR and WLSM
    chi-square difference testing is described on the Mplus website.  MLMV, WLSMV,
    and ULSMV difference testing is done using the DIFFTEST option.

RMSEA (Root Mean Square Error Of Approximation)

          Estimate                           0.170
          90 Percent C.I.                    0.143  0.199
          Probability RMSEA <= .05           0.000

CFI/TLI

          CFI                                0.652
          TLI                                0.512

Chi-Square Test of Model Fit for the Baseline Model

          Value                            342.167
          Degrees of Freedom                    28
          P-Value                           0.0000

SRMR (Standardized Root Mean Square Residual)

          Value                              0.119


MODEL RESULTS

                                                    Two-Tailed
                    Estimate       S.E.  Est./S.E.    P-Value

 FACTOR   BY
    RELAX              1.107      0.094     11.739      0.000
    EASY               0.950      0.084     11.274      0.000
    FUN                0.743      0.115      6.434      0.000
    PLEA               0.732      0.087      8.369      0.000
    SKILL             -0.004      0.089     -0.044      0.965
    BELIEVE            0.007      0.114      0.060      0.952
    IDEAL              0.148      0.123      1.201      0.230
    BEST               0.315      0.123      2.573      0.010

 Intercepts
    RELAX              5.381      0.091     59.457      0.000
    SKILL              5.370      0.069     78.292      0.000
    BELIEVE            5.431      0.087     62.158      0.000
    PLEA               5.656      0.080     71.007      0.000
    IDEAL              5.381      0.088     60.933      0.000
    EASY               5.265      0.090     58.351      0.000
    BEST               5.432      0.087     62.206      0.000
    FUN                5.095      0.093     54.847      0.000

 Variances
    FACTOR             1.000      0.000    999.000    999.000

 Residual Variances
    RELAX              0.322      0.141      2.288      0.022
    SKILL              0.889      0.092      9.616      0.000
    BELIEVE            1.437      0.154      9.332      0.000
    PLEA               0.663      0.106      6.256      0.000
    IDEAL              1.452      0.138     10.501      0.000
    EASY               0.637      0.108      5.888      0.000
    BEST               1.337      0.130     10.256      0.000
    FUN                1.080      0.135      7.967      0.000


STANDARDIZED MODEL RESULTS


STDYX Standardization

                                                    Two-Tailed
                    Estimate       S.E.  Est./S.E.    P-Value

 FACTOR   BY
    RELAX              0.890      0.053     16.797      0.000
    EASY               0.766      0.046     16.698      0.000
    FUN                0.582      0.073      8.008      0.000
    PLEA               0.669      0.067     10.012      0.000
    SKILL             -0.004      0.094     -0.044      0.965
    BELIEVE            0.006      0.095      0.060      0.952
    IDEAL              0.122      0.100      1.218      0.223
    BEST               0.263      0.095      2.755      0.006

 Intercepts
    RELAX              4.325      0.238     18.197      0.000
    SKILL              5.695      0.316     18.045      0.000
    BELIEVE            4.531      0.282     16.060      0.000
    PLEA               5.165      0.259     19.961      0.000
    IDEAL              4.432      0.250     17.707      0.000
    EASY               4.244      0.245     17.352      0.000
    BEST               4.532      0.282     16.075      0.000
    FUN                3.989      0.243     16.391      0.000

 Variances
    FACTOR             1.000      0.000    999.000    999.000

 Residual Variances
    RELAX              0.208      0.094      2.206      0.027
    SKILL              1.000      0.001   1285.723      0.000
    BELIEVE            1.000      0.001    917.082      0.000
    PLEA               0.553      0.089      6.194      0.000
    IDEAL              0.985      0.024     40.358      0.000
    EASY               0.414      0.070      5.893      0.000
    BEST               0.931      0.050     18.537      0.000
    FUN                0.662      0.084      7.836      0.000


R-SQUARE

    Observed                                        Two-Tailed
    Variable        Estimate       S.E.  Est./S.E.    P-Value

    RELAX              0.792      0.094      8.399      0.000
    SKILL              0.000      0.001      0.022      0.982
    BELIEVE            0.000      0.001      0.030      0.976
    PLEA               0.447      0.089      5.006      0.000
    IDEAL              0.015      0.024      0.609      0.542
    EASY               0.586      0.070      8.349      0.000
    BEST               0.069      0.050      1.378      0.168
    FUN                0.338      0.084      4.004      0.000


QUALITY OF NUMERICAL RESULTS

     Condition Number for the Information Matrix              0.146E-01
       (ratio of smallest to largest eigenvalue)


MODEL MODIFICATION INDICES

Minimum M.I. value for printing the modification index    10.000

                                   M.I.     E.P.C.  Std E.P.C.  StdYX E.P.C.

ON Statements

RELAX    ON EASY                  28.444     1.153      1.153        1.150
SKILL    ON IDEAL                 20.145     0.276      0.276        0.355
SKILL    ON BEST                  17.071     0.266      0.266        0.338
BELIEVE  ON IDEAL                 11.349     0.264      0.264        0.267
BELIEVE  ON BEST                  13.450     0.301      0.301        0.301
PLEA     ON FUN                   20.518     0.326      0.326        0.380
IDEAL    ON SKILL                 20.145     0.450      0.450        0.349
IDEAL    ON BELIEVE               11.349     0.266      0.266        0.263
IDEAL    ON BEST                  26.660     0.426      0.426        0.420
EASY     ON RELAX                 28.443     2.280      2.280        2.287
BEST     ON SKILL                 17.071     0.400      0.400        0.315
BEST     ON BELIEVE               13.450     0.280      0.280        0.280
BEST     ON IDEAL                 26.660     0.392      0.392        0.397
FUN      ON PLEA                  20.518     0.531      0.531        0.455

WITH Statements

IDEAL    WITH SKILL               20.145     0.400      0.400        0.352
IDEAL    WITH BELIEVE             11.349     0.383      0.383        0.265
EASY     WITH RELAX               28.443     0.734      0.734        1.622
BEST     WITH SKILL               17.071     0.356      0.356        0.326
BEST     WITH BELIEVE             13.450     0.403      0.403        0.291
BEST     WITH IDEAL               26.661     0.569      0.569        0.408
FUN      WITH PLEA                20.519     0.352      0.352        0.416


TECHNICAL 1 OUTPUT


     PARAMETER SPECIFICATION


           NU
              RELAX         SKILL         BELIEVE       PLEA          IDEAL
              ________      ________      ________      ________      ________
      1           0             0             0             0             0


           NU
              EASY          BEST          FUN
              ________      ________      ________
      1           0             0             0


           LAMBDA
              FACTOR        RELAX         SKILL         BELIEVE       PLEA
              ________      ________      ________      ________      ________
 RELAX              0             0             0             0             0
 SKILL              0             0             0             0             0
 BELIEVE            0             0             0             0             0
 PLEA               0             0             0             0             0
 IDEAL              0             0             0             0             0
 EASY               0             0             0             0             0
 BEST               0             0             0             0             0
 FUN                0             0             0             0             0


           LAMBDA
              IDEAL         EASY          BEST          FUN
              ________      ________      ________      ________
 RELAX              0             0             0             0
 SKILL              0             0             0             0
 BELIEVE            0             0             0             0
 PLEA               0             0             0             0
 IDEAL              0             0             0             0
 EASY               0             0             0             0
 BEST               0             0             0             0
 FUN                0             0             0             0


           THETA
              RELAX         SKILL         BELIEVE       PLEA          IDEAL
              ________      ________      ________      ________      ________
 RELAX              0
 SKILL              0             0
 BELIEVE            0             0             0
 PLEA               0             0             0             0
 IDEAL              0             0             0             0             0
 EASY               0             0             0             0             0
 BEST               0             0             0             0             0
 FUN                0             0             0             0             0


           THETA
              EASY          BEST          FUN
              ________      ________      ________
 EASY               0
 BEST               0             0
 FUN                0             0             0


           ALPHA
              FACTOR        RELAX         SKILL         BELIEVE       PLEA
              ________      ________      ________      ________      ________
      1           0             1             2             3             4


           ALPHA
              IDEAL         EASY          BEST          FUN
              ________      ________      ________      ________
      1           5             6             7             8


           BETA
              FACTOR        RELAX         SKILL         BELIEVE       PLEA
              ________      ________      ________      ________      ________
 FACTOR             0             0             0             0             0
 RELAX              9             0             0             0             0
 SKILL             10             0             0             0             0
 BELIEVE           11             0             0             0             0
 PLEA              12             0             0             0             0
 IDEAL             13             0             0             0             0
 EASY              14             0             0             0             0
 BEST              15             0             0             0             0
 FUN               16             0             0             0             0


           BETA
              IDEAL         EASY          BEST          FUN
              ________      ________      ________      ________
 FACTOR             0             0             0             0
 RELAX              0             0             0             0
 SKILL              0             0             0             0
 BELIEVE            0             0             0             0
 PLEA               0             0             0             0
 IDEAL              0             0             0             0
 EASY               0             0             0             0
 BEST               0             0             0             0
 FUN                0             0             0             0


           PSI
              FACTOR        RELAX         SKILL         BELIEVE       PLEA
              ________      ________      ________      ________      ________
 FACTOR             0
 RELAX              0            17
 SKILL              0             0            18
 BELIEVE            0             0             0            19
 PLEA               0             0             0             0            20
 IDEAL              0             0             0             0             0
 EASY               0             0             0             0             0
 BEST               0             0             0             0             0
 FUN                0             0             0             0             0


           PSI
              IDEAL         EASY          BEST          FUN
              ________      ________      ________      ________
 IDEAL             21
 EASY               0            22
 BEST               0             0            23
 FUN                0             0             0            24


     STARTING VALUES


           NU
              RELAX         SKILL         BELIEVE       PLEA          IDEAL
              ________      ________      ________      ________      ________
      1         0.000         0.000         0.000         0.000         0.000


           NU
              EASY          BEST          FUN
              ________      ________      ________
      1         0.000         0.000         0.000


           LAMBDA
              FACTOR        RELAX         SKILL         BELIEVE       PLEA
              ________      ________      ________      ________      ________
 RELAX          0.000         1.000         0.000         0.000         0.000
 SKILL          0.000         0.000         1.000         0.000         0.000
 BELIEVE        0.000         0.000         0.000         1.000         0.000
 PLEA           0.000         0.000         0.000         0.000         1.000
 IDEAL          0.000         0.000         0.000         0.000         0.000
 EASY           0.000         0.000         0.000         0.000         0.000
 BEST           0.000         0.000         0.000         0.000         0.000
 FUN            0.000         0.000         0.000         0.000         0.000


           LAMBDA
              IDEAL         EASY          BEST          FUN
              ________      ________      ________      ________
 RELAX          0.000         0.000         0.000         0.000
 SKILL          0.000         0.000         0.000         0.000
 BELIEVE        0.000         0.000         0.000         0.000
 PLEA           0.000         0.000         0.000         0.000
 IDEAL          1.000         0.000         0.000         0.000
 EASY           0.000         1.000         0.000         0.000
 BEST           0.000         0.000         1.000         0.000
 FUN            0.000         0.000         0.000         1.000


           THETA
              RELAX         SKILL         BELIEVE       PLEA          IDEAL
              ________      ________      ________      ________      ________
 RELAX          0.000
 SKILL          0.000         0.000
 BELIEVE        0.000         0.000         0.000
 PLEA           0.000         0.000         0.000         0.000
 IDEAL          0.000         0.000         0.000         0.000         0.000
 EASY           0.000         0.000         0.000         0.000         0.000
 BEST           0.000         0.000         0.000         0.000         0.000
 FUN            0.000         0.000         0.000         0.000         0.000


           THETA
              EASY          BEST          FUN
              ________      ________      ________
 EASY           0.000
 BEST           0.000         0.000
 FUN            0.000         0.000         0.000


           ALPHA
              FACTOR        RELAX         SKILL         BELIEVE       PLEA
              ________      ________      ________      ________      ________
      1         0.000         5.381         5.370         5.431         5.656


           ALPHA
              IDEAL         EASY          BEST          FUN
              ________      ________      ________      ________
      1         5.381         5.265         5.431         5.095


           BETA
              FACTOR        RELAX         SKILL         BELIEVE       PLEA
              ________      ________      ________      ________      ________
 FACTOR         0.000         0.000         0.000         0.000         0.000
 RELAX          1.000         0.000         0.000         0.000         0.000
 SKILL          1.000         0.000         0.000         0.000         0.000
 BELIEVE        1.000         0.000         0.000         0.000         0.000
 PLEA           1.000         0.000         0.000         0.000         0.000
 IDEAL          1.000         0.000         0.000         0.000         0.000
 EASY           1.000         0.000         0.000         0.000         0.000
 BEST           1.000         0.000         0.000         0.000         0.000
 FUN            1.000         0.000         0.000         0.000         0.000


           BETA
              IDEAL         EASY          BEST          FUN
              ________      ________      ________      ________
 FACTOR         0.000         0.000         0.000         0.000
 RELAX          0.000         0.000         0.000         0.000
 SKILL          0.000         0.000         0.000         0.000
 BELIEVE        0.000         0.000         0.000         0.000
 PLEA           0.000         0.000         0.000         0.000
 IDEAL          0.000         0.000         0.000         0.000
 EASY           0.000         0.000         0.000         0.000
 BEST           0.000         0.000         0.000         0.000
 FUN            0.000         0.000         0.000         0.000


           PSI
              FACTOR        RELAX         SKILL         BELIEVE       PLEA
              ________      ________      ________      ________      ________
 FACTOR         1.000
 RELAX          0.000         0.778
 SKILL          0.000         0.000         0.447
 BELIEVE        0.000         0.000         0.000         0.722
 PLEA           0.000         0.000         0.000         0.000         0.603
 IDEAL          0.000         0.000         0.000         0.000         0.000
 EASY           0.000         0.000         0.000         0.000         0.000
 BEST           0.000         0.000         0.000         0.000         0.000
 FUN            0.000         0.000         0.000         0.000         0.000


           PSI
              IDEAL         EASY          BEST          FUN
              ________      ________      ________      ________
 IDEAL          0.741
 EASY           0.000         0.773
 BEST           0.000         0.000         0.722
 FUN            0.000         0.000         0.000         0.820


DIAGRAM INFORMATION

  Use View Diagram under the Diagram menu in the Mplus Editor to view the diagram.
  If running Mplus from the Mplus Diagrammer, the diagram opens automatically.

  Diagram output
    d:\my stuff\dropbox\0_state of art\hema art methodology\analyses\revision2\4 pl.dgm

     Beginning Time:  21:56:31
        Ending Time:  21:56:31
       Elapsed Time:  00:00:00


MUTHEN & MUTHEN
3463 Stoner Ave.
Los Angeles, CA  90066

Tel: (310) 391-9971
Fax: (310) 391-8971
Web: www.StatModel.com
Support: Support@StatModel.com

Copyright (c) 1998-2013 Muthen & Muthen
