# Supplementary material for: Measuring hedonia and eudaimonia as motives for activities: cross-national investigation through traditional and Bayesian structural equation modeling
Source: Front Psychol. 2014 Sep 8;5:984. doi: 10.3389/fpsyg.2014.00984 (PMC4157462; doi:10.3389/fpsyg.2014.00984)
Supplement: Supplementary file 1 [file DataSheet1.ZIP › 5 eng.out]

Mplus VERSION 7.11
MUTHEN & MUTHEN
07/30/2014   9:56 PM

INPUT INSTRUCTIONS

  Title: CFA with 2 factors for the HEMA short scale (English version)

  Data:
  File is "engsample.dat";

  Variable:
  NAMES ARE gender age relax skill believe plea ideal enjoy easy best fun group;
  USEVARIABLES are relax skill believe plea ideal easy best fun; ! enjoy;
  MISSING ARE all (-9);
  Useobservations are group eq 1;

  Analysis:
  estimator=MLR;

  Model:
   HEDONIA BY relax*(h1);
   HEDONIA BY easy(h2);
   HEDONIA BY fun(h3);
   HEDONIA BY plea (h4);

   EUDAIMONIA BY  skill*(e1);
   EUDAIMONIA BY  believe(e2);
   EUDAIMONIA BY  ideal(e3);
   EUDAIMONIA BY  best(e4) ;

  HEDONIA@1;
  EUDAIMONIA@1;
  HEDONIA WITH EUDAIMONIA;


  OUTPUT: sampstat; stdYX; modindices(all); tech1;


INPUT READING TERMINATED NORMALLY


CFA with 2 factors for the HEMA short scale (English version)

SUMMARY OF ANALYSIS

Number of groups                                                 1
Number of observations                                         206

Number of dependent variables                                    8
Number of independent variables                                  0
Number of continuous latent variables                            2

Observed dependent variables

  Continuous
   RELAX       SKILL       BELIEVE     PLEA        IDEAL       EASY
   BEST        FUN

Continuous latent variables
   HEDONIA     EUDAIMON


Estimator                                                      MLR
Information matrix                                        OBSERVED
Maximum number of iterations                                  1000
Convergence criterion                                    0.500D-04
Maximum number of steepest descent iterations                   20
Maximum number of iterations for H1                           2000
Convergence criterion for H1                             0.100D-03

Input data file(s)
  engsample.dat

Input data format  FREE


SUMMARY OF DATA

     Number of missing data patterns             3


COVARIANCE COVERAGE OF DATA

Minimum covariance coverage value   0.100


     PROPORTION OF DATA PRESENT


           Covariance Coverage
              RELAX         SKILL         BELIEVE       PLEA          IDEAL
              ________      ________      ________      ________      ________
 RELAX          1.000
 SKILL          0.995         0.995
 BELIEVE        1.000         0.995         1.000
 PLEA           1.000         0.995         1.000         1.000
 IDEAL          1.000         0.995         1.000         1.000         1.000
 EASY           1.000         0.995         1.000         1.000         1.000
 BEST           1.000         0.995         1.000         1.000         1.000
 FUN            0.995         0.990         0.995         0.995         0.995


           Covariance Coverage
              EASY          BEST          FUN
              ________      ________      ________
 EASY           1.000
 BEST           1.000         1.000
 FUN            0.995         0.995         0.995


SAMPLE STATISTICS


     ESTIMATED SAMPLE STATISTICS


           Means
              RELAX         SKILL         BELIEVE       PLEA          IDEAL
              ________      ________      ________      ________      ________
      1         4.364         4.866         4.578         5.184         5.078


           Means
              EASY          BEST          FUN
              ________      ________      ________
      1         4.117         5.121         5.244


           Covariances
              RELAX         SKILL         BELIEVE       PLEA          IDEAL
              ________      ________      ________      ________      ________
 RELAX          2.367
 SKILL          0.092         1.732
 BELIEVE        0.324         0.966         2.652
 PLEA           0.433         0.384         0.762         2.189
 IDEAL          0.418         0.829         1.047         0.835         1.945
 EASY           1.594         0.054         0.311         0.682         0.083
 BEST           0.305         0.878         1.221         0.817         1.262
 FUN            0.777         0.227         0.670         1.365         0.683


           Covariances
              EASY          BEST          FUN
              ________      ________      ________
 EASY           2.753
 BEST           0.093         2.107
 FUN            1.059         0.895         2.233


           Correlations
              RELAX         SKILL         BELIEVE       PLEA          IDEAL
              ________      ________      ________      ________      ________
 RELAX          1.000
 SKILL          0.046         1.000
 BELIEVE        0.129         0.451         1.000
 PLEA           0.190         0.197         0.316         1.000
 IDEAL          0.195         0.451         0.461         0.405         1.000
 EASY           0.624         0.025         0.115         0.278         0.036
 BEST           0.137         0.460         0.517         0.381         0.624
 FUN            0.338         0.115         0.275         0.618         0.328


           Correlations
              EASY          BEST          FUN
              ________      ________      ________
 EASY           1.000
 BEST           0.038         1.000
 FUN            0.427         0.413         1.000


     MAXIMUM LOG-LIKELIHOOD VALUE FOR THE UNRESTRICTED (H1) MODEL IS -2706.551


THE MODEL ESTIMATION TERMINATED NORMALLY


MODEL FIT INFORMATION

Number of Free Parameters                       25

Loglikelihood

          H0 Value                       -2765.879
          H0 Scaling Correction Factor      1.1659
            for MLR
          H1 Value                       -2706.551
          H1 Scaling Correction Factor      1.2178
            for MLR

Information Criteria

          Akaike (AIC)                    5581.759
          Bayesian (BIC)                  5664.956
          Sample-Size Adjusted BIC        5585.746
            (n* = (n + 2) / 24)

Chi-Square Test of Model Fit

          Value                             92.268*
          Degrees of Freedom                    19
          P-Value                           0.0000
          Scaling Correction Factor         1.2860
            for MLR

*   The chi-square value for MLM, MLMV, MLR, ULSMV, WLSM and WLSMV cannot be used
    for chi-square difference testing in the regular way.  MLM, MLR and WLSM
    chi-square difference testing is described on the Mplus website.  MLMV, WLSMV,
    and ULSMV difference testing is done using the DIFFTEST option.

RMSEA (Root Mean Square Error Of Approximation)

          Estimate                           0.137
          90 Percent C.I.                    0.110  0.165
          Probability RMSEA <= .05           0.000

CFI/TLI

          CFI                                0.809
          TLI                                0.718

Chi-Square Test of Model Fit for the Baseline Model

          Value                            410.786
          Degrees of Freedom                    28
          P-Value                           0.0000

SRMR (Standardized Root Mean Square Residual)

          Value                              0.087


MODEL RESULTS

                                                    Two-Tailed
                    Estimate       S.E.  Est./S.E.    P-Value

 HEDONIA  BY
    RELAX              0.673      0.135      4.968      0.000
    EASY               0.834      0.142      5.878      0.000
    FUN                1.262      0.098     12.881      0.000
    PLEA               1.035      0.110      9.384      0.000

 EUDAIMON BY
    SKILL              0.764      0.111      6.857      0.000
    BELIEVE            1.051      0.126      8.341      0.000
    IDEAL              1.055      0.102     10.295      0.000
    BEST               1.187      0.104     11.422      0.000

 HEDONIA  WITH
    EUDAIMONIA         0.513      0.079      6.516      0.000

 Intercepts
    RELAX              4.364      0.107     40.709      0.000
    SKILL              4.865      0.092     52.911      0.000
    BELIEVE            4.578      0.113     40.347      0.000
    PLEA               5.184      0.103     50.291      0.000
    IDEAL              5.078      0.097     52.251      0.000
    EASY               4.117      0.116     35.606      0.000
    BEST               5.121      0.101     50.644      0.000
    FUN                5.250      0.104     50.653      0.000

 Variances
    HEDONIA            1.000      0.000    999.000    999.000
    EUDAIMONIA         1.000      0.000    999.000    999.000

 Residual Variances
    RELAX              1.915      0.238      8.061      0.000
    SKILL              1.149      0.172      6.693      0.000
    BELIEVE            1.546      0.254      6.082      0.000
    PLEA               1.118      0.205      5.454      0.000
    IDEAL              0.832      0.148      5.627      0.000
    EASY               2.058      0.251      8.197      0.000
    BEST               0.699      0.122      5.743      0.000
    FUN                0.602      0.174      3.457      0.001


STANDARDIZED MODEL RESULTS


STDYX Standardization

                                                    Two-Tailed
                    Estimate       S.E.  Est./S.E.    P-Value

 HEDONIA  BY
    RELAX              0.437      0.084      5.187      0.000
    EASY               0.503      0.080      6.304      0.000
    FUN                0.852      0.047     17.951      0.000
    PLEA               0.700      0.064     10.981      0.000

 EUDAIMON BY
    SKILL              0.580      0.076      7.673      0.000
    BELIEVE            0.646      0.069      9.417      0.000
    IDEAL              0.757      0.051     14.780      0.000
    BEST               0.818      0.041     19.773      0.000

 HEDONIA  WITH
    EUDAIMONIA         0.513      0.079      6.516      0.000

 Intercepts
    RELAX              2.836      0.160     17.741      0.000
    SKILL              3.696      0.204     18.107      0.000
    BELIEVE            2.811      0.160     17.612      0.000
    PLEA               3.504      0.194     18.071      0.000
    IDEAL              3.640      0.224     16.218      0.000
    EASY               2.481      0.122     20.350      0.000
    BEST               3.529      0.215     16.379      0.000
    FUN                3.543      0.198     17.912      0.000

 Variances
    HEDONIA            1.000      0.000    999.000    999.000
    EUDAIMONIA         1.000      0.000    999.000    999.000

 Residual Variances
    RELAX              0.809      0.074     10.964      0.000
    SKILL              0.663      0.088      7.551      0.000
    BELIEVE            0.583      0.089      6.585      0.000
    PLEA               0.511      0.089      5.729      0.000
    IDEAL              0.428      0.077      5.522      0.000
    EASY               0.747      0.080      9.325      0.000
    BEST               0.332      0.068      4.907      0.000
    FUN                0.274      0.081      3.392      0.001


R-SQUARE

    Observed                                        Two-Tailed
    Variable        Estimate       S.E.  Est./S.E.    P-Value

    RELAX              0.191      0.074      2.593      0.010
    SKILL              0.337      0.088      3.836      0.000
    BELIEVE            0.417      0.089      4.708      0.000
    PLEA               0.489      0.089      5.491      0.000
    IDEAL              0.572      0.077      7.390      0.000
    EASY               0.253      0.080      3.152      0.002
    BEST               0.668      0.068      9.887      0.000
    FUN                0.726      0.081      8.976      0.000


QUALITY OF NUMERICAL RESULTS

     Condition Number for the Information Matrix              0.101E-01
       (ratio of smallest to largest eigenvalue)


MODEL MODIFICATION INDICES

Minimum M.I. value for printing the modification index    10.000

                                   M.I.     E.P.C.  Std E.P.C.  StdYX E.P.C.

ON Statements

RELAX    ON EASY                  51.678     0.598      0.598        0.645
EASY     ON RELAX                 51.678     0.643      0.643        0.596
EASY     ON BEST                  10.373    -0.301     -0.301       -0.263

WITH Statements

EASY     WITH RELAX               51.679     1.231      1.231        0.620


TECHNICAL 1 OUTPUT


     PARAMETER SPECIFICATION


           NU
              RELAX         SKILL         BELIEVE       PLEA          IDEAL
              ________      ________      ________      ________      ________
      1           0             0             0             0             0


           NU
              EASY          BEST          FUN
              ________      ________      ________
      1           0             0             0


           LAMBDA
              HEDONIA       EUDAIMON      RELAX         SKILL         BELIEVE
              ________      ________      ________      ________      ________
 RELAX              0             0             0             0             0
 SKILL              0             0             0             0             0
 BELIEVE            0             0             0             0             0
 PLEA               0             0             0             0             0
 IDEAL              0             0             0             0             0
 EASY               0             0             0             0             0
 BEST               0             0             0             0             0
 FUN                0             0             0             0             0


           LAMBDA
              PLEA          IDEAL         EASY          BEST          FUN
              ________      ________      ________      ________      ________
 RELAX              0             0             0             0             0
 SKILL              0             0             0             0             0
 BELIEVE            0             0             0             0             0
 PLEA               0             0             0             0             0
 IDEAL              0             0             0             0             0
 EASY               0             0             0             0             0
 BEST               0             0             0             0             0
 FUN                0             0             0             0             0


           THETA
              RELAX         SKILL         BELIEVE       PLEA          IDEAL
              ________      ________      ________      ________      ________
 RELAX              0
 SKILL              0             0
 BELIEVE            0             0             0
 PLEA               0             0             0             0
 IDEAL              0             0             0             0             0
 EASY               0             0             0             0             0
 BEST               0             0             0             0             0
 FUN                0             0             0             0             0


           THETA
              EASY          BEST          FUN
              ________      ________      ________
 EASY               0
 BEST               0             0
 FUN                0             0             0


           ALPHA
              HEDONIA       EUDAIMON      RELAX         SKILL         BELIEVE
              ________      ________      ________      ________      ________
      1           0             0             1             2             3


           ALPHA
              PLEA          IDEAL         EASY          BEST          FUN
              ________      ________      ________      ________      ________
      1           4             5             6             7             8


           BETA
              HEDONIA       EUDAIMON      RELAX         SKILL         BELIEVE
              ________      ________      ________      ________      ________
 HEDONIA            0             0             0             0             0
 EUDAIMON           0             0             0             0             0
 RELAX              9             0             0             0             0
 SKILL              0            10             0             0             0
 BELIEVE            0            11             0             0             0
 PLEA              12             0             0             0             0
 IDEAL              0            13             0             0             0
 EASY              14             0             0             0             0
 BEST               0            15             0             0             0
 FUN               16             0             0             0             0


           BETA
              PLEA          IDEAL         EASY          BEST          FUN
              ________      ________      ________      ________      ________
 HEDONIA            0             0             0             0             0
 EUDAIMON           0             0             0             0             0
 RELAX              0             0             0             0             0
 SKILL              0             0             0             0             0
 BELIEVE            0             0             0             0             0
 PLEA               0             0             0             0             0
 IDEAL              0             0             0             0             0
 EASY               0             0             0             0             0
 BEST               0             0             0             0             0
 FUN                0             0             0             0             0


           PSI
              HEDONIA       EUDAIMON      RELAX         SKILL         BELIEVE
              ________      ________      ________      ________      ________
 HEDONIA            0
 EUDAIMON          17             0
 RELAX              0             0            18
 SKILL              0             0             0            19
 BELIEVE            0             0             0             0            20
 PLEA               0             0             0             0             0
 IDEAL              0             0             0             0             0
 EASY               0             0             0             0             0
 BEST               0             0             0             0             0
 FUN                0             0             0             0             0


           PSI
              PLEA          IDEAL         EASY          BEST          FUN
              ________      ________      ________      ________      ________
 PLEA              21
 IDEAL              0            22
 EASY               0             0            23
 BEST               0             0             0            24
 FUN                0             0             0             0            25


     STARTING VALUES


           NU
              RELAX         SKILL         BELIEVE       PLEA          IDEAL
              ________      ________      ________      ________      ________
      1         0.000         0.000         0.000         0.000         0.000


           NU
              EASY          BEST          FUN
              ________      ________      ________
      1         0.000         0.000         0.000


           LAMBDA
              HEDONIA       EUDAIMON      RELAX         SKILL         BELIEVE
              ________      ________      ________      ________      ________
 RELAX          0.000         0.000         1.000         0.000         0.000
 SKILL          0.000         0.000         0.000         1.000         0.000
 BELIEVE        0.000         0.000         0.000         0.000         1.000
 PLEA           0.000         0.000         0.000         0.000         0.000
 IDEAL          0.000         0.000         0.000         0.000         0.000
 EASY           0.000         0.000         0.000         0.000         0.000
 BEST           0.000         0.000         0.000         0.000         0.000
 FUN            0.000         0.000         0.000         0.000         0.000


           LAMBDA
              PLEA          IDEAL         EASY          BEST          FUN
              ________      ________      ________      ________      ________
 RELAX          0.000         0.000         0.000         0.000         0.000
 SKILL          0.000         0.000         0.000         0.000         0.000
 BELIEVE        0.000         0.000         0.000         0.000         0.000
 PLEA           1.000         0.000         0.000         0.000         0.000
 IDEAL          0.000         1.000         0.000         0.000         0.000
 EASY           0.000         0.000         1.000         0.000         0.000
 BEST           0.000         0.000         0.000         1.000         0.000
 FUN            0.000         0.000         0.000         0.000         1.000


           THETA
              RELAX         SKILL         BELIEVE       PLEA          IDEAL
              ________      ________      ________      ________      ________
 RELAX          0.000
 SKILL          0.000         0.000
 BELIEVE        0.000         0.000         0.000
 PLEA           0.000         0.000         0.000         0.000
 IDEAL          0.000         0.000         0.000         0.000         0.000
 EASY           0.000         0.000         0.000         0.000         0.000
 BEST           0.000         0.000         0.000         0.000         0.000
 FUN            0.000         0.000         0.000         0.000         0.000


           THETA
              EASY          BEST          FUN
              ________      ________      ________
 EASY           0.000
 BEST           0.000         0.000
 FUN            0.000         0.000         0.000


           ALPHA
              HEDONIA       EUDAIMON      RELAX         SKILL         BELIEVE
              ________      ________      ________      ________      ________
      1         0.000         0.000         4.364         4.868         4.578


           ALPHA
              PLEA          IDEAL         EASY          BEST          FUN
              ________      ________      ________      ________      ________
      1         5.184         5.078         4.117         5.121         5.263


           BETA
              HEDONIA       EUDAIMON      RELAX         SKILL         BELIEVE
              ________      ________      ________      ________      ________
 HEDONIA        0.000         0.000         0.000         0.000         0.000
 EUDAIMON       0.000         0.000         0.000         0.000         0.000
 RELAX          1.000         0.000         0.000         0.000         0.000
 SKILL          0.000         1.000         0.000         0.000         0.000
 BELIEVE        0.000         1.000         0.000         0.000         0.000
 PLEA           1.000         0.000         0.000         0.000         0.000
 IDEAL          0.000         1.000         0.000         0.000         0.000
 EASY           1.000         0.000         0.000         0.000         0.000
 BEST           0.000         1.000         0.000         0.000         0.000
 FUN            1.000         0.000         0.000         0.000         0.000


           BETA
              PLEA          IDEAL         EASY          BEST          FUN
              ________      ________      ________      ________      ________
 HEDONIA        0.000         0.000         0.000         0.000         0.000
 EUDAIMON       0.000         0.000         0.000         0.000         0.000
 RELAX          0.000         0.000         0.000         0.000         0.000
 SKILL          0.000         0.000         0.000         0.000         0.000
 BELIEVE        0.000         0.000         0.000         0.000         0.000
 PLEA           0.000         0.000         0.000         0.000         0.000
 IDEAL          0.000         0.000         0.000         0.000         0.000
 EASY           0.000         0.000         0.000         0.000         0.000
 BEST           0.000         0.000         0.000         0.000         0.000
 FUN            0.000         0.000         0.000         0.000         0.000


           PSI
              HEDONIA       EUDAIMON      RELAX         SKILL         BELIEVE
              ________      ________      ________      ________      ________
 HEDONIA        1.000
 EUDAIMON       0.000         1.000
 RELAX          0.000         0.000         1.189
 SKILL          0.000         0.000         0.000         0.871
 BELIEVE        0.000         0.000         0.000         0.000         1.332
 PLEA           0.000         0.000         0.000         0.000         0.000
 IDEAL          0.000         0.000         0.000         0.000         0.000
 EASY           0.000         0.000         0.000         0.000         0.000
 BEST           0.000         0.000         0.000         0.000         0.000
 FUN            0.000         0.000         0.000         0.000         0.000


           PSI
              PLEA          IDEAL         EASY          BEST          FUN
              ________      ________      ________      ________      ________
 PLEA           1.100
 IDEAL          0.000         0.977
 EASY           0.000         0.000         1.383
 BEST           0.000         0.000         0.000         1.058
 FUN            0.000         0.000         0.000         0.000         1.088


DIAGRAM INFORMATION

  Use View Diagram under the Diagram menu in the Mplus Editor to view the diagram.
  If running Mplus from the Mplus Diagrammer, the diagram opens automatically.

  Diagram output
    d:\my stuff\dropbox\0_state of art\hema art methodology\analyses\revision2\5 eng.dgm

     Beginning Time:  21:56:38
        Ending Time:  21:56:38
       Elapsed Time:  00:00:00


MUTHEN & MUTHEN
3463 Stoner Ave.
Los Angeles, CA  90066

Tel: (310) 391-9971
Fax: (310) 391-8971
Web: www.StatModel.com
Support: Support@StatModel.com

Copyright (c) 1998-2013 Muthen & Muthen
