# Supplementary material for: Measuring hedonia and eudaimonia as motives for activities: cross-national investigation through traditional and Bayesian structural equation modeling
Source: Front Psychol. 2014 Sep 8;5:984. doi: 10.3389/fpsyg.2014.00984 (PMC4157462; doi:10.3389/fpsyg.2014.00984)
Supplement: Supplementary file 1 [file DataSheet1.ZIP › 6 pl.out]

Mplus VERSION 7.11
MUTHEN & MUTHEN
07/30/2014   9:57 PM

INPUT INSTRUCTIONS

  Title: CFA with 3 factors for the HEMA short scale(Polish version)

  Data:
  File is "plsample.dat";

  Variable:
  NAMES ARE gender age relax skill believe plea ideal enjoy easy best fun group;
  USEVARIABLES are relax skill believe plea ideal easy best fun; ! enjoy;
  MISSING ARE all (-9);
  Useobservations are group eq 1;

  Analysis:
  estimator=MLR;

  Model:
   COMFORT BY relax*(h1);
   COMFORT BY easy(h2);

   PLEASURE BY fun*(h3);
   PLEASURE BY plea (h4);

   EUDAIMONIA BY  skill*(e1);
   EUDAIMONIA BY  believe(e2);
   EUDAIMONIA BY  ideal(e3);
   EUDAIMONIA BY  best(e4) ;

  COMFORT@1;
  PLEASURE@1;
  EUDAIMONIA@1;
  COMFORT WITH EUDAIMONIA;
  PLEASURE WITH EUDAIMONIA;
  COMFORT WITH PLEASURE;

  OUTPUT: sampstat; stdYX; modindices(all); tech1;


INPUT READING TERMINATED NORMALLY


CFA with 3 factors for the HEMA short scale(Polish version)

SUMMARY OF ANALYSIS

Number of groups                                                 1
Number of observations                                         189

Number of dependent variables                                    8
Number of independent variables                                  0
Number of continuous latent variables                            3

Observed dependent variables

  Continuous
   RELAX       SKILL       BELIEVE     PLEA        IDEAL       EASY
   BEST        FUN

Continuous latent variables
   COMFORT     PLEASURE    EUDAIMON


Estimator                                                      MLR
Information matrix                                        OBSERVED
Maximum number of iterations                                  1000
Convergence criterion                                    0.500D-04
Maximum number of steepest descent iterations                   20
Maximum number of iterations for H1                           2000
Convergence criterion for H1                             0.100D-03

Input data file(s)
  plsample.dat

Input data format  FREE


SUMMARY OF DATA

     Number of missing data patterns             3


COVARIANCE COVERAGE OF DATA

Minimum covariance coverage value   0.100


     PROPORTION OF DATA PRESENT


           Covariance Coverage
              RELAX         SKILL         BELIEVE       PLEA          IDEAL
              ________      ________      ________      ________      ________
 RELAX          1.000
 SKILL          1.000         1.000
 BELIEVE        0.995         0.995         0.995
 PLEA           1.000         1.000         0.995         1.000
 IDEAL          1.000         1.000         0.995         1.000         1.000
 EASY           1.000         1.000         0.995         1.000         1.000
 BEST           0.995         0.995         0.989         0.995         0.995
 FUN            1.000         1.000         0.995         1.000         1.000


           Covariance Coverage
              EASY          BEST          FUN
              ________      ________      ________
 EASY           1.000
 BEST           0.995         0.995
 FUN            1.000         0.995         1.000


SAMPLE STATISTICS


     ESTIMATED SAMPLE STATISTICS


           Means
              RELAX         SKILL         BELIEVE       PLEA          IDEAL
              ________      ________      ________      ________      ________
      1         5.381         5.370         5.432         5.656         5.381


           Means
              EASY          BEST          FUN
              ________      ________      ________
      1         5.265         5.432         5.095


           Covariances
              RELAX         SKILL         BELIEVE       PLEA          IDEAL
              ________      ________      ________      ________      ________
 RELAX          1.548
 SKILL         -0.046         0.889
 BELIEVE       -0.058         0.118         1.436
 PLEA           0.777         0.048         0.072         1.199
 IDEAL          0.098         0.399         0.381         0.290         1.474
 EASY           1.100         0.045         0.019         0.641         0.100
 BEST           0.357         0.349         0.397         0.244         0.605
 FUN            0.779        -0.162         0.017         0.800         0.043


           Covariances
              EASY          BEST          FUN
              ________      ________      ________
 EASY           1.538
 BEST           0.170         1.434
 FUN            0.599         0.372         1.631


           Correlations
              RELAX         SKILL         BELIEVE       PLEA          IDEAL
              ________      ________      ________      ________      ________
 RELAX          1.000
 SKILL         -0.039         1.000
 BELIEVE       -0.039         0.104         1.000
 PLEA           0.570         0.046         0.055         1.000
 IDEAL          0.065         0.348         0.262         0.218         1.000
 EASY           0.713         0.038         0.013         0.472         0.067
 BEST           0.240         0.309         0.276         0.186         0.416
 FUN            0.490        -0.135         0.011         0.572         0.028


           Correlations
              EASY          BEST          FUN
              ________      ________      ________
 EASY           1.000
 BEST           0.114         1.000
 FUN            0.378         0.243         1.000


     MAXIMUM LOG-LIKELIHOOD VALUE FOR THE UNRESTRICTED (H1) MODEL IS -2163.714


THE MODEL ESTIMATION TERMINATED NORMALLY


MODEL FIT INFORMATION

Number of Free Parameters                       27

Loglikelihood

          H0 Value                       -2186.903
          H0 Scaling Correction Factor      1.1833
            for MLR
          H1 Value                       -2163.714
          H1 Scaling Correction Factor      1.1657
            for MLR

Information Criteria

          Akaike (AIC)                    4427.807
          Bayesian (BIC)                  4515.334
          Sample-Size Adjusted BIC        4429.811
            (n* = (n + 2) / 24)

Chi-Square Test of Model Fit

          Value                             40.762*
          Degrees of Freedom                    17
          P-Value                           0.0010
          Scaling Correction Factor         1.1378
            for MLR

*   The chi-square value for MLM, MLMV, MLR, ULSMV, WLSM and WLSMV cannot be used
    for chi-square difference testing in the regular way.  MLM, MLR and WLSM
    chi-square difference testing is described on the Mplus website.  MLMV, WLSMV,
    and ULSMV difference testing is done using the DIFFTEST option.

RMSEA (Root Mean Square Error Of Approximation)

          Estimate                           0.086
          90 Percent C.I.                    0.052  0.120
          Probability RMSEA <= .05           0.041

CFI/TLI

          CFI                                0.924
          TLI                                0.875

Chi-Square Test of Model Fit for the Baseline Model

          Value                            342.167
          Degrees of Freedom                    28
          P-Value                           0.0000

SRMR (Standardized Root Mean Square Residual)

          Value                              0.056


MODEL RESULTS

                                                    Two-Tailed
                    Estimate       S.E.  Est./S.E.    P-Value

 COMFORT  BY
    RELAX              1.166      0.092     12.719      0.000
    EASY               0.944      0.082     11.560      0.000

 PLEASURE BY
    FUN                0.876      0.108      8.089      0.000
    PLEA               0.913      0.073     12.466      0.000

 EUDAIMON BY
    SKILL              0.429      0.085      5.051      0.000
    BELIEVE            0.446      0.126      3.549      0.000
    IDEAL              0.812      0.158      5.124      0.000
    BEST               0.796      0.166      4.807      0.000

 COMFORT  WITH
    EUDAIMONIA         0.169      0.134      1.260      0.208
    PLEASURE           0.739      0.065     11.278      0.000

 PLEASURE WITH
    EUDAIMONIA         0.279      0.124      2.255      0.024

 Intercepts
    RELAX              5.381      0.091     59.457      0.000
    SKILL              5.370      0.069     78.292      0.000
    BELIEVE            5.431      0.087     62.129      0.000
    PLEA               5.656      0.080     71.007      0.000
    IDEAL              5.381      0.088     60.933      0.000
    EASY               5.265      0.090     58.351      0.000
    BEST               5.431      0.087     62.171      0.000
    FUN                5.095      0.093     54.847      0.000

 Variances
    COMFORT            1.000      0.000    999.000    999.000
    PLEASURE           1.000      0.000    999.000    999.000
    EUDAIMONIA         1.000      0.000    999.000    999.000

 Residual Variances
    RELAX              0.188      0.142      1.331      0.183
    SKILL              0.706      0.097      7.292      0.000
    BELIEVE            1.237      0.154      8.031      0.000
    PLEA               0.366      0.090      4.057      0.000
    IDEAL              0.814      0.237      3.431      0.001
    EASY               0.648      0.112      5.788      0.000
    BEST               0.801      0.232      3.452      0.001
    FUN                0.863      0.129      6.674      0.000


STANDARDIZED MODEL RESULTS


STDYX Standardization

                                                    Two-Tailed
                    Estimate       S.E.  Est./S.E.    P-Value

 COMFORT  BY
    RELAX              0.937      0.050     18.801      0.000
    EASY               0.761      0.046     16.643      0.000

 PLEASURE BY
    FUN                0.686      0.062     10.998      0.000
    PLEA               0.834      0.047     17.719      0.000

 EUDAIMON BY
    SKILL              0.454      0.085      5.339      0.000
    BELIEVE            0.372      0.099      3.744      0.000
    IDEAL              0.669      0.121      5.538      0.000
    BEST               0.665      0.125      5.320      0.000

 COMFORT  WITH
    EUDAIMONIA         0.169      0.134      1.260      0.208
    PLEASURE           0.739      0.065     11.278      0.000

 PLEASURE WITH
    EUDAIMONIA         0.279      0.124      2.255      0.024

 Intercepts
    RELAX              4.325      0.238     18.197      0.000
    SKILL              5.695      0.316     18.045      0.000
    BELIEVE            4.532      0.282     16.069      0.000
    PLEA               5.165      0.259     19.961      0.000
    IDEAL              4.432      0.250     17.707      0.000
    EASY               4.244      0.245     17.352      0.000
    BEST               4.534      0.282     16.078      0.000
    FUN                3.990      0.243     16.391      0.000

 Variances
    COMFORT            1.000      0.000    999.000    999.000
    PLEASURE           1.000      0.000    999.000    999.000
    EUDAIMONIA         1.000      0.000    999.000    999.000

 Residual Variances
    RELAX              0.122      0.093      1.303      0.193
    SKILL              0.793      0.077     10.258      0.000
    BELIEVE            0.862      0.074     11.670      0.000
    PLEA               0.305      0.078      3.890      0.000
    IDEAL              0.553      0.162      3.419      0.001
    EASY               0.421      0.070      6.057      0.000
    BEST               0.558      0.166      3.360      0.001
    FUN                0.529      0.086      6.181      0.000


R-SQUARE

    Observed                                        Two-Tailed
    Variable        Estimate       S.E.  Est./S.E.    P-Value

    RELAX              0.878      0.093      9.401      0.000
    SKILL              0.207      0.077      2.670      0.008
    BELIEVE            0.138      0.074      1.872      0.061
    PLEA               0.695      0.078      8.859      0.000
    IDEAL              0.447      0.162      2.769      0.006
    EASY               0.579      0.070      8.322      0.000
    BEST               0.442      0.166      2.660      0.008
    FUN                0.471      0.086      5.499      0.000


QUALITY OF NUMERICAL RESULTS

     Condition Number for the Information Matrix              0.475E-02
       (ratio of smallest to largest eigenvalue)


MODEL MODIFICATION INDICES

Minimum M.I. value for printing the modification index    10.000

                                   M.I.     E.P.C.  Std E.P.C.  StdYX E.P.C.

ON Statements

SKILL    ON FUN                   10.232    -0.179     -0.179       -0.242
BEST     ON FUN                   10.604     0.230      0.230        0.246


TECHNICAL 1 OUTPUT


     PARAMETER SPECIFICATION


           NU
              RELAX         SKILL         BELIEVE       PLEA          IDEAL
              ________      ________      ________      ________      ________
      1           0             0             0             0             0


           NU
              EASY          BEST          FUN
              ________      ________      ________
      1           0             0             0


           LAMBDA
              COMFORT       PLEASURE      EUDAIMON      RELAX         SKILL
              ________      ________      ________      ________      ________
 RELAX              0             0             0             0             0
 SKILL              0             0             0             0             0
 BELIEVE            0             0             0             0             0
 PLEA               0             0             0             0             0
 IDEAL              0             0             0             0             0
 EASY               0             0             0             0             0
 BEST               0             0             0             0             0
 FUN                0             0             0             0             0


           LAMBDA
              BELIEVE       PLEA          IDEAL         EASY          BEST
              ________      ________      ________      ________      ________
 RELAX              0             0             0             0             0
 SKILL              0             0             0             0             0
 BELIEVE            0             0             0             0             0
 PLEA               0             0             0             0             0
 IDEAL              0             0             0             0             0
 EASY               0             0             0             0             0
 BEST               0             0             0             0             0
 FUN                0             0             0             0             0


           LAMBDA
              FUN
              ________
 RELAX              0
 SKILL              0
 BELIEVE            0
 PLEA               0
 IDEAL              0
 EASY               0
 BEST               0
 FUN                0


           THETA
              RELAX         SKILL         BELIEVE       PLEA          IDEAL
              ________      ________      ________      ________      ________
 RELAX              0
 SKILL              0             0
 BELIEVE            0             0             0
 PLEA               0             0             0             0
 IDEAL              0             0             0             0             0
 EASY               0             0             0             0             0
 BEST               0             0             0             0             0
 FUN                0             0             0             0             0


           THETA
              EASY          BEST          FUN
              ________      ________      ________
 EASY               0
 BEST               0             0
 FUN                0             0             0


           ALPHA
              COMFORT       PLEASURE      EUDAIMON      RELAX         SKILL
              ________      ________      ________      ________      ________
      1           0             0             0             1             2


           ALPHA
              BELIEVE       PLEA          IDEAL         EASY          BEST
              ________      ________      ________      ________      ________
      1           3             4             5             6             7


           ALPHA
              FUN
              ________
      1           8


           BETA
              COMFORT       PLEASURE      EUDAIMON      RELAX         SKILL
              ________      ________      ________      ________      ________
 COMFORT            0             0             0             0             0
 PLEASURE           0             0             0             0             0
 EUDAIMON           0             0             0             0             0
 RELAX              9             0             0             0             0
 SKILL              0             0            10             0             0
 BELIEVE            0             0            11             0             0
 PLEA               0            12             0             0             0
 IDEAL              0             0            13             0             0
 EASY              14             0             0             0             0
 BEST               0             0            15             0             0
 FUN                0            16             0             0             0


           BETA
              BELIEVE       PLEA          IDEAL         EASY          BEST
              ________      ________      ________      ________      ________
 COMFORT            0             0             0             0             0
 PLEASURE           0             0             0             0             0
 EUDAIMON           0             0             0             0             0
 RELAX              0             0             0             0             0
 SKILL              0             0             0             0             0
 BELIEVE            0             0             0             0             0
 PLEA               0             0             0             0             0
 IDEAL              0             0             0             0             0
 EASY               0             0             0             0             0
 BEST               0             0             0             0             0
 FUN                0             0             0             0             0


           BETA
              FUN
              ________
 COMFORT            0
 PLEASURE           0
 EUDAIMON           0
 RELAX              0
 SKILL              0
 BELIEVE            0
 PLEA               0
 IDEAL              0
 EASY               0
 BEST               0
 FUN                0


           PSI
              COMFORT       PLEASURE      EUDAIMON      RELAX         SKILL
              ________      ________      ________      ________      ________
 COMFORT            0
 PLEASURE          17             0
 EUDAIMON          18            19             0
 RELAX              0             0             0            20
 SKILL              0             0             0             0            21
 BELIEVE            0             0             0             0             0
 PLEA               0             0             0             0             0
 IDEAL              0             0             0             0             0
 EASY               0             0             0             0             0
 BEST               0             0             0             0             0
 FUN                0             0             0             0             0


           PSI
              BELIEVE       PLEA          IDEAL         EASY          BEST
              ________      ________      ________      ________      ________
 BELIEVE           22
 PLEA               0            23
 IDEAL              0             0            24
 EASY               0             0             0            25
 BEST               0             0             0             0            26
 FUN                0             0             0             0             0


           PSI
              FUN
              ________
 FUN               27


     STARTING VALUES


           NU
              RELAX         SKILL         BELIEVE       PLEA          IDEAL
              ________      ________      ________      ________      ________
      1         0.000         0.000         0.000         0.000         0.000


           NU
              EASY          BEST          FUN
              ________      ________      ________
      1         0.000         0.000         0.000


           LAMBDA
              COMFORT       PLEASURE      EUDAIMON      RELAX         SKILL
              ________      ________      ________      ________      ________
 RELAX          0.000         0.000         0.000         1.000         0.000
 SKILL          0.000         0.000         0.000         0.000         1.000
 BELIEVE        0.000         0.000         0.000         0.000         0.000
 PLEA           0.000         0.000         0.000         0.000         0.000
 IDEAL          0.000         0.000         0.000         0.000         0.000
 EASY           0.000         0.000         0.000         0.000         0.000
 BEST           0.000         0.000         0.000         0.000         0.000
 FUN            0.000         0.000         0.000         0.000         0.000


           LAMBDA
              BELIEVE       PLEA          IDEAL         EASY          BEST
              ________      ________      ________      ________      ________
 RELAX          0.000         0.000         0.000         0.000         0.000
 SKILL          0.000         0.000         0.000         0.000         0.000
 BELIEVE        1.000         0.000         0.000         0.000         0.000
 PLEA           0.000         1.000         0.000         0.000         0.000
 IDEAL          0.000         0.000         1.000         0.000         0.000
 EASY           0.000         0.000         0.000         1.000         0.000
 BEST           0.000         0.000         0.000         0.000         1.000
 FUN            0.000         0.000         0.000         0.000         0.000


           LAMBDA
              FUN
              ________
 RELAX          0.000
 SKILL          0.000
 BELIEVE        0.000
 PLEA           0.000
 IDEAL          0.000
 EASY           0.000
 BEST           0.000
 FUN            1.000


           THETA
              RELAX         SKILL         BELIEVE       PLEA          IDEAL
              ________      ________      ________      ________      ________
 RELAX          0.000
 SKILL          0.000         0.000
 BELIEVE        0.000         0.000         0.000
 PLEA           0.000         0.000         0.000         0.000
 IDEAL          0.000         0.000         0.000         0.000         0.000
 EASY           0.000         0.000         0.000         0.000         0.000
 BEST           0.000         0.000         0.000         0.000         0.000
 FUN            0.000         0.000         0.000         0.000         0.000


           THETA
              EASY          BEST          FUN
              ________      ________      ________
 EASY           0.000
 BEST           0.000         0.000
 FUN            0.000         0.000         0.000


           ALPHA
              COMFORT       PLEASURE      EUDAIMON      RELAX         SKILL
              ________      ________      ________      ________      ________
      1         0.000         0.000         0.000         5.381         5.370


           ALPHA
              BELIEVE       PLEA          IDEAL         EASY          BEST
              ________      ________      ________      ________      ________
      1         5.431         5.656         5.381         5.265         5.431


           ALPHA
              FUN
              ________
      1         5.095


           BETA
              COMFORT       PLEASURE      EUDAIMON      RELAX         SKILL
              ________      ________      ________      ________      ________
 COMFORT        0.000         0.000         0.000         0.000         0.000
 PLEASURE       0.000         0.000         0.000         0.000         0.000
 EUDAIMON       0.000         0.000         0.000         0.000         0.000
 RELAX          1.000         0.000         0.000         0.000         0.000
 SKILL          0.000         0.000         1.000         0.000         0.000
 BELIEVE        0.000         0.000         1.000         0.000         0.000
 PLEA           0.000         1.000         0.000         0.000         0.000
 IDEAL          0.000         0.000         1.000         0.000         0.000
 EASY           1.000         0.000         0.000         0.000         0.000
 BEST           0.000         0.000         1.000         0.000         0.000
 FUN            0.000         1.000         0.000         0.000         0.000


           BETA
              BELIEVE       PLEA          IDEAL         EASY          BEST
              ________      ________      ________      ________      ________
 COMFORT        0.000         0.000         0.000         0.000         0.000
 PLEASURE       0.000         0.000         0.000         0.000         0.000
 EUDAIMON       0.000         0.000         0.000         0.000         0.000
 RELAX          0.000         0.000         0.000         0.000         0.000
 SKILL          0.000         0.000         0.000         0.000         0.000
 BELIEVE        0.000         0.000         0.000         0.000         0.000
 PLEA           0.000         0.000         0.000         0.000         0.000
 IDEAL          0.000         0.000         0.000         0.000         0.000
 EASY           0.000         0.000         0.000         0.000         0.000
 BEST           0.000         0.000         0.000         0.000         0.000
 FUN            0.000         0.000         0.000         0.000         0.000


           BETA
              FUN
              ________
 COMFORT        0.000
 PLEASURE       0.000
 EUDAIMON       0.000
 RELAX          0.000
 SKILL          0.000
 BELIEVE        0.000
 PLEA           0.000
 IDEAL          0.000
 EASY           0.000
 BEST           0.000
 FUN            0.000


           PSI
              COMFORT       PLEASURE      EUDAIMON      RELAX         SKILL
              ________      ________      ________      ________      ________
 COMFORT        1.000
 PLEASURE       0.000         1.000
 EUDAIMON       0.000         0.000         1.000
 RELAX          0.000         0.000         0.000         0.778
 SKILL          0.000         0.000         0.000         0.000         0.447
 BELIEVE        0.000         0.000         0.000         0.000         0.000
 PLEA           0.000         0.000         0.000         0.000         0.000
 IDEAL          0.000         0.000         0.000         0.000         0.000
 EASY           0.000         0.000         0.000         0.000         0.000
 BEST           0.000         0.000         0.000         0.000         0.000
 FUN            0.000         0.000         0.000         0.000         0.000


           PSI
              BELIEVE       PLEA          IDEAL         EASY          BEST
              ________      ________      ________      ________      ________
 BELIEVE        0.722
 PLEA           0.000         0.603
 IDEAL          0.000         0.000         0.741
 EASY           0.000         0.000         0.000         0.773
 BEST           0.000         0.000         0.000         0.000         0.722
 FUN            0.000         0.000         0.000         0.000         0.000


           PSI
              FUN
              ________
 FUN            0.820


DIAGRAM INFORMATION

  Use View Diagram under the Diagram menu in the Mplus Editor to view the diagram.
  If running Mplus from the Mplus Diagrammer, the diagram opens automatically.

  Diagram output
    d:\my stuff\dropbox\0_state of art\hema art methodology\analyses\revision2\6 pl.dgm

     Beginning Time:  21:57:01
        Ending Time:  21:57:01
       Elapsed Time:  00:00:00


MUTHEN & MUTHEN
3463 Stoner Ave.
Los Angeles, CA  90066

Tel: (310) 391-9971
Fax: (310) 391-8971
Web: www.StatModel.com
Support: Support@StatModel.com

Copyright (c) 1998-2013 Muthen & Muthen
