# Supplementary material for: Measuring hedonia and eudaimonia as motives for activities: cross-national investigation through traditional and Bayesian structural equation modeling
Source: Front Psychol. 2014 Sep 8;5:984. doi: 10.3389/fpsyg.2014.00984 (PMC4157462; doi:10.3389/fpsyg.2014.00984)
Supplement: Supplementary file 1 [file DataSheet1.ZIP › 7 eng.out]

Mplus VERSION 7.11
MUTHEN & MUTHEN
07/30/2014   9:57 PM

INPUT INSTRUCTIONS

  Title: CFA with 3 factors for the HEMA short scale (English version)

  Data:
  File is "engsample.dat";

  Variable:
  NAMES ARE gender age relax skill believe plea ideal enjoy easy best fun group;
  USEVARIABLES are relax skill believe plea ideal  easy best fun; !enjoy;
  MISSING ARE all (-9);
  !Useobservations are group eq 1;

  Analysis:
  estimator=MLR;

  Model:
   COMFORT BY relax*(h1);
   COMFORT BY easy(h2);

   PLEASURE BY fun*(h3);
   PLEASURE BY plea (h4);

   EUDAIMONIA BY  skill*(e1);
   EUDAIMONIA BY  believe(e2);
   EUDAIMONIA BY  ideal(e3);
   EUDAIMONIA BY  best(e4) ;

  COMFORT@1;
  PLEASURE@1;
  EUDAIMONIA@1;
  COMFORT WITH EUDAIMONIA;
  PLEASURE WITH EUDAIMONIA;
  COMFORT WITH PLEASURE;

  OUTPUT: sampstat; stdYX; modindices(all); tech1;


INPUT READING TERMINATED NORMALLY


CFA with 3 factors for the HEMA short scale (English version)

SUMMARY OF ANALYSIS

Number of groups                                                 1
Number of observations                                         429

Number of dependent variables                                    8
Number of independent variables                                  0
Number of continuous latent variables                            3

Observed dependent variables

  Continuous
   RELAX       SKILL       BELIEVE     PLEA        IDEAL       EASY
   BEST        FUN

Continuous latent variables
   COMFORT     PLEASURE    EUDAIMON


Estimator                                                      MLR
Information matrix                                        OBSERVED
Maximum number of iterations                                  1000
Convergence criterion                                    0.500D-04
Maximum number of steepest descent iterations                   20
Maximum number of iterations for H1                           2000
Convergence criterion for H1                             0.100D-03

Input data file(s)
  engsample.dat

Input data format  FREE


SUMMARY OF DATA

     Number of missing data patterns             3


COVARIANCE COVERAGE OF DATA

Minimum covariance coverage value   0.100


     PROPORTION OF DATA PRESENT


           Covariance Coverage
              RELAX         SKILL         BELIEVE       PLEA          IDEAL
              ________      ________      ________      ________      ________
 RELAX          1.000
 SKILL          0.998         0.998
 BELIEVE        1.000         0.998         1.000
 PLEA           1.000         0.998         1.000         1.000
 IDEAL          1.000         0.998         1.000         1.000         1.000
 EASY           1.000         0.998         1.000         1.000         1.000
 BEST           1.000         0.998         1.000         1.000         1.000
 FUN            0.998         0.995         0.998         0.998         0.998


           Covariance Coverage
              EASY          BEST          FUN
              ________      ________      ________
 EASY           1.000
 BEST           1.000         1.000
 FUN            0.998         0.998         0.998


SAMPLE STATISTICS


     ESTIMATED SAMPLE STATISTICS


           Means
              RELAX         SKILL         BELIEVE       PLEA          IDEAL
              ________      ________      ________      ________      ________
      1         4.420         4.940         4.690         5.219         5.168


           Means
              EASY          BEST          FUN
              ________      ________      ________
      1         4.254         5.161         5.414


           Covariances
              RELAX         SKILL         BELIEVE       PLEA          IDEAL
              ________      ________      ________      ________      ________
 RELAX          2.603
 SKILL          0.298         1.760
 BELIEVE        0.482         0.974         2.447
 PLEA           0.575         0.484         0.767         2.204
 IDEAL          0.319         0.916         1.024         0.795         1.799
 EASY           1.663         0.073         0.354         0.632         0.027
 BEST           0.224         0.902         1.059         0.804         1.152
 FUN            0.770         0.336         0.586         1.423         0.539


           Covariances
              EASY          BEST          FUN
              ________      ________      ________
 EASY           2.670
 BEST           0.029         1.893
 FUN            0.927         0.775         2.218


           Correlations
              RELAX         SKILL         BELIEVE       PLEA          IDEAL
              ________      ________      ________      ________      ________
 RELAX          1.000
 SKILL          0.139         1.000
 BELIEVE        0.191         0.469         1.000
 PLEA           0.240         0.246         0.330         1.000
 IDEAL          0.147         0.515         0.488         0.399         1.000
 EASY           0.631         0.034         0.138         0.261         0.012
 BEST           0.101         0.494         0.492         0.394         0.625
 FUN            0.320         0.170         0.252         0.643         0.270


           Correlations
              EASY          BEST          FUN
              ________      ________      ________
 EASY           1.000
 BEST           0.013         1.000
 FUN            0.381         0.378         1.000


     MAXIMUM LOG-LIKELIHOOD VALUE FOR THE UNRESTRICTED (H1) MODEL IS -5589.137


THE MODEL ESTIMATION TERMINATED NORMALLY


MODEL FIT INFORMATION

Number of Free Parameters                       27

Loglikelihood

          H0 Value                       -5624.538
          H0 Scaling Correction Factor      1.2161
            for MLR
          H1 Value                       -5589.137
          H1 Scaling Correction Factor      1.2248
            for MLR

Information Criteria

          Akaike (AIC)                   11303.076
          Bayesian (BIC)                 11412.735
          Sample-Size Adjusted BIC       11327.054
            (n* = (n + 2) / 24)

Chi-Square Test of Model Fit

          Value                             57.158*
          Degrees of Freedom                    17
          P-Value                           0.0000
          Scaling Correction Factor         1.2387
            for MLR

*   The chi-square value for MLM, MLMV, MLR, ULSMV, WLSM and WLSMV cannot be used
    for chi-square difference testing in the regular way.  MLM, MLR and WLSM
    chi-square difference testing is described on the Mplus website.  MLMV, WLSMV,
    and ULSMV difference testing is done using the DIFFTEST option.

RMSEA (Root Mean Square Error Of Approximation)

          Estimate                           0.074
          90 Percent C.I.                    0.054  0.096
          Probability RMSEA <= .05           0.028

CFI/TLI

          CFI                                0.952
          TLI                                0.921

Chi-Square Test of Model Fit for the Baseline Model

          Value                            866.584
          Degrees of Freedom                    28
          P-Value                           0.0000

SRMR (Standardized Root Mean Square Residual)

          Value                              0.048


MODEL RESULTS

                                                    Two-Tailed
                    Estimate       S.E.  Est./S.E.    P-Value

 COMFORT  BY
    RELAX              1.135      0.113     10.019      0.000
    EASY               1.464      0.133     10.974      0.000

 PLEASURE BY
    FUN                1.197      0.083     14.505      0.000
    PLEA               1.183      0.073     16.160      0.000

 EUDAIMON BY
    SKILL              0.851      0.071     11.906      0.000
    BELIEVE            0.999      0.078     12.847      0.000
    IDEAL              1.050      0.061     17.266      0.000
    BEST               1.096      0.065     16.729      0.000

 COMFORT  WITH
    EUDAIMONIA         0.097      0.085      1.145      0.252
    PLEASURE           0.458      0.071      6.491      0.000

 PLEASURE WITH
    EUDAIMONIA         0.543      0.065      8.377      0.000

 Intercepts
    RELAX              4.420      0.078     56.743      0.000
    SKILL              4.940      0.064     77.051      0.000
    BELIEVE            4.690      0.076     62.099      0.000
    PLEA               5.219      0.072     72.819      0.000
    IDEAL              5.168      0.065     79.796      0.000
    EASY               4.254      0.079     53.926      0.000
    BEST               5.161      0.066     77.701      0.000
    FUN                5.416      0.072     75.267      0.000

 Variances
    COMFORT            1.000      0.000    999.000    999.000
    PLEASURE           1.000      0.000    999.000    999.000
    EUDAIMONIA         1.000      0.000    999.000    999.000

 Residual Variances
    RELAX              1.313      0.240      5.482      0.000
    SKILL              1.037      0.127      8.172      0.000
    BELIEVE            1.448      0.159      9.115      0.000
    PLEA               0.804      0.141      5.686      0.000
    IDEAL              0.697      0.101      6.888      0.000
    EASY               0.525      0.352      1.493      0.135
    BEST               0.692      0.076      9.059      0.000
    FUN                0.775      0.136      5.687      0.000


STANDARDIZED MODEL RESULTS


STDYX Standardization

                                                    Two-Tailed
                    Estimate       S.E.  Est./S.E.    P-Value

 COMFORT  BY
    RELAX              0.704      0.065     10.889      0.000
    EASY               0.896      0.074     12.082      0.000

 PLEASURE BY
    FUN                0.806      0.041     19.724      0.000
    PLEA               0.797      0.040     20.042      0.000

 EUDAIMON BY
    SKILL              0.641      0.049     12.996      0.000
    BELIEVE            0.639      0.044     14.472      0.000
    IDEAL              0.783      0.034     23.337      0.000
    BEST               0.796      0.029     27.604      0.000

 COMFORT  WITH
    EUDAIMONIA         0.097      0.085      1.145      0.252
    PLEASURE           0.458      0.071      6.491      0.000

 PLEASURE WITH
    EUDAIMONIA         0.543      0.065      8.377      0.000

 Intercepts
    RELAX              2.740      0.103     26.574      0.000
    SKILL              3.723      0.136     27.395      0.000
    BELIEVE            2.998      0.118     25.364      0.000
    PLEA               3.516      0.136     25.767      0.000
    IDEAL              3.853      0.157     24.461      0.000
    EASY               2.604      0.093     27.993      0.000
    BEST               3.751      0.149     25.141      0.000
    FUN                3.645      0.151     24.188      0.000

 Variances
    COMFORT            1.000      0.000    999.000    999.000
    PLEASURE           1.000      0.000    999.000    999.000
    EUDAIMONIA         1.000      0.000    999.000    999.000

 Residual Variances
    RELAX              0.505      0.091      5.547      0.000
    SKILL              0.589      0.063      9.310      0.000
    BELIEVE            0.592      0.056     10.494      0.000
    PLEA               0.365      0.063      5.756      0.000
    IDEAL              0.387      0.053      7.376      0.000
    EASY               0.197      0.133      1.480      0.139
    BEST               0.366      0.046      7.963      0.000
    FUN                0.351      0.066      5.332      0.000


R-SQUARE

    Observed                                        Two-Tailed
    Variable        Estimate       S.E.  Est./S.E.    P-Value

    RELAX              0.495      0.091      5.445      0.000
    SKILL              0.411      0.063      6.498      0.000
    BELIEVE            0.408      0.056      7.236      0.000
    PLEA               0.635      0.063     10.021      0.000
    IDEAL              0.613      0.053     11.669      0.000
    EASY               0.803      0.133      6.041      0.000
    BEST               0.634      0.046     13.802      0.000
    FUN                0.649      0.066      9.862      0.000


QUALITY OF NUMERICAL RESULTS

     Condition Number for the Information Matrix              0.183E-02
       (ratio of smallest to largest eigenvalue)


MODEL MODIFICATION INDICES

Minimum M.I. value for printing the modification index    10.000

                                   M.I.     E.P.C.  Std E.P.C.  StdYX E.P.C.

ON/BY Statements

RELAX    ON PLEASURE /
PLEASURE BY RELAX                 10.191     0.674      0.674        0.418
RELAX    ON EUDAIMON /
EUDAIMON BY RELAX                 10.190     0.252      0.252        0.156
PLEA     ON COMFORT  /
COMFORT  BY PLEA                  11.681    -0.344     -0.344       -0.232
PLEA     ON EUDAIMON /
EUDAIMON BY PLEA                  11.685     0.424      0.424        0.286
EASY     ON PLEASURE /
PLEASURE BY EASY                  10.192    -0.869     -0.869       -0.532
EASY     ON EUDAIMON /
EUDAIMON BY EASY                  10.190    -0.325     -0.325       -0.199
FUN      ON COMFORT  /
COMFORT  BY FUN                   11.680     0.348      0.348        0.234
FUN      ON EUDAIMON /
EUDAIMON BY FUN                   11.685    -0.429     -0.429       -0.289

ON Statements

COMFORT  ON PLEA                  11.682    -0.393     -0.393       -0.584
COMFORT  ON FUN                   11.678     0.413      0.413        0.613
PLEASURE ON RELAX                 10.189    -0.802     -0.802       -1.293
PLEASURE ON EASY                  10.169     2.581      2.581        4.218
EUDAIMON ON RELAX                 10.190     0.170      0.170        0.274
EUDAIMON ON PLEA                  11.687     0.467      0.467        0.693
EUDAIMON ON EASY                  10.188    -0.548     -0.548       -0.895
EUDAIMON ON FUN                   11.685    -0.490     -0.490       -0.728
RELAX    ON IDEAL                 10.192     0.165      0.165        0.137
PLEA     ON IDEAL                 14.474     0.246      0.246        0.222
PLEA     ON EASY                  10.905    -0.180     -0.180       -0.199
EASY     ON PLEA                  10.387    -0.343     -0.343       -0.311
EASY     ON IDEAL                 10.808    -0.200     -0.200       -0.164
FUN      ON IDEAL                 14.983    -0.251     -0.251       -0.227
FUN      ON EASY                  12.138     0.193      0.193        0.212

WITH Statements

RELAX    WITH PLEASURE            10.186    -1.053     -1.053       -0.918
RELAX    WITH EUDAIMON            10.189     0.223      0.223        0.195
PLEA     WITH COMFORT             11.681    -0.316     -0.316       -0.353
PLEA     WITH EUDAIMON            11.686     0.375      0.375        0.419
EASY     WITH PLEASURE            10.182     1.357      1.357        1.872
EASY     WITH EUDAIMON            10.189    -0.288     -0.288       -0.397
FUN      WITH COMFORT             11.679     0.320      0.320        0.363
FUN      WITH EUDAIMON            11.686    -0.380     -0.380       -0.431


TECHNICAL 1 OUTPUT


     PARAMETER SPECIFICATION


           NU
              RELAX         SKILL         BELIEVE       PLEA          IDEAL
              ________      ________      ________      ________      ________
      1           0             0             0             0             0


           NU
              EASY          BEST          FUN
              ________      ________      ________
      1           0             0             0


           LAMBDA
              COMFORT       PLEASURE      EUDAIMON      RELAX         SKILL
              ________      ________      ________      ________      ________
 RELAX              0             0             0             0             0
 SKILL              0             0             0             0             0
 BELIEVE            0             0             0             0             0
 PLEA               0             0             0             0             0
 IDEAL              0             0             0             0             0
 EASY               0             0             0             0             0
 BEST               0             0             0             0             0
 FUN                0             0             0             0             0


           LAMBDA
              BELIEVE       PLEA          IDEAL         EASY          BEST
              ________      ________      ________      ________      ________
 RELAX              0             0             0             0             0
 SKILL              0             0             0             0             0
 BELIEVE            0             0             0             0             0
 PLEA               0             0             0             0             0
 IDEAL              0             0             0             0             0
 EASY               0             0             0             0             0
 BEST               0             0             0             0             0
 FUN                0             0             0             0             0


           LAMBDA
              FUN
              ________
 RELAX              0
 SKILL              0
 BELIEVE            0
 PLEA               0
 IDEAL              0
 EASY               0
 BEST               0
 FUN                0


           THETA
              RELAX         SKILL         BELIEVE       PLEA          IDEAL
              ________      ________      ________      ________      ________
 RELAX              0
 SKILL              0             0
 BELIEVE            0             0             0
 PLEA               0             0             0             0
 IDEAL              0             0             0             0             0
 EASY               0             0             0             0             0
 BEST               0             0             0             0             0
 FUN                0             0             0             0             0


           THETA
              EASY          BEST          FUN
              ________      ________      ________
 EASY               0
 BEST               0             0
 FUN                0             0             0


           ALPHA
              COMFORT       PLEASURE      EUDAIMON      RELAX         SKILL
              ________      ________      ________      ________      ________
      1           0             0             0             1             2


           ALPHA
              BELIEVE       PLEA          IDEAL         EASY          BEST
              ________      ________      ________      ________      ________
      1           3             4             5             6             7


           ALPHA
              FUN
              ________
      1           8


           BETA
              COMFORT       PLEASURE      EUDAIMON      RELAX         SKILL
              ________      ________      ________      ________      ________
 COMFORT            0             0             0             0             0
 PLEASURE           0             0             0             0             0
 EUDAIMON           0             0             0             0             0
 RELAX              9             0             0             0             0
 SKILL              0             0            10             0             0
 BELIEVE            0             0            11             0             0
 PLEA               0            12             0             0             0
 IDEAL              0             0            13             0             0
 EASY              14             0             0             0             0
 BEST               0             0            15             0             0
 FUN                0            16             0             0             0


           BETA
              BELIEVE       PLEA          IDEAL         EASY          BEST
              ________      ________      ________      ________      ________
 COMFORT            0             0             0             0             0
 PLEASURE           0             0             0             0             0
 EUDAIMON           0             0             0             0             0
 RELAX              0             0             0             0             0
 SKILL              0             0             0             0             0
 BELIEVE            0             0             0             0             0
 PLEA               0             0             0             0             0
 IDEAL              0             0             0             0             0
 EASY               0             0             0             0             0
 BEST               0             0             0             0             0
 FUN                0             0             0             0             0


           BETA
              FUN
              ________
 COMFORT            0
 PLEASURE           0
 EUDAIMON           0
 RELAX              0
 SKILL              0
 BELIEVE            0
 PLEA               0
 IDEAL              0
 EASY               0
 BEST               0
 FUN                0


           PSI
              COMFORT       PLEASURE      EUDAIMON      RELAX         SKILL
              ________      ________      ________      ________      ________
 COMFORT            0
 PLEASURE          17             0
 EUDAIMON          18            19             0
 RELAX              0             0             0            20
 SKILL              0             0             0             0            21
 BELIEVE            0             0             0             0             0
 PLEA               0             0             0             0             0
 IDEAL              0             0             0             0             0
 EASY               0             0             0             0             0
 BEST               0             0             0             0             0
 FUN                0             0             0             0             0


           PSI
              BELIEVE       PLEA          IDEAL         EASY          BEST
              ________      ________      ________      ________      ________
 BELIEVE           22
 PLEA               0            23
 IDEAL              0             0            24
 EASY               0             0             0            25
 BEST               0             0             0             0            26
 FUN                0             0             0             0             0


           PSI
              FUN
              ________
 FUN               27


     STARTING VALUES


           NU
              RELAX         SKILL         BELIEVE       PLEA          IDEAL
              ________      ________      ________      ________      ________
      1         0.000         0.000         0.000         0.000         0.000


           NU
              EASY          BEST          FUN
              ________      ________      ________
      1         0.000         0.000         0.000


           LAMBDA
              COMFORT       PLEASURE      EUDAIMON      RELAX         SKILL
              ________      ________      ________      ________      ________
 RELAX          0.000         0.000         0.000         1.000         0.000
 SKILL          0.000         0.000         0.000         0.000         1.000
 BELIEVE        0.000         0.000         0.000         0.000         0.000
 PLEA           0.000         0.000         0.000         0.000         0.000
 IDEAL          0.000         0.000         0.000         0.000         0.000
 EASY           0.000         0.000         0.000         0.000         0.000
 BEST           0.000         0.000         0.000         0.000         0.000
 FUN            0.000         0.000         0.000         0.000         0.000


           LAMBDA
              BELIEVE       PLEA          IDEAL         EASY          BEST
              ________      ________      ________      ________      ________
 RELAX          0.000         0.000         0.000         0.000         0.000
 SKILL          0.000         0.000         0.000         0.000         0.000
 BELIEVE        1.000         0.000         0.000         0.000         0.000
 PLEA           0.000         1.000         0.000         0.000         0.000
 IDEAL          0.000         0.000         1.000         0.000         0.000
 EASY           0.000         0.000         0.000         1.000         0.000
 BEST           0.000         0.000         0.000         0.000         1.000
 FUN            0.000         0.000         0.000         0.000         0.000


           LAMBDA
              FUN
              ________
 RELAX          0.000
 SKILL          0.000
 BELIEVE        0.000
 PLEA           0.000
 IDEAL          0.000
 EASY           0.000
 BEST           0.000
 FUN            1.000


           THETA
              RELAX         SKILL         BELIEVE       PLEA          IDEAL
              ________      ________      ________      ________      ________
 RELAX          0.000
 SKILL          0.000         0.000
 BELIEVE        0.000         0.000         0.000
 PLEA           0.000         0.000         0.000         0.000
 IDEAL          0.000         0.000         0.000         0.000         0.000
 EASY           0.000         0.000         0.000         0.000         0.000
 BEST           0.000         0.000         0.000         0.000         0.000
 FUN            0.000         0.000         0.000         0.000         0.000


           THETA
              EASY          BEST          FUN
              ________      ________      ________
 EASY           0.000
 BEST           0.000         0.000
 FUN            0.000         0.000         0.000


           ALPHA
              COMFORT       PLEASURE      EUDAIMON      RELAX         SKILL
              ________      ________      ________      ________      ________
      1         0.000         0.000         0.000         4.420         4.942


           ALPHA
              BELIEVE       PLEA          IDEAL         EASY          BEST
              ________      ________      ________      ________      ________
      1         4.690         5.219         5.168         4.254         5.161


           ALPHA
              FUN
              ________
      1         5.423


           BETA
              COMFORT       PLEASURE      EUDAIMON      RELAX         SKILL
              ________      ________      ________      ________      ________
 COMFORT        0.000         0.000         0.000         0.000         0.000
 PLEASURE       0.000         0.000         0.000         0.000         0.000
 EUDAIMON       0.000         0.000         0.000         0.000         0.000
 RELAX          1.000         0.000         0.000         0.000         0.000
 SKILL          0.000         0.000         1.000         0.000         0.000
 BELIEVE        0.000         0.000         1.000         0.000         0.000
 PLEA           0.000         1.000         0.000         0.000         0.000
 IDEAL          0.000         0.000         1.000         0.000         0.000
 EASY           1.000         0.000         0.000         0.000         0.000
 BEST           0.000         0.000         1.000         0.000         0.000
 FUN            0.000         1.000         0.000         0.000         0.000


           BETA
              BELIEVE       PLEA          IDEAL         EASY          BEST
              ________      ________      ________      ________      ________
 COMFORT        0.000         0.000         0.000         0.000         0.000
 PLEASURE       0.000         0.000         0.000         0.000         0.000
 EUDAIMON       0.000         0.000         0.000         0.000         0.000
 RELAX          0.000         0.000         0.000         0.000         0.000
 SKILL          0.000         0.000         0.000         0.000         0.000
 BELIEVE        0.000         0.000         0.000         0.000         0.000
 PLEA           0.000         0.000         0.000         0.000         0.000
 IDEAL          0.000         0.000         0.000         0.000         0.000
 EASY           0.000         0.000         0.000         0.000         0.000
 BEST           0.000         0.000         0.000         0.000         0.000
 FUN            0.000         0.000         0.000         0.000         0.000


           BETA
              FUN
              ________
 COMFORT        0.000
 PLEASURE       0.000
 EUDAIMON       0.000
 RELAX          0.000
 SKILL          0.000
 BELIEVE        0.000
 PLEA           0.000
 IDEAL          0.000
 EASY           0.000
 BEST           0.000
 FUN            0.000


           PSI
              COMFORT       PLEASURE      EUDAIMON      RELAX         SKILL
              ________      ________      ________      ________      ________
 COMFORT        1.000
 PLEASURE       0.000         1.000
 EUDAIMON       0.000         0.000         1.000
 RELAX          0.000         0.000         0.000         1.304
 SKILL          0.000         0.000         0.000         0.000         0.882
 BELIEVE        0.000         0.000         0.000         0.000         0.000
 PLEA           0.000         0.000         0.000         0.000         0.000
 IDEAL          0.000         0.000         0.000         0.000         0.000
 EASY           0.000         0.000         0.000         0.000         0.000
 BEST           0.000         0.000         0.000         0.000         0.000
 FUN            0.000         0.000         0.000         0.000         0.000


           PSI
              BELIEVE       PLEA          IDEAL         EASY          BEST
              ________      ________      ________      ________      ________
 BELIEVE        1.226
 PLEA           0.000         1.104
 IDEAL          0.000         0.000         0.902
 EASY           0.000         0.000         0.000         1.338
 BEST           0.000         0.000         0.000         0.000         0.948
 FUN            0.000         0.000         0.000         0.000         0.000


           PSI
              FUN
              ________
 FUN            1.097


DIAGRAM INFORMATION

  Use View Diagram under the Diagram menu in the Mplus Editor to view the diagram.
  If running Mplus from the Mplus Diagrammer, the diagram opens automatically.

  Diagram output
    d:\my stuff\dropbox\0_state of art\hema art methodology\analyses\revision2\7 eng.dgm

     Beginning Time:  21:57:08
        Ending Time:  21:57:08
       Elapsed Time:  00:00:00


MUTHEN & MUTHEN
3463 Stoner Ave.
Los Angeles, CA  90066

Tel: (310) 391-9971
Fax: (310) 391-8971
Web: www.StatModel.com
Support: Support@StatModel.com

Copyright (c) 1998-2013 Muthen & Muthen
