# Supplementary material for: Measuring hedonia and eudaimonia as motives for activities: cross-national investigation through traditional and Bayesian structural equation modeling
Source: Front Psychol. 2014 Sep 8;5:984. doi: 10.3389/fpsyg.2014.00984 (PMC4157462; doi:10.3389/fpsyg.2014.00984)
Supplement: Supplementary file 1 [file DataSheet1.ZIP › 7 pl.inp]

Title: CFA with 3 factors for the HEMA short scale(Polish version)

Data: 
File is "plsample.dat";

Variable: 
NAMES ARE gender age relax skill believe plea ideal enjoy easy best fun group; 
USEVARIABLES are relax skill believe plea ideal easy best fun; ! enjoy;
MISSING ARE all (-9); 
!Useobservations are group eq 1;
    
Analysis:
estimator=MLR;

Model:
 COMFORT BY relax*(h1); 
 COMFORT BY easy(h2); 
  
 PLEASURE BY fun*(h3); 
 PLEASURE BY plea (h4);
 
 EUDAIMONIA BY  skill*(e1); 
 EUDAIMONIA BY  believe(e2); 
 EUDAIMONIA BY  ideal(e3); 
 EUDAIMONIA BY  best(e4) ; 
 
COMFORT@1;
PLEASURE@1;
EUDAIMONIA@1;
COMFORT WITH EUDAIMONIA;
PLEASURE WITH EUDAIMONIA;
COMFORT WITH PLEASURE;

OUTPUT: sampstat; stdYX; modindices(all); tech1;


    
