# Supplementary material for: Measuring hedonia and eudaimonia as motives for activities: cross-national investigation through traditional and Bayesian structural equation modeling
Source: Front Psychol. 2014 Sep 8;5:984. doi: 10.3389/fpsyg.2014.00984 (PMC4157462; doi:10.3389/fpsyg.2014.00984)
Supplement: Supplementary file 1 [file DataSheet1.ZIP › 7 pl.out]

Mplus VERSION 7.11
MUTHEN & MUTHEN
07/30/2014   9:57 PM

INPUT INSTRUCTIONS

  Title: CFA with 3 factors for the HEMA short scale(Polish version)

  Data:
  File is "plsample.dat";

  Variable:
  NAMES ARE gender age relax skill believe plea ideal enjoy easy best fun group;
  USEVARIABLES are relax skill believe plea ideal easy best fun; ! enjoy;
  MISSING ARE all (-9);
  !Useobservations are group eq 1;

  Analysis:
  estimator=MLR;

  Model:
   COMFORT BY relax*(h1);
   COMFORT BY easy(h2);

   PLEASURE BY fun*(h3);
   PLEASURE BY plea (h4);

   EUDAIMONIA BY  skill*(e1);
   EUDAIMONIA BY  believe(e2);
   EUDAIMONIA BY  ideal(e3);
   EUDAIMONIA BY  best(e4) ;

  COMFORT@1;
  PLEASURE@1;
  EUDAIMONIA@1;
  COMFORT WITH EUDAIMONIA;
  PLEASURE WITH EUDAIMONIA;
  COMFORT WITH PLEASURE;

  OUTPUT: sampstat; stdYX; modindices(all); tech1;


INPUT READING TERMINATED NORMALLY


CFA with 3 factors for the HEMA short scale(Polish version)

SUMMARY OF ANALYSIS

Number of groups                                                 1
Number of observations                                         386

Number of dependent variables                                    8
Number of independent variables                                  0
Number of continuous latent variables                            3

Observed dependent variables

  Continuous
   RELAX       SKILL       BELIEVE     PLEA        IDEAL       EASY
   BEST        FUN

Continuous latent variables
   COMFORT     PLEASURE    EUDAIMON


Estimator                                                      MLR
Information matrix                                        OBSERVED
Maximum number of iterations                                  1000
Convergence criterion                                    0.500D-04
Maximum number of steepest descent iterations                   20
Maximum number of iterations for H1                           2000
Convergence criterion for H1                             0.100D-03

Input data file(s)
  plsample.dat

Input data format  FREE


SUMMARY OF DATA

     Number of missing data patterns             6


COVARIANCE COVERAGE OF DATA

Minimum covariance coverage value   0.100


     PROPORTION OF DATA PRESENT


           Covariance Coverage
              RELAX         SKILL         BELIEVE       PLEA          IDEAL
              ________      ________      ________      ________      ________
 RELAX          0.997
 SKILL          0.995         0.997
 BELIEVE        0.995         0.995         0.997
 PLEA           0.997         0.997         0.997         1.000
 IDEAL          0.997         0.997         0.997         1.000         1.000
 EASY           0.995         0.995         0.995         0.997         0.997
 BEST           0.995         0.995         0.995         0.997         0.997
 FUN            0.997         0.997         0.997         1.000         1.000


           Covariance Coverage
              EASY          BEST          FUN
              ________      ________      ________
 EASY           0.997
 BEST           0.995         0.997
 FUN            0.997         0.997         1.000


SAMPLE STATISTICS


     ESTIMATED SAMPLE STATISTICS


           Means
              RELAX         SKILL         BELIEVE       PLEA          IDEAL
              ________      ________      ________      ________      ________
      1         5.448         5.401         5.556         5.681         5.386


           Means
              EASY          BEST          FUN
              ________      ________      ________
      1         5.374         5.486         5.065


           Covariances
              RELAX         SKILL         BELIEVE       PLEA          IDEAL
              ________      ________      ________      ________      ________
 RELAX          1.518
 SKILL         -0.025         0.977
 BELIEVE        0.002         0.218         1.270
 PLEA           0.816         0.041         0.083         1.139
 IDEAL          0.092         0.426         0.374         0.229         1.460
 EASY           1.057         0.034         0.079         0.674         0.097
 BEST           0.370         0.280         0.365         0.284         0.524
 FUN            0.851        -0.057         0.018         0.769         0.128


           Covariances
              EASY          BEST          FUN
              ________      ________      ________
 EASY           1.488
 BEST           0.204         1.309
 FUN            0.631         0.367         1.656


           Correlations
              RELAX         SKILL         BELIEVE       PLEA          IDEAL
              ________      ________      ________      ________      ________
 RELAX          1.000
 SKILL         -0.020         1.000
 BELIEVE        0.002         0.196         1.000
 PLEA           0.621         0.039         0.069         1.000
 IDEAL          0.062         0.356         0.274         0.178         1.000
 EASY           0.703         0.028         0.057         0.518         0.066
 BEST           0.262         0.248         0.283         0.233         0.379
 FUN            0.537        -0.045         0.013         0.560         0.082


           Correlations
              EASY          BEST          FUN
              ________      ________      ________
 EASY           1.000
 BEST           0.146         1.000
 FUN            0.402         0.250         1.000


     MAXIMUM LOG-LIKELIHOOD VALUE FOR THE UNRESTRICTED (H1) MODEL IS -4387.339


THE MODEL ESTIMATION TERMINATED NORMALLY


MODEL FIT INFORMATION

Number of Free Parameters                       27

Loglikelihood

          H0 Value                       -4412.175
          H0 Scaling Correction Factor      1.1662
            for MLR
          H1 Value                       -4387.339
          H1 Scaling Correction Factor      1.1662
            for MLR

Information Criteria

          Akaike (AIC)                    8878.351
          Bayesian (BIC)                  8985.158
          Sample-Size Adjusted BIC        8899.490
            (n* = (n + 2) / 24)

Chi-Square Test of Model Fit

          Value                             42.597*
          Degrees of Freedom                    17
          P-Value                           0.0005
          Scaling Correction Factor         1.1661
            for MLR

*   The chi-square value for MLM, MLMV, MLR, ULSMV, WLSM and WLSMV cannot be used
    for chi-square difference testing in the regular way.  MLM, MLR and WLSM
    chi-square difference testing is described on the Mplus website.  MLMV, WLSMV,
    and ULSMV difference testing is done using the DIFFTEST option.

RMSEA (Root Mean Square Error Of Approximation)

          Estimate                           0.062
          90 Percent C.I.                    0.039  0.086
          Probability RMSEA <= .05           0.174

CFI/TLI

          CFI                                0.960
          TLI                                0.935

Chi-Square Test of Model Fit for the Baseline Model

          Value                            675.179
          Degrees of Freedom                    28
          P-Value                           0.0000

SRMR (Standardized Root Mean Square Residual)

          Value                              0.051


MODEL RESULTS

                                                    Two-Tailed
                    Estimate       S.E.  Est./S.E.    P-Value

 COMFORT  BY
    RELAX              1.149      0.059     19.520      0.000
    EASY               0.920      0.063     14.546      0.000

 PLEASURE BY
    FUN                0.882      0.068     12.908      0.000
    PLEA               0.873      0.047     18.481      0.000

 EUDAIMON BY
    SKILL              0.456      0.068      6.725      0.000
    BELIEVE            0.479      0.075      6.338      0.000
    IDEAL              0.806      0.097      8.317      0.000
    BEST               0.688      0.102      6.729      0.000

 COMFORT  WITH
    EUDAIMONIA         0.180      0.092      1.952      0.051
    PLEASURE           0.822      0.043     18.975      0.000

 PLEASURE WITH
    EUDAIMONIA         0.300      0.093      3.222      0.001

 Intercepts
    RELAX              5.448      0.063     86.879      0.000
    SKILL              5.401      0.050    107.185      0.000
    BELIEVE            5.556      0.057     96.750      0.000
    PLEA               5.681      0.054    104.570      0.000
    IDEAL              5.386      0.061     87.582      0.000
    EASY               5.373      0.062     86.442      0.000
    BEST               5.486      0.058     94.085      0.000
    FUN                5.065      0.066     77.316      0.000

 Variances
    COMFORT            1.000      0.000    999.000    999.000
    PLEASURE           1.000      0.000    999.000    999.000
    EUDAIMONIA         1.000      0.000    999.000    999.000

 Residual Variances
    RELAX              0.197      0.080      2.482      0.013
    SKILL              0.769      0.080      9.633      0.000
    BELIEVE            1.041      0.094     11.090      0.000
    PLEA               0.378      0.056      6.804      0.000
    IDEAL              0.810      0.150      5.412      0.000
    EASY               0.642      0.081      7.964      0.000
    BEST               0.836      0.125      6.674      0.000
    FUN                0.879      0.087     10.118      0.000


STANDARDIZED MODEL RESULTS


STDYX Standardization

                                                    Two-Tailed
                    Estimate       S.E.  Est./S.E.    P-Value

 COMFORT  BY
    RELAX              0.933      0.029     32.217      0.000
    EASY               0.754      0.036     20.913      0.000

 PLEASURE BY
    FUN                0.685      0.040     17.025      0.000
    PLEA               0.817      0.031     26.623      0.000

 EUDAIMON BY
    SKILL              0.462      0.066      7.010      0.000
    BELIEVE            0.425      0.062      6.819      0.000
    IDEAL              0.667      0.075      8.888      0.000
    BEST               0.601      0.081      7.444      0.000

 COMFORT  WITH
    EUDAIMONIA         0.180      0.092      1.952      0.051
    PLEASURE           0.822      0.043     18.975      0.000

 PLEASURE WITH
    EUDAIMONIA         0.300      0.093      3.222      0.001

 Intercepts
    RELAX              4.422      0.174     25.423      0.000
    SKILL              5.463      0.216     25.250      0.000
    BELIEVE            4.930      0.212     23.299      0.000
    PLEA               5.323      0.184     28.939      0.000
    IDEAL              4.458      0.164     27.206      0.000
    EASY               4.404      0.187     23.508      0.000
    BEST               4.795      0.202     23.742      0.000
    FUN                3.935      0.147     26.692      0.000

 Variances
    COMFORT            1.000      0.000    999.000    999.000
    PLEASURE           1.000      0.000    999.000    999.000
    EUDAIMONIA         1.000      0.000    999.000    999.000

 Residual Variances
    RELAX              0.130      0.054      2.406      0.016
    SKILL              0.787      0.061     12.949      0.000
    BELIEVE            0.820      0.053     15.500      0.000
    PLEA               0.332      0.050      6.611      0.000
    IDEAL              0.555      0.100      5.534      0.000
    EASY               0.431      0.054      7.927      0.000
    BEST               0.638      0.097      6.571      0.000
    FUN                0.531      0.055      9.622      0.000


R-SQUARE

    Observed                                        Two-Tailed
    Variable        Estimate       S.E.  Est./S.E.    P-Value

    RELAX              0.870      0.054     16.109      0.000
    SKILL              0.213      0.061      3.505      0.000
    BELIEVE            0.180      0.053      3.410      0.001
    PLEA               0.668      0.050     13.311      0.000
    IDEAL              0.445      0.100      4.444      0.000
    EASY               0.569      0.054     10.457      0.000
    BEST               0.362      0.097      3.722      0.000
    FUN                0.469      0.055      8.512      0.000


QUALITY OF NUMERICAL RESULTS

     Condition Number for the Information Matrix              0.590E-02
       (ratio of smallest to largest eigenvalue)


MODEL MODIFICATION INDICES

Minimum M.I. value for printing the modification index    10.000

                                   M.I.     E.P.C.  Std E.P.C.  StdYX E.P.C.

ON/BY Statements

BEST     ON COMFORT  /
COMFORT  BY BEST                  18.471     0.286      0.286        0.250
BEST     ON PLEASURE /
PLEASURE BY BEST                  16.316     0.299      0.299        0.262

ON Statements

EUDAIMON ON BEST                  10.639    -0.930     -0.930       -1.063
BEST     ON RELAX                 20.900     0.232      0.232        0.250
BEST     ON FUN                   15.387     0.188      0.188        0.212

WITH Statements

BEST     WITH EUDAIMON            10.650    -0.777     -0.777       -0.850
BEST     WITH RELAX               13.332     0.164      0.164        0.403


TECHNICAL 1 OUTPUT


     PARAMETER SPECIFICATION


           NU
              RELAX         SKILL         BELIEVE       PLEA          IDEAL
              ________      ________      ________      ________      ________
      1           0             0             0             0             0


           NU
              EASY          BEST          FUN
              ________      ________      ________
      1           0             0             0


           LAMBDA
              COMFORT       PLEASURE      EUDAIMON      RELAX         SKILL
              ________      ________      ________      ________      ________
 RELAX              0             0             0             0             0
 SKILL              0             0             0             0             0
 BELIEVE            0             0             0             0             0
 PLEA               0             0             0             0             0
 IDEAL              0             0             0             0             0
 EASY               0             0             0             0             0
 BEST               0             0             0             0             0
 FUN                0             0             0             0             0


           LAMBDA
              BELIEVE       PLEA          IDEAL         EASY          BEST
              ________      ________      ________      ________      ________
 RELAX              0             0             0             0             0
 SKILL              0             0             0             0             0
 BELIEVE            0             0             0             0             0
 PLEA               0             0             0             0             0
 IDEAL              0             0             0             0             0
 EASY               0             0             0             0             0
 BEST               0             0             0             0             0
 FUN                0             0             0             0             0


           LAMBDA
              FUN
              ________
 RELAX              0
 SKILL              0
 BELIEVE            0
 PLEA               0
 IDEAL              0
 EASY               0
 BEST               0
 FUN                0


           THETA
              RELAX         SKILL         BELIEVE       PLEA          IDEAL
              ________      ________      ________      ________      ________
 RELAX              0
 SKILL              0             0
 BELIEVE            0             0             0
 PLEA               0             0             0             0
 IDEAL              0             0             0             0             0
 EASY               0             0             0             0             0
 BEST               0             0             0             0             0
 FUN                0             0             0             0             0


           THETA
              EASY          BEST          FUN
              ________      ________      ________
 EASY               0
 BEST               0             0
 FUN                0             0             0


           ALPHA
              COMFORT       PLEASURE      EUDAIMON      RELAX         SKILL
              ________      ________      ________      ________      ________
      1           0             0             0             1             2


           ALPHA
              BELIEVE       PLEA          IDEAL         EASY          BEST
              ________      ________      ________      ________      ________
      1           3             4             5             6             7


           ALPHA
              FUN
              ________
      1           8


           BETA
              COMFORT       PLEASURE      EUDAIMON      RELAX         SKILL
              ________      ________      ________      ________      ________
 COMFORT            0             0             0             0             0
 PLEASURE           0             0             0             0             0
 EUDAIMON           0             0             0             0             0
 RELAX              9             0             0             0             0
 SKILL              0             0            10             0             0
 BELIEVE            0             0            11             0             0
 PLEA               0            12             0             0             0
 IDEAL              0             0            13             0             0
 EASY              14             0             0             0             0
 BEST               0             0            15             0             0
 FUN                0            16             0             0             0


           BETA
              BELIEVE       PLEA          IDEAL         EASY          BEST
              ________      ________      ________      ________      ________
 COMFORT            0             0             0             0             0
 PLEASURE           0             0             0             0             0
 EUDAIMON           0             0             0             0             0
 RELAX              0             0             0             0             0
 SKILL              0             0             0             0             0
 BELIEVE            0             0             0             0             0
 PLEA               0             0             0             0             0
 IDEAL              0             0             0             0             0
 EASY               0             0             0             0             0
 BEST               0             0             0             0             0
 FUN                0             0             0             0             0


           BETA
              FUN
              ________
 COMFORT            0
 PLEASURE           0
 EUDAIMON           0
 RELAX              0
 SKILL              0
 BELIEVE            0
 PLEA               0
 IDEAL              0
 EASY               0
 BEST               0
 FUN                0


           PSI
              COMFORT       PLEASURE      EUDAIMON      RELAX         SKILL
              ________      ________      ________      ________      ________
 COMFORT            0
 PLEASURE          17             0
 EUDAIMON          18            19             0
 RELAX              0             0             0            20
 SKILL              0             0             0             0            21
 BELIEVE            0             0             0             0             0
 PLEA               0             0             0             0             0
 IDEAL              0             0             0             0             0
 EASY               0             0             0             0             0
 BEST               0             0             0             0             0
 FUN                0             0             0             0             0


           PSI
              BELIEVE       PLEA          IDEAL         EASY          BEST
              ________      ________      ________      ________      ________
 BELIEVE           22
 PLEA               0            23
 IDEAL              0             0            24
 EASY               0             0             0            25
 BEST               0             0             0             0            26
 FUN                0             0             0             0             0


           PSI
              FUN
              ________
 FUN               27


     STARTING VALUES


           NU
              RELAX         SKILL         BELIEVE       PLEA          IDEAL
              ________      ________      ________      ________      ________
      1         0.000         0.000         0.000         0.000         0.000


           NU
              EASY          BEST          FUN
              ________      ________      ________
      1         0.000         0.000         0.000


           LAMBDA
              COMFORT       PLEASURE      EUDAIMON      RELAX         SKILL
              ________      ________      ________      ________      ________
 RELAX          0.000         0.000         0.000         1.000         0.000
 SKILL          0.000         0.000         0.000         0.000         1.000
 BELIEVE        0.000         0.000         0.000         0.000         0.000
 PLEA           0.000         0.000         0.000         0.000         0.000
 IDEAL          0.000         0.000         0.000         0.000         0.000
 EASY           0.000         0.000         0.000         0.000         0.000
 BEST           0.000         0.000         0.000         0.000         0.000
 FUN            0.000         0.000         0.000         0.000         0.000


           LAMBDA
              BELIEVE       PLEA          IDEAL         EASY          BEST
              ________      ________      ________      ________      ________
 RELAX          0.000         0.000         0.000         0.000         0.000
 SKILL          0.000         0.000         0.000         0.000         0.000
 BELIEVE        1.000         0.000         0.000         0.000         0.000
 PLEA           0.000         1.000         0.000         0.000         0.000
 IDEAL          0.000         0.000         1.000         0.000         0.000
 EASY           0.000         0.000         0.000         1.000         0.000
 BEST           0.000         0.000         0.000         0.000         1.000
 FUN            0.000         0.000         0.000         0.000         0.000


           LAMBDA
              FUN
              ________
 RELAX          0.000
 SKILL          0.000
 BELIEVE        0.000
 PLEA           0.000
 IDEAL          0.000
 EASY           0.000
 BEST           0.000
 FUN            1.000


           THETA
              RELAX         SKILL         BELIEVE       PLEA          IDEAL
              ________      ________      ________      ________      ________
 RELAX          0.000
 SKILL          0.000         0.000
 BELIEVE        0.000         0.000         0.000
 PLEA           0.000         0.000         0.000         0.000
 IDEAL          0.000         0.000         0.000         0.000         0.000
 EASY           0.000         0.000         0.000         0.000         0.000
 BEST           0.000         0.000         0.000         0.000         0.000
 FUN            0.000         0.000         0.000         0.000         0.000


           THETA
              EASY          BEST          FUN
              ________      ________      ________
 EASY           0.000
 BEST           0.000         0.000
 FUN            0.000         0.000         0.000


           ALPHA
              COMFORT       PLEASURE      EUDAIMON      RELAX         SKILL
              ________      ________      ________      ________      ________
      1         0.000         0.000         0.000         5.447         5.400


           ALPHA
              BELIEVE       PLEA          IDEAL         EASY          BEST
              ________      ________      ________      ________      ________
      1         5.556         5.681         5.386         5.377         5.486


           ALPHA
              FUN
              ________
      1         5.065


           BETA
              COMFORT       PLEASURE      EUDAIMON      RELAX         SKILL
              ________      ________      ________      ________      ________
 COMFORT        0.000         0.000         0.000         0.000         0.000
 PLEASURE       0.000         0.000         0.000         0.000         0.000
 EUDAIMON       0.000         0.000         0.000         0.000         0.000
 RELAX          1.000         0.000         0.000         0.000         0.000
 SKILL          0.000         0.000         1.000         0.000         0.000
 BELIEVE        0.000         0.000         1.000         0.000         0.000
 PLEA           0.000         1.000         0.000         0.000         0.000
 IDEAL          0.000         0.000         1.000         0.000         0.000
 EASY           1.000         0.000         0.000         0.000         0.000
 BEST           0.000         0.000         1.000         0.000         0.000
 FUN            0.000         1.000         0.000         0.000         0.000


           BETA
              BELIEVE       PLEA          IDEAL         EASY          BEST
              ________      ________      ________      ________      ________
 COMFORT        0.000         0.000         0.000         0.000         0.000
 PLEASURE       0.000         0.000         0.000         0.000         0.000
 EUDAIMON       0.000         0.000         0.000         0.000         0.000
 RELAX          0.000         0.000         0.000         0.000         0.000
 SKILL          0.000         0.000         0.000         0.000         0.000
 BELIEVE        0.000         0.000         0.000         0.000         0.000
 PLEA           0.000         0.000         0.000         0.000         0.000
 IDEAL          0.000         0.000         0.000         0.000         0.000
 EASY           0.000         0.000         0.000         0.000         0.000
 BEST           0.000         0.000         0.000         0.000         0.000
 FUN            0.000         0.000         0.000         0.000         0.000


           BETA
              FUN
              ________
 COMFORT        0.000
 PLEASURE       0.000
 EUDAIMON       0.000
 RELAX          0.000
 SKILL          0.000
 BELIEVE        0.000
 PLEA           0.000
 IDEAL          0.000
 EASY           0.000
 BEST           0.000
 FUN            0.000


           PSI
              COMFORT       PLEASURE      EUDAIMON      RELAX         SKILL
              ________      ________      ________      ________      ________
 COMFORT        1.000
 PLEASURE       0.000         1.000
 EUDAIMON       0.000         0.000         1.000
 RELAX          0.000         0.000         0.000         0.762
 SKILL          0.000         0.000         0.000         0.000         0.490
 BELIEVE        0.000         0.000         0.000         0.000         0.000
 PLEA           0.000         0.000         0.000         0.000         0.000
 IDEAL          0.000         0.000         0.000         0.000         0.000
 EASY           0.000         0.000         0.000         0.000         0.000
 BEST           0.000         0.000         0.000         0.000         0.000
 FUN            0.000         0.000         0.000         0.000         0.000


           PSI
              BELIEVE       PLEA          IDEAL         EASY          BEST
              ________      ________      ________      ________      ________
 BELIEVE        0.637
 PLEA           0.000         0.571
 IDEAL          0.000         0.000         0.732
 EASY           0.000         0.000         0.000         0.745
 BEST           0.000         0.000         0.000         0.000         0.656
 FUN            0.000         0.000         0.000         0.000         0.000


           PSI
              FUN
              ________
 FUN            0.830


DIAGRAM INFORMATION

  Use View Diagram under the Diagram menu in the Mplus Editor to view the diagram.
  If running Mplus from the Mplus Diagrammer, the diagram opens automatically.

  Diagram output
    d:\my stuff\dropbox\0_state of art\hema art methodology\analyses\revision2\7 pl.dgm

     Beginning Time:  21:57:16
        Ending Time:  21:57:16
       Elapsed Time:  00:00:00


MUTHEN & MUTHEN
3463 Stoner Ave.
Los Angeles, CA  90066

Tel: (310) 391-9971
Fax: (310) 391-8971
Web: www.StatModel.com
Support: Support@StatModel.com

Copyright (c) 1998-2013 Muthen & Muthen
