# Supplementary material for: Measuring hedonia and eudaimonia as motives for activities: cross-national investigation through traditional and Bayesian structural equation modeling
Source: Front Psychol. 2014 Sep 8;5:984. doi: 10.3389/fpsyg.2014.00984 (PMC4157462; doi:10.3389/fpsyg.2014.00984)
Supplement: Supplementary file 1 [file DataSheet1.ZIP › 8 pl.out]

Mplus VERSION 7.11
MUTHEN & MUTHEN
07/30/2014   9:57 PM

INPUT INSTRUCTIONS

  Title: CFA with 2 factors for the HEMA scale (Polish version)

  Data:
  File is "plsample.dat";

  Variable:
  NAMES ARE gender age relax skill believe plea ideal enjoy easy best fun group;
  USEVARIABLES are relax skill believe plea ideal easy best fun enjoy;
  MISSING ARE all (-9);
  Useobservations are group eq 0;

  Analysis:
  estimator=bayes;
  processors=3;
  Bconvergence=.01 ;
  Biterations = 500000 (20000);
  chains is 3;
  bseed = 100;

  Model:
   HEDONIA BY relax*(h1);
   HEDONIA BY easy(h2);
   HEDONIA BY fun(h3);
   HEDONIA BY plea (h4);
   HEDONIA by enjoy (h5);

   EUDAIMONIA BY  skill*(e1);
   EUDAIMONIA BY  believe(e2);
   EUDAIMONIA BY  ideal(e3);
   EUDAIMONIA BY  best(e4) ;

  HEDONIA@1;
  EUDAIMONIA@1;
  HEDONIA WITH EUDAIMONIA;


  OUTPUT:  stdYX; tech1;


INPUT READING TERMINATED NORMALLY


CFA with 2 factors for the HEMA scale (Polish version)

SUMMARY OF ANALYSIS

Number of groups                                                 1
Number of observations                                         197

Number of dependent variables                                    9
Number of independent variables                                  0
Number of continuous latent variables                            2

Observed dependent variables

  Continuous
   RELAX       SKILL       BELIEVE     PLEA        IDEAL       EASY
   BEST        FUN         ENJOY

Continuous latent variables
   HEDONIA     EUDAIMON


Estimator                                                    BAYES
Specifications for Bayesian Estimation
  Point estimate                                            MEDIAN
  Number of Markov chain Monte Carlo (MCMC) chains               3
  Random seed for the first chain                              100
  Starting value information                           UNPERTURBED
  Treatment of categorical mediator                         LATENT
  Algorithm used for Markov chain Monte Carlo           GIBBS(PX1)
  Convergence criterion                                  0.100D-01
  Maximum number of iterations                              500000
  K-th iteration used for thinning                               1

Input data file(s)
  plsample.dat
Input data format  FREE


SUMMARY OF DATA


COVARIANCE COVERAGE OF DATA

Minimum covariance coverage value   0.100

     Number of missing data patterns             4


     PROPORTION OF DATA PRESENT


           Covariance Coverage
              RELAX         SKILL         BELIEVE       PLEA          IDEAL
              ________      ________      ________      ________      ________
 RELAX          0.995
 SKILL          0.990         0.995
 BELIEVE        0.995         0.995         1.000
 PLEA           0.995         0.995         1.000         1.000
 IDEAL          0.995         0.995         1.000         1.000         1.000
 EASY           0.990         0.990         0.995         0.995         0.995
 BEST           0.995         0.995         1.000         1.000         1.000
 FUN            0.995         0.995         1.000         1.000         1.000
 ENJOY          0.995         0.995         1.000         1.000         1.000


           Covariance Coverage
              EASY          BEST          FUN           ENJOY
              ________      ________      ________      ________
 EASY           0.995
 BEST           0.995         1.000
 FUN            0.995         1.000         1.000
 ENJOY          0.995         1.000         1.000         1.000


THE MODEL ESTIMATION TERMINATED NORMALLY

     USE THE FBITERATIONS OPTION TO INCREASE THE NUMBER OF ITERATIONS BY A FACTOR
     OF AT LEAST TWO TO CHECK CONVERGENCE AND THAT THE PSR VALUE DOES NOT INCREASE.


MODEL FIT INFORMATION

Number of Free Parameters                              28

Bayesian Posterior Predictive Checking using Chi-Square

          95% Confidence Interval for the Difference Between
          the Observed and the Replicated Chi-Square Values

                                 19.542            70.055

          Posterior Predictive P-Value              0.000

Information Criterion

          Deviance (DIC)                         4908.759
          Estimated Number of Parameters (pD)      27.858
          Bayesian (BIC)                         5000.651


MODEL RESULTS

                                Posterior  One-Tailed         95% C.I.
                    Estimate       S.D.      P-Value   Lower 2.5%  Upper 2.5%  Significance

 HEDONIA  BY
    RELAX              1.099       0.074      0.000       0.959       1.251      *
    EASY               0.887       0.079      0.000       0.737       1.047      *
    FUN                0.864       0.088      0.000       0.698       1.045      *
    PLEA               0.836       0.067      0.000       0.708       0.974      *
    ENJOY              0.648       0.063      0.000       0.529       0.774      *

 EUDAIMON BY
    SKILL              0.498       0.098      0.000       0.305       0.689      *
    BELIEVE            0.512       0.095      0.000       0.327       0.701      *
    IDEAL              0.768       0.116      0.000       0.540       0.992      *
    BEST               0.611       0.105      0.000       0.407       0.820      *

 HEDONIA  WITH
    EUDAIMONIA         0.296       0.100      0.001       0.099       0.489      *

 Intercepts
    RELAX              5.517       0.089      0.000       5.340       5.691      *
    SKILL              5.431       0.076      0.000       5.284       5.582      *
    BELIEVE            5.677       0.076      0.000       5.528       5.827      *
    PLEA               5.709       0.076      0.000       5.559       5.859      *
    IDEAL              5.395       0.089      0.000       5.213       5.569      *
    EASY               5.483       0.087      0.000       5.309       5.649      *
    BEST               5.540       0.080      0.000       5.382       5.695      *
    FUN                5.039       0.096      0.000       4.853       5.228      *
    ENJOY              5.871       0.068      0.000       5.738       6.001      *

 Variances
    HEDONIA            1.000       0.000      0.000       1.000       1.000
    EUDAIMONIA         1.000       0.000      0.000       1.000       1.000

 Residual Variances
    RELAX              0.331       0.066      0.000       0.214       0.473      *
    SKILL              0.839       0.110      0.000       0.647       1.078      *
    BELIEVE            0.847       0.108      0.000       0.655       1.072      *
    PLEA               0.419       0.058      0.000       0.318       0.549      *
    IDEAL              0.895       0.158      0.000       0.598       1.224      *
    EASY               0.680       0.083      0.000       0.539       0.863      *
    BEST               0.841       0.130      0.000       0.591       1.110      *
    FUN                0.986       0.113      0.000       0.793       1.240      *
    ENJOY              0.465       0.055      0.000       0.371       0.585      *


STANDARDIZED MODEL RESULTS


STDYX Standardization

                                Posterior  One-Tailed         95% C.I.
                    Estimate       S.D.      P-Value   Lower 2.5%  Upper 2.5%  Significance
 HEDONIA  BY
    RELAX              0.886       0.026      0.000       0.827       0.930      *
    EASY               0.733       0.039      0.000       0.646       0.800      *
    FUN                0.657       0.046      0.000       0.558       0.738      *
    PLEA               0.791       0.035      0.000       0.712       0.851      *
    ENJOY              0.689       0.044      0.000       0.595       0.765      *

 EUDAIMON BY
    SKILL              0.477       0.085      0.000       0.299       0.631      *
    BELIEVE            0.485       0.080      0.000       0.319       0.633      *
    IDEAL              0.629       0.082      0.000       0.455       0.776      *
    BEST               0.553       0.085      0.000       0.379       0.714      *

 HEDONIA  WITH
    EUDAIMONIA         0.296       0.100      0.001       0.099       0.489      *

 Intercepts
    RELAX              4.449       0.233      0.000       3.986       4.912      *
    SKILL              5.192       0.279      0.000       4.656       5.740      *
    BELIEVE            5.380       0.282      0.000       4.829       5.938      *
    PLEA               5.393       0.281      0.000       4.850       5.947      *
    IDEAL              4.418       0.237      0.000       3.961       4.890      *
    EASY               4.524       0.242      0.000       4.061       5.006      *
    BEST               5.019       0.264      0.000       4.511       5.546      *
    FUN                3.819       0.206      0.000       3.428       4.234      *
    ENJOY              6.233       0.324      0.000       5.600       6.874      *

 Variances
    HEDONIA            1.000       0.000      0.000       1.000       1.000
    EUDAIMONIA         1.000       0.000      0.000       1.000       1.000

 Residual Variances
    RELAX              0.215       0.046      0.000       0.135       0.315      *
    SKILL              0.772       0.079      0.000       0.602       0.910      *
    BELIEVE            0.765       0.077      0.000       0.599       0.898      *
    PLEA               0.374       0.055      0.000       0.276       0.493      *
    IDEAL              0.604       0.101      0.000       0.398       0.792      *
    EASY               0.463       0.057      0.000       0.359       0.582      *
    BEST               0.694       0.094      0.000       0.490       0.856      *
    FUN                0.569       0.060      0.000       0.455       0.689      *
    ENJOY              0.526       0.059      0.000       0.415       0.646      *


R-SQUARE

                                Posterior  One-Tailed         95% C.I.
    Variable        Estimate       S.D.      P-Value   Lower 2.5%  Upper 2.5%

    RELAX              0.785       0.046      0.000       0.685       0.865
    SKILL              0.228       0.079      0.000       0.090       0.398
    BELIEVE            0.235       0.077      0.000       0.102       0.401
    PLEA               0.626       0.055      0.000       0.507       0.724
    IDEAL              0.396       0.101      0.000       0.207       0.602
    EASY               0.537       0.057      0.000       0.417       0.640
    BEST               0.306       0.094      0.000       0.144       0.510
    FUN                0.431       0.060      0.000       0.311       0.545
    ENJOY              0.474       0.059      0.000       0.354       0.585


TECHNICAL 1 OUTPUT


     PARAMETER SPECIFICATION


           NU
              RELAX         SKILL         BELIEVE       PLEA          IDEAL
              ________      ________      ________      ________      ________
 1                  1             2             3             4             5


           NU
              EASY          BEST          FUN           ENJOY
              ________      ________      ________      ________
 1                  6             7             8             9


           LAMBDA
              HEDONIA       EUDAIMON
              ________      ________
 RELAX             10             0
 SKILL              0            11
 BELIEVE            0            12
 PLEA              13             0
 IDEAL              0            14
 EASY              15             0
 BEST               0            16
 FUN               17             0
 ENJOY             18             0


           THETA
              RELAX         SKILL         BELIEVE       PLEA          IDEAL
              ________      ________      ________      ________      ________
 RELAX             19
 SKILL              0            20
 BELIEVE            0             0            21
 PLEA               0             0             0            22
 IDEAL              0             0             0             0            23
 EASY               0             0             0             0             0
 BEST               0             0             0             0             0
 FUN                0             0             0             0             0
 ENJOY              0             0             0             0             0


           THETA
              EASY          BEST          FUN           ENJOY
              ________      ________      ________      ________
 EASY              24
 BEST               0            25
 FUN                0             0            26
 ENJOY              0             0             0            27


           ALPHA
              HEDONIA       EUDAIMON
              ________      ________
 1                  0             0


           BETA
              HEDONIA       EUDAIMON
              ________      ________
 HEDONIA            0             0
 EUDAIMON           0             0


           PSI
              HEDONIA       EUDAIMON
              ________      ________
 HEDONIA            0
 EUDAIMON          28             0


     STARTING VALUES


           NU
              RELAX         SKILL         BELIEVE       PLEA          IDEAL
              ________      ________      ________      ________      ________
 1              5.510         5.429         5.675         5.706         5.391


           NU
              EASY          BEST          FUN           ENJOY
              ________      ________      ________      ________
 1              5.485         5.538         5.036         5.868


           LAMBDA
              HEDONIA       EUDAIMON
              ________      ________
 RELAX          1.000         0.000
 SKILL          0.000         1.000
 BELIEVE        0.000         1.000
 PLEA           1.000         0.000
 IDEAL          0.000         1.000
 EASY           1.000         0.000
 BEST           0.000         1.000
 FUN            1.000         0.000
 ENJOY          1.000         0.000


           THETA
              RELAX         SKILL         BELIEVE       PLEA          IDEAL
              ________      ________      ________      ________      ________
 RELAX          0.746
 SKILL          0.000         0.533
 BELIEVE        0.000         0.000         0.544
 PLEA           0.000         0.000         0.000         0.543
 IDEAL          0.000         0.000         0.000         0.000         0.727
 EASY           0.000         0.000         0.000         0.000         0.000
 BEST           0.000         0.000         0.000         0.000         0.000
 FUN            0.000         0.000         0.000         0.000         0.000
 ENJOY          0.000         0.000         0.000         0.000         0.000


           THETA
              EASY          BEST          FUN           ENJOY
              ________      ________      ________      ________
 EASY           0.710
 BEST           0.000         0.594
 FUN            0.000         0.000         0.844
 ENJOY          0.000         0.000         0.000         0.430


           ALPHA
              HEDONIA       EUDAIMON
              ________      ________
 1              0.000         0.000


           BETA
              HEDONIA       EUDAIMON
              ________      ________
 HEDONIA        0.000         0.000
 EUDAIMON       0.000         0.000


           PSI
              HEDONIA       EUDAIMON
              ________      ________
 HEDONIA        1.000
 EUDAIMON       0.000         1.000


     PRIORS FOR ALL PARAMETERS            PRIOR MEAN      PRIOR VARIANCE     PRIOR STD. DEV.

     Parameter 1~N(0.000,infinity)           0.0000            infinity            infinity
     Parameter 2~N(0.000,infinity)           0.0000            infinity            infinity
     Parameter 3~N(0.000,infinity)           0.0000            infinity            infinity
     Parameter 4~N(0.000,infinity)           0.0000            infinity            infinity
     Parameter 5~N(0.000,infinity)           0.0000            infinity            infinity
     Parameter 6~N(0.000,infinity)           0.0000            infinity            infinity
     Parameter 7~N(0.000,infinity)           0.0000            infinity            infinity
     Parameter 8~N(0.000,infinity)           0.0000            infinity            infinity
     Parameter 9~N(0.000,infinity)           0.0000            infinity            infinity
     Parameter 10~N(0.000,infinity)          0.0000            infinity            infinity
     Parameter 11~N(0.000,infinity)          0.0000            infinity            infinity
     Parameter 12~N(0.000,infinity)          0.0000            infinity            infinity
     Parameter 13~N(0.000,infinity)          0.0000            infinity            infinity
     Parameter 14~N(0.000,infinity)          0.0000            infinity            infinity
     Parameter 15~N(0.000,infinity)          0.0000            infinity            infinity
     Parameter 16~N(0.000,infinity)          0.0000            infinity            infinity
     Parameter 17~N(0.000,infinity)          0.0000            infinity            infinity
     Parameter 18~N(0.000,infinity)          0.0000            infinity            infinity
     Parameter 19~IG(-1.000,0.000)         infinity            infinity            infinity
     Parameter 20~IG(-1.000,0.000)         infinity            infinity            infinity
     Parameter 21~IG(-1.000,0.000)         infinity            infinity            infinity
     Parameter 22~IG(-1.000,0.000)         infinity            infinity            infinity
     Parameter 23~IG(-1.000,0.000)         infinity            infinity            infinity
     Parameter 24~IG(-1.000,0.000)         infinity            infinity            infinity
     Parameter 25~IG(-1.000,0.000)         infinity            infinity            infinity
     Parameter 26~IG(-1.000,0.000)         infinity            infinity            infinity
     Parameter 27~IG(-1.000,0.000)         infinity            infinity            infinity
     Parameter 28~IW(0.000,-3)


DIAGRAM INFORMATION

  Use View Diagram under the Diagram menu in the Mplus Editor to view the diagram.
  If running Mplus from the Mplus Diagrammer, the diagram opens automatically.

  Diagram output
    d:\my stuff\dropbox\0_state of art\hema art methodology\analyses\revision2\8 pl.dgm

     Beginning Time:  21:57:34
        Ending Time:  21:57:42
       Elapsed Time:  00:00:08


MUTHEN & MUTHEN
3463 Stoner Ave.
Los Angeles, CA  90066

Tel: (310) 391-9971
Fax: (310) 391-8971
Web: www.StatModel.com
Support: Support@StatModel.com

Copyright (c) 1998-2013 Muthen & Muthen
