# Supplementary material for: Measuring hedonia and eudaimonia as motives for activities: cross-national investigation through traditional and Bayesian structural equation modeling
Source: Front Psychol. 2014 Sep 8;5:984. doi: 10.3389/fpsyg.2014.00984 (PMC4157462; doi:10.3389/fpsyg.2014.00984)
Supplement: Supplementary file 1 [file DataSheet1.ZIP › 9 eng.out]

Mplus VERSION 7.11
MUTHEN & MUTHEN
07/30/2014   9:57 PM

INPUT INSTRUCTIONS

  Title: CFA with 3 factors for the HEMA scale (English version)
  with Bayesian estimator and noninformative priors

  Data:
  File is "engsample.dat";

  Variable:
  NAMES ARE gender age relax skill believe plea ideal enjoy easy best fun group;
  USEVARIABLES are relax skill believe plea ideal easy best fun enjoy;
  MISSING ARE all (-9);
  useobservations are group eq 0;

  Analysis:
  estimator=bayes;
  processors=3;
  Bconvergence=.01 ;
  Biterations = 500000 (20000);
  chains is 3;
  bseed = 100;

  Model:
   COMFORT BY relax*(h1);
   COMFORT BY easy(h2);

   PLEASURE BY fun*(h3);
   PLEASURE BY plea (h4);
   PLEASURE BY enjoy (h5);

   EUDAIMONIA BY  skill*(e1);
   EUDAIMONIA BY  believe(e2);
   EUDAIMONIA BY  ideal(e3);
   EUDAIMONIA BY  best(e4) ;

  COMFORT@1;
  PLEASURE@1;
  EUDAIMONIA@1;
  COMFORT WITH EUDAIMONIA;
  PLEASURE WITH EUDAIMONIA;
  COMFORT WITH PLEASURE;

  OUTPUT: stdYX; tech8; tech1;


INPUT READING TERMINATED NORMALLY


CFA with 3 factors for the HEMA scale (English version)
with Bayesian estimator and noninformative priors

SUMMARY OF ANALYSIS

Number of groups                                                 1
Number of observations                                         223

Number of dependent variables                                    9
Number of independent variables                                  0
Number of continuous latent variables                            3

Observed dependent variables

  Continuous
   RELAX       SKILL       BELIEVE     PLEA        IDEAL       EASY
   BEST        FUN         ENJOY

Continuous latent variables
   COMFORT     PLEASURE    EUDAIMON


Estimator                                                    BAYES
Specifications for Bayesian Estimation
  Point estimate                                            MEDIAN
  Number of Markov chain Monte Carlo (MCMC) chains               3
  Random seed for the first chain                              100
  Starting value information                           UNPERTURBED
  Treatment of categorical mediator                         LATENT
  Algorithm used for Markov chain Monte Carlo           GIBBS(PX1)
  Convergence criterion                                  0.100D-01
  Maximum number of iterations                              500000
  K-th iteration used for thinning                               1

Input data file(s)
  engsample.dat
Input data format  FREE


SUMMARY OF DATA


COVARIANCE COVERAGE OF DATA

Minimum covariance coverage value   0.100

     Number of missing data patterns             1


     PROPORTION OF DATA PRESENT


           Covariance Coverage
              RELAX         SKILL         BELIEVE       PLEA          IDEAL
              ________      ________      ________      ________      ________
 RELAX          1.000
 SKILL          1.000         1.000
 BELIEVE        1.000         1.000         1.000
 PLEA           1.000         1.000         1.000         1.000
 IDEAL          1.000         1.000         1.000         1.000         1.000
 EASY           1.000         1.000         1.000         1.000         1.000
 BEST           1.000         1.000         1.000         1.000         1.000
 FUN            1.000         1.000         1.000         1.000         1.000
 ENJOY          1.000         1.000         1.000         1.000         1.000


           Covariance Coverage
              EASY          BEST          FUN           ENJOY
              ________      ________      ________      ________
 EASY           1.000
 BEST           1.000         1.000
 FUN            1.000         1.000         1.000
 ENJOY          1.000         1.000         1.000         1.000


THE MODEL ESTIMATION TERMINATED NORMALLY

     USE THE FBITERATIONS OPTION TO INCREASE THE NUMBER OF ITERATIONS BY A FACTOR
     OF AT LEAST TWO TO CHECK CONVERGENCE AND THAT THE PSR VALUE DOES NOT INCREASE.


MODEL FIT INFORMATION

Number of Free Parameters                              30

Bayesian Posterior Predictive Checking using Chi-Square

          95% Confidence Interval for the Difference Between
          the Observed and the Replicated Chi-Square Values

                                  6.350            60.208

          Posterior Predictive P-Value              0.005

Information Criterion

          Deviance (DIC)                         6335.638
          Estimated Number of Parameters (pD)      29.952
          Bayesian (BIC)                         6437.736


MODEL RESULTS

                                Posterior  One-Tailed         95% C.I.
                    Estimate       S.D.      P-Value   Lower 2.5%  Upper 2.5%  Significance

 COMFORT  BY
    RELAX              1.355       0.161      0.000       1.055       1.671      *
    EASY               1.302       0.153      0.000       1.014       1.595      *

 PLEASURE BY
    FUN                1.185       0.084      0.000       1.023       1.357      *
    PLEA               1.287       0.083      0.000       1.131       1.459      *
    ENJOY              1.327       0.074      0.000       1.188       1.480      *

 EUDAIMON BY
    SKILL              0.950       0.087      0.000       0.783       1.121      *
    BELIEVE            0.966       0.101      0.000       0.777       1.171      *
    IDEAL              1.047       0.080      0.000       0.895       1.209      *
    BEST               1.019       0.081      0.000       0.863       1.185      *

 COMFORT  WITH
    EUDAIMONIA         0.125       0.091      0.091      -0.057       0.296
    PLEASURE           0.363       0.073      0.000       0.214       0.500      *

 PLEASURE WITH
    EUDAIMONIA         0.515       0.063      0.000       0.380       0.630      *

 Intercepts
    RELAX              4.471       0.114      0.000       4.247       4.688      *
    SKILL              5.011       0.091      0.000       4.835       5.189      *
    BELIEVE            4.794       0.102      0.000       4.598       4.995      *
    PLEA               5.251       0.100      0.000       5.057       5.452      *
    IDEAL              5.252       0.086      0.000       5.081       5.422      *
    EASY               4.379       0.110      0.000       4.168       4.595      *
    BEST               5.199       0.089      0.000       5.025       5.373      *
    FUN                5.568       0.099      0.000       5.377       5.768      *
    ENJOY              5.497       0.094      0.000       5.314       5.685      *

 Variances
    COMFORT            1.000       0.000      0.000       1.000       1.000
    PLEASURE           1.000       0.000      0.000       1.000       1.000
    EUDAIMONIA         1.000       0.000      0.000       1.000       1.000

 Residual Variances
    RELAX              1.064       0.376      0.000       0.249       1.709      *
    SKILL              0.924       0.111      0.000       0.723       1.160      *
    BELIEVE            1.353       0.152      0.000       1.088       1.685      *
    PLEA               0.611       0.089      0.000       0.455       0.802      *
    IDEAL              0.599       0.093      0.000       0.434       0.798      *
    EASY               0.939       0.339      0.000       0.258       1.531      *
    BEST               0.699       0.096      0.000       0.532       0.908      *
    FUN                0.813       0.097      0.000       0.645       1.026      *
    ENJOY              0.302       0.074      0.000       0.160       0.450      *


STANDARDIZED MODEL RESULTS


STDYX Standardization

                                Posterior  One-Tailed         95% C.I.
                    Estimate       S.D.      P-Value   Lower 2.5%  Upper 2.5%  Significance
 COMFORT  BY
    RELAX              0.794       0.081      0.000       0.645       0.957      *
    EASY               0.802       0.081      0.000       0.647       0.951      *

 PLEASURE BY
    FUN                0.796       0.029      0.000       0.731       0.846      *
    PLEA               0.855       0.025      0.000       0.800       0.898      *
    ENJOY              0.924       0.020      0.000       0.882       0.961      *

 EUDAIMON BY
    SKILL              0.703       0.043      0.000       0.609       0.779      *
    BELIEVE            0.639       0.048      0.000       0.536       0.725      *
    IDEAL              0.804       0.036      0.000       0.726       0.867      *
    BEST               0.773       0.037      0.000       0.691       0.837      *

 COMFORT  WITH
    EUDAIMONIA         0.125       0.091      0.091      -0.057       0.296
    PLEASURE           0.363       0.073      0.000       0.214       0.500      *

 PLEASURE WITH
    EUDAIMONIA         0.515       0.063      0.000       0.380       0.630      *

 Intercepts
    RELAX              2.629       0.139      0.000       2.359       2.905      *
    SKILL              3.707       0.188      0.000       3.342       4.076      *
    BELIEVE            3.163       0.165      0.000       2.844       3.494      *
    PLEA               3.485       0.175      0.000       3.144       3.830      *
    IDEAL              4.030       0.202      0.000       3.644       4.427      *
    EASY               2.701       0.143      0.000       2.422       2.981      *
    BEST               3.940       0.198      0.000       3.549       4.328      *
    FUN                3.734       0.187      0.000       3.373       4.109      *
    ENJOY              3.827       0.187      0.000       3.468       4.200      *

 Variances
    COMFORT            1.000       0.000      0.000       1.000       1.000
    PLEASURE           1.000       0.000      0.000       1.000       1.000
    EUDAIMONIA         1.000       0.000      0.000       1.000       1.000

 Residual Variances
    RELAX              0.370       0.130      0.000       0.085       0.584      *
    SKILL              0.505       0.060      0.000       0.393       0.629      *
    BELIEVE            0.592       0.061      0.000       0.474       0.712      *
    PLEA               0.270       0.042      0.000       0.194       0.360      *
    IDEAL              0.353       0.057      0.000       0.249       0.473      *
    EASY               0.357       0.129      0.000       0.096       0.582      *
    BEST               0.402       0.057      0.000       0.300       0.522      *
    FUN                0.367       0.046      0.000       0.284       0.465      *
    ENJOY              0.147       0.037      0.000       0.076       0.222      *


R-SQUARE

                                Posterior  One-Tailed         95% C.I.
    Variable        Estimate       S.D.      P-Value   Lower 2.5%  Upper 2.5%

    RELAX              0.630       0.130      0.000       0.416       0.915
    SKILL              0.495       0.060      0.000       0.371       0.607
    BELIEVE            0.408       0.061      0.000       0.287       0.526
    PLEA               0.730       0.042      0.000       0.640       0.806
    IDEAL              0.647       0.057      0.000       0.527       0.751
    EASY               0.643       0.129      0.000       0.418       0.904
    BEST               0.598       0.057      0.000       0.478       0.700
    FUN                0.633       0.046      0.000       0.535       0.716
    ENJOY              0.853       0.037      0.000       0.778       0.924


TECHNICAL 1 OUTPUT


     PARAMETER SPECIFICATION


           NU
              RELAX         SKILL         BELIEVE       PLEA          IDEAL
              ________      ________      ________      ________      ________
 1                  1             2             3             4             5


           NU
              EASY          BEST          FUN           ENJOY
              ________      ________      ________      ________
 1                  6             7             8             9


           LAMBDA
              COMFORT       PLEASURE      EUDAIMON
              ________      ________      ________
 RELAX             10             0             0
 SKILL              0             0            11
 BELIEVE            0             0            12
 PLEA               0            13             0
 IDEAL              0             0            14
 EASY              15             0             0
 BEST               0             0            16
 FUN                0            17             0
 ENJOY              0            18             0


           THETA
              RELAX         SKILL         BELIEVE       PLEA          IDEAL
              ________      ________      ________      ________      ________
 RELAX             19
 SKILL              0            20
 BELIEVE            0             0            21
 PLEA               0             0             0            22
 IDEAL              0             0             0             0            23
 EASY               0             0             0             0             0
 BEST               0             0             0             0             0
 FUN                0             0             0             0             0
 ENJOY              0             0             0             0             0


           THETA
              EASY          BEST          FUN           ENJOY
              ________      ________      ________      ________
 EASY              24
 BEST               0            25
 FUN                0             0            26
 ENJOY              0             0             0            27


           ALPHA
              COMFORT       PLEASURE      EUDAIMON
              ________      ________      ________
 1                  0             0             0


           BETA
              COMFORT       PLEASURE      EUDAIMON
              ________      ________      ________
 COMFORT            0             0             0
 PLEASURE           0             0             0
 EUDAIMON           0             0             0


           PSI
              COMFORT       PLEASURE      EUDAIMON
              ________      ________      ________
 COMFORT            0
 PLEASURE          28             0
 EUDAIMON          29            30             0


     STARTING VALUES


           NU
              RELAX         SKILL         BELIEVE       PLEA          IDEAL
              ________      ________      ________      ________      ________
 1              4.471         5.009         4.794         5.251         5.251


           NU
              EASY          BEST          FUN           ENJOY
              ________      ________      ________      ________
 1              4.381         5.197         5.570         5.498


           LAMBDA
              COMFORT       PLEASURE      EUDAIMON
              ________      ________      ________
 RELAX          1.000         0.000         0.000
 SKILL          0.000         0.000         1.000
 BELIEVE        0.000         0.000         1.000
 PLEA           0.000         1.000         0.000
 IDEAL          0.000         0.000         1.000
 EASY           1.000         0.000         0.000
 BEST           0.000         0.000         1.000
 FUN            0.000         1.000         0.000
 ENJOY          0.000         1.000         0.000


           THETA
              RELAX         SKILL         BELIEVE       PLEA          IDEAL
              ________      ________      ________      ________      ________
 RELAX          1.413
 SKILL          0.000         0.892
 BELIEVE        0.000         0.000         1.123
 PLEA           0.000         0.000         0.000         1.112
 IDEAL          0.000         0.000         0.000         0.000         0.829
 EASY           0.000         0.000         0.000         0.000         0.000
 BEST           0.000         0.000         0.000         0.000         0.000
 FUN            0.000         0.000         0.000         0.000         0.000
 ENJOY          0.000         0.000         0.000         0.000         0.000


           THETA
              EASY          BEST          FUN           ENJOY
              ________      ________      ________      ________
 EASY           1.285
 BEST           0.000         0.850
 FUN            0.000         0.000         1.087
 ENJOY          0.000         0.000         0.000         1.008


           ALPHA
              COMFORT       PLEASURE      EUDAIMON
              ________      ________      ________
 1              0.000         0.000         0.000


           BETA
              COMFORT       PLEASURE      EUDAIMON
              ________      ________      ________
 COMFORT        0.000         0.000         0.000
 PLEASURE       0.000         0.000         0.000
 EUDAIMON       0.000         0.000         0.000


           PSI
              COMFORT       PLEASURE      EUDAIMON
              ________      ________      ________
 COMFORT        1.000
 PLEASURE       0.000         1.000
 EUDAIMON       0.000         0.000         1.000


     PRIORS FOR ALL PARAMETERS            PRIOR MEAN      PRIOR VARIANCE     PRIOR STD. DEV.

     Parameter 1~N(0.000,infinity)           0.0000            infinity            infinity
     Parameter 2~N(0.000,infinity)           0.0000            infinity            infinity
     Parameter 3~N(0.000,infinity)           0.0000            infinity            infinity
     Parameter 4~N(0.000,infinity)           0.0000            infinity            infinity
     Parameter 5~N(0.000,infinity)           0.0000            infinity            infinity
     Parameter 6~N(0.000,infinity)           0.0000            infinity            infinity
     Parameter 7~N(0.000,infinity)           0.0000            infinity            infinity
     Parameter 8~N(0.000,infinity)           0.0000            infinity            infinity
     Parameter 9~N(0.000,infinity)           0.0000            infinity            infinity
     Parameter 10~N(0.000,infinity)          0.0000            infinity            infinity
     Parameter 11~N(0.000,infinity)          0.0000            infinity            infinity
     Parameter 12~N(0.000,infinity)          0.0000            infinity            infinity
     Parameter 13~N(0.000,infinity)          0.0000            infinity            infinity
     Parameter 14~N(0.000,infinity)          0.0000            infinity            infinity
     Parameter 15~N(0.000,infinity)          0.0000            infinity            infinity
     Parameter 16~N(0.000,infinity)          0.0000            infinity            infinity
     Parameter 17~N(0.000,infinity)          0.0000            infinity            infinity
     Parameter 18~N(0.000,infinity)          0.0000            infinity            infinity
     Parameter 19~IG(-1.000,0.000)         infinity            infinity            infinity
     Parameter 20~IG(-1.000,0.000)         infinity            infinity            infinity
     Parameter 21~IG(-1.000,0.000)         infinity            infinity            infinity
     Parameter 22~IG(-1.000,0.000)         infinity            infinity            infinity
     Parameter 23~IG(-1.000,0.000)         infinity            infinity            infinity
     Parameter 24~IG(-1.000,0.000)         infinity            infinity            infinity
     Parameter 25~IG(-1.000,0.000)         infinity            infinity            infinity
     Parameter 26~IG(-1.000,0.000)         infinity            infinity            infinity
     Parameter 27~IG(-1.000,0.000)         infinity            infinity            infinity
     Parameter 28~IW(0.000,-4)
     Parameter 29~IW(0.000,-4)
     Parameter 30~IW(0.000,-4)


TECHNICAL 8 OUTPUT


     Simulated prior distributions

     Parameter       Prior Mean  Prior Variance  Prior Std. Dev.


     Parameter 1 Improper Prior
     Parameter 2 Improper Prior
     Parameter 3 Improper Prior
     Parameter 4 Improper Prior
     Parameter 5 Improper Prior
     Parameter 6 Improper Prior
     Parameter 7 Improper Prior
     Parameter 8 Improper Prior
     Parameter 9 Improper Prior
     Parameter 10 Improper Prior
     Parameter 11 Improper Prior
     Parameter 12 Improper Prior
     Parameter 13 Improper Prior
     Parameter 14 Improper Prior
     Parameter 15 Improper Prior
     Parameter 16 Improper Prior
     Parameter 17 Improper Prior
     Parameter 18 Improper Prior
     Parameter 19 Improper Prior
     Parameter 20 Improper Prior
     Parameter 21 Improper Prior
     Parameter 22 Improper Prior
     Parameter 23 Improper Prior
     Parameter 24 Improper Prior
     Parameter 25 Improper Prior
     Parameter 26 Improper Prior
     Parameter 27 Improper Prior
     Parameter 28 Improper Prior
     Parameter 29 Improper Prior
     Parameter 30 Improper Prior


   TECHNICAL 8 OUTPUT FOR BAYES ESTIMATION

                     POTENTIAL       PARAMETER WITH
     ITERATION    SCALE REDUCTION      HIGHEST PSR
     100              2.811               1
     200              2.583               19
     300              1.304               24
     400              1.280               24
     500              1.088               19
     600              1.102               25
     700              1.168               9
     800              1.102               10
     900              1.113               19
     1000             1.903               19
     1100             1.945               19
     1200             1.346               10
     1300             1.101               27
     1400             1.376               19
     1500             1.704               19
     1600             1.496               19
     1700             1.197               19
     1800             1.075               19
     1900             1.049               1
     2000             1.084               10
     2100             1.169               19
     2200             1.200               24
     2300             1.291               24
     2400             1.295               24
     2500             1.185               24
     2600             1.102               24
     2700             1.067               24
     2800             1.131               24
     2900             1.067               24
     3000             1.042               9
     3100             1.107               9
     3200             1.073               9
     3300             1.063               9
     3400             1.056               9
     3500             1.094               9
     3600             1.102               9
     3700             1.061               9
     3800             1.037               5
     3900             1.032               5
     4000             1.013               17
     4100             1.025               19
     4200             1.045               19
     4300             1.026               19
     4400             1.039               19
     4500             1.048               19
     4600             1.045               19
     4700             1.037               19
     4800             1.024               27
     4900             1.028               5
     5000             1.023               5
     5100             1.037               9
     5200             1.051               9
     5300             1.050               24
     5400             1.069               24
     5500             1.104               19
     5600             1.073               19
     5700             1.054               9
     5800             1.049               9
     5900             1.033               9
     6000             1.031               9
     6100             1.023               9
     6200             1.011               9
     6300             1.010               8
     6400             1.022               24
     6500             1.068               24
     6600             1.080               24
     6700             1.029               24
     6800             1.015               19
     6900             1.028               19
     7000             1.020               24
     7100             1.031               24
     7200             1.031               24
     7300             1.032               24
     7400             1.041               24
     7500             1.061               19
     7600             1.051               19
     7700             1.043               24
     7800             1.039               19
     7900             1.054               19
     8000             1.079               19
     8100             1.063               19
     8200             1.058               19
     8300             1.045               19
     8400             1.032               10
     8500             1.015               10
     8600             1.007               10
     8700             1.004               23
     8800             1.005               23
     8900             1.010               24
     9000             1.027               24
     9100             1.027               24
     9200             1.021               24
     9300             1.023               24
     9400             1.016               24
     9500             1.010               23
     9600             1.009               23
     9700             1.008               23
     9800             1.018               19
     9900             1.035               19
     10000            1.026               19
     10100            1.024               19
     10200            1.025               19
     10300            1.023               19
     10400            1.023               24
     10500            1.023               19
     10600            1.034               19
     10700            1.041               19
     10800            1.050               19
     10900            1.058               19
     11000            1.058               19
     11100            1.055               19
     11200            1.059               19
     11300            1.057               19
     11400            1.050               19
     11500            1.048               19
     11600            1.044               19
     11700            1.043               19
     11800            1.039               19
     11900            1.045               19
     12000            1.051               19
     12100            1.040               19
     12200            1.045               19
     12300            1.055               19
     12400            1.062               19
     12500            1.057               19
     12600            1.033               19
     12700            1.016               19
     12800            1.009               19
     12900            1.004               6
     13000            1.003               6
     13100            1.009               24
     13200            1.008               24
     13300            1.006               5
     13400            1.006               5
     13500            1.004               2
     13600            1.003               2
     13700            1.004               5
     13800            1.004               5
     13900            1.003               5
     14000            1.003               5
     14100            1.003               5
     14200            1.002               5
     14300            1.002               5
     14400            1.002               28
     14500            1.002               28
     14600            1.002               6
     14700            1.003               6
     14800            1.007               24
     14900            1.009               24
     15000            1.010               24
     15100            1.005               24
     15200            1.002               6
     15300            1.001               6
     15400            1.002               6
     15500            1.003               6
     15600            1.004               9
     15700            1.003               9
     15800            1.002               9
     15900            1.002               19
     16000            1.004               19
     16100            1.004               19
     16200            1.009               19
     16300            1.019               19
     16400            1.028               19
     16500            1.026               19
     16600            1.028               19
     16700            1.021               19
     16800            1.019               19
     16900            1.020               19
     17000            1.030               19
     17100            1.039               19
     17200            1.045               19
     17300            1.043               19
     17400            1.038               19
     17500            1.038               19
     17600            1.045               19
     17700            1.044               19
     17800            1.042               19
     17900            1.039               19
     18000            1.043               19
     18100            1.041               19
     18200            1.044               19
     18300            1.053               19
     18400            1.050               19
     18500            1.044               19
     18600            1.036               19
     18700            1.031               19
     18800            1.022               24
     18900            1.013               24
     19000            1.010               24
     19100            1.012               19
     19200            1.016               19
     19300            1.016               19
     19400            1.015               19
     19500            1.017               19
     19600            1.018               19
     19700            1.015               19
     19800            1.012               19
     19900            1.014               19
     20000            1.013               19


DIAGRAM INFORMATION

  Use View Diagram under the Diagram menu in the Mplus Editor to view the diagram.
  If running Mplus from the Mplus Diagrammer, the diagram opens automatically.

  Diagram output
    d:\my stuff\dropbox\0_state of art\hema art methodology\analyses\revision2\9 eng.dgm

     Beginning Time:  21:57:49
        Ending Time:  21:57:56
       Elapsed Time:  00:00:07


MUTHEN & MUTHEN
3463 Stoner Ave.
Los Angeles, CA  90066

Tel: (310) 391-9971
Fax: (310) 391-8971
Web: www.StatModel.com
Support: Support@StatModel.com

Copyright (c) 1998-2013 Muthen & Muthen
