# Supplementary material for: Measuring hedonia and eudaimonia as motives for activities: cross-national investigation through traditional and Bayesian structural equation modeling
Source: Front Psychol. 2014 Sep 8;5:984. doi: 10.3389/fpsyg.2014.00984 (PMC4157462; doi:10.3389/fpsyg.2014.00984)
Supplement: Supplementary file 1 [file DataSheet1.ZIP › 9 pl.inp]

Title: CFA with 3 factors for the HEMA scale (Polish version) 
with Bayesian estimator and noninformative priors

Data: 
File is "plsample.dat";

Variable: 
NAMES ARE gender age relax skill believe plea ideal enjoy easy best fun group;
USEVARIABLES are relax skill believe plea ideal easy best fun enjoy;
MISSING ARE all (-9); 
useobservations are group eq 0;    

Analysis:
estimator=bayes;
processors=3;
Bconvergence=.01 ;
Biterations = 500000 (20000);
chains is 3;
bseed = 100;

Model:
 COMFORT BY relax*(h1); 
 COMFORT BY easy(h2); 
  
 PLEASURE BY fun*(h3); 
 PLEASURE BY plea (h4);
 PLEASURE BY enjoy (h5);

 EUDAIMONIA BY  skill*(e1); 
 EUDAIMONIA BY  believe(e2); 
 EUDAIMONIA BY  ideal(e3); 
 EUDAIMONIA BY  best(e4) ; 
 
COMFORT@1;
PLEASURE@1;
EUDAIMONIA@1;
COMFORT WITH EUDAIMONIA;
PLEASURE WITH EUDAIMONIA;
COMFORT WITH PLEASURE;
 
OUTPUT: stdYX; tech8; tech1;


    
