# Supplementary material for: Measuring hedonia and eudaimonia as motives for activities: cross-national investigation through traditional and Bayesian structural equation modeling
Source: Front Psychol. 2014 Sep 8;5:984. doi: 10.3389/fpsyg.2014.00984 (PMC4157462; doi:10.3389/fpsyg.2014.00984)
Supplement: Supplementary file 1 [file DataSheet1.ZIP › 9 pl.out]

Mplus VERSION 7.11
MUTHEN & MUTHEN
07/30/2014   9:58 PM

INPUT INSTRUCTIONS

  Title: CFA with 3 factors for the HEMA scale (Polish version)
  with Bayesian estimator and noninformative priors

  Data:
  File is "plsample.dat";

  Variable:
  NAMES ARE gender age relax skill believe plea ideal enjoy easy best fun group;
  USEVARIABLES are relax skill believe plea ideal easy best fun enjoy;
  MISSING ARE all (-9);
  useobservations are group eq 0;

  Analysis:
  estimator=bayes;
  processors=3;
  Bconvergence=.01 ;
  Biterations = 500000 (20000);
  chains is 3;
  bseed = 100;

  Model:
   COMFORT BY relax*(h1);
   COMFORT BY easy(h2);

   PLEASURE BY fun*(h3);
   PLEASURE BY plea (h4);
   PLEASURE BY enjoy (h5);

   EUDAIMONIA BY  skill*(e1);
   EUDAIMONIA BY  believe(e2);
   EUDAIMONIA BY  ideal(e3);
   EUDAIMONIA BY  best(e4) ;

  COMFORT@1;
  PLEASURE@1;
  EUDAIMONIA@1;
  COMFORT WITH EUDAIMONIA;
  PLEASURE WITH EUDAIMONIA;
  COMFORT WITH PLEASURE;

  OUTPUT: stdYX; tech8; tech1;


INPUT READING TERMINATED NORMALLY


CFA with 3 factors for the HEMA scale (Polish version)
with Bayesian estimator and noninformative priors

SUMMARY OF ANALYSIS

Number of groups                                                 1
Number of observations                                         197

Number of dependent variables                                    9
Number of independent variables                                  0
Number of continuous latent variables                            3

Observed dependent variables

  Continuous
   RELAX       SKILL       BELIEVE     PLEA        IDEAL       EASY
   BEST        FUN         ENJOY

Continuous latent variables
   COMFORT     PLEASURE    EUDAIMON


Estimator                                                    BAYES
Specifications for Bayesian Estimation
  Point estimate                                            MEDIAN
  Number of Markov chain Monte Carlo (MCMC) chains               3
  Random seed for the first chain                              100
  Starting value information                           UNPERTURBED
  Treatment of categorical mediator                         LATENT
  Algorithm used for Markov chain Monte Carlo           GIBBS(PX1)
  Convergence criterion                                  0.100D-01
  Maximum number of iterations                              500000
  K-th iteration used for thinning                               1

Input data file(s)
  plsample.dat
Input data format  FREE


SUMMARY OF DATA


COVARIANCE COVERAGE OF DATA

Minimum covariance coverage value   0.100

     Number of missing data patterns             4


     PROPORTION OF DATA PRESENT


           Covariance Coverage
              RELAX         SKILL         BELIEVE       PLEA          IDEAL
              ________      ________      ________      ________      ________
 RELAX          0.995
 SKILL          0.990         0.995
 BELIEVE        0.995         0.995         1.000
 PLEA           0.995         0.995         1.000         1.000
 IDEAL          0.995         0.995         1.000         1.000         1.000
 EASY           0.990         0.990         0.995         0.995         0.995
 BEST           0.995         0.995         1.000         1.000         1.000
 FUN            0.995         0.995         1.000         1.000         1.000
 ENJOY          0.995         0.995         1.000         1.000         1.000


           Covariance Coverage
              EASY          BEST          FUN           ENJOY
              ________      ________      ________      ________
 EASY           0.995
 BEST           0.995         1.000
 FUN            0.995         1.000         1.000
 ENJOY          0.995         1.000         1.000         1.000


THE MODEL ESTIMATION TERMINATED NORMALLY

     USE THE FBITERATIONS OPTION TO INCREASE THE NUMBER OF ITERATIONS BY A FACTOR
     OF AT LEAST TWO TO CHECK CONVERGENCE AND THAT THE PSR VALUE DOES NOT INCREASE.


MODEL FIT INFORMATION

Number of Free Parameters                              30

Bayesian Posterior Predictive Checking using Chi-Square

          95% Confidence Interval for the Difference Between
          the Observed and the Replicated Chi-Square Values

                                  0.267            55.222

          Posterior Predictive P-Value              0.024

Information Criterion

          Deviance (DIC)                         4895.073
          Estimated Number of Parameters (pD)      31.734
          Bayesian (BIC)                         4989.700


MODEL RESULTS

                                Posterior  One-Tailed         95% C.I.
                    Estimate       S.D.      P-Value   Lower 2.5%  Upper 2.5%  Significance

 COMFORT  BY
    RELAX              1.149       0.071      0.000       1.008       1.290      *
    EASY               0.890       0.078      0.000       0.742       1.048      *

 PLEASURE BY
    FUN                0.858       0.088      0.000       0.689       1.037      *
    PLEA               0.830       0.067      0.000       0.701       0.965      *
    ENJOY              0.680       0.063      0.000       0.561       0.807      *

 EUDAIMON BY
    SKILL              0.494       0.093      0.000       0.313       0.676      *
    BELIEVE            0.487       0.094      0.000       0.306       0.671      *
    IDEAL              0.795       0.112      0.000       0.579       1.016      *
    BEST               0.607       0.101      0.000       0.409       0.808      *

 COMFORT  WITH
    EUDAIMONIA         0.200       0.106      0.032      -0.010       0.403
    PLEASURE           0.930       0.049      0.000       0.821       0.992      *

 PLEASURE WITH
    EUDAIMONIA         0.432       0.112      0.000       0.204       0.637      *

 Intercepts
    RELAX              5.514       0.089      0.000       5.335       5.682      *
    SKILL              5.432       0.075      0.000       5.282       5.576      *
    BELIEVE            5.676       0.075      0.000       5.527       5.824      *
    PLEA               5.706       0.075      0.000       5.560       5.855      *
    IDEAL              5.392       0.088      0.000       5.224       5.563      *
    EASY               5.479       0.086      0.000       5.309       5.642      *
    BEST               5.538       0.078      0.000       5.386       5.694      *
    FUN                5.039       0.093      0.000       4.854       5.218      *
    ENJOY              5.868       0.068      0.000       5.736       5.999      *

 Variances
    COMFORT            1.000       0.000      0.000       1.000       1.000
    PLEASURE           1.000       0.000      0.000       1.000       1.000
    EUDAIMONIA         1.000       0.000      0.000       1.000       1.000

 Residual Variances
    RELAX              0.212       0.082      0.000       0.068       0.386      *
    SKILL              0.845       0.105      0.000       0.661       1.070      *
    BELIEVE            0.871       0.107      0.000       0.682       1.102      *
    PLEA               0.427       0.064      0.000       0.313       0.563      *
    IDEAL              0.856       0.155      0.000       0.571       1.179      *
    EASY               0.669       0.082      0.000       0.526       0.851      *
    BEST               0.847       0.123      0.000       0.617       1.103      *
    FUN                0.988       0.114      0.000       0.793       1.242      *
    ENJOY              0.417       0.056      0.000       0.322       0.541      *


STANDARDIZED MODEL RESULTS


STDYX Standardization

                                Posterior  One-Tailed         95% C.I.
                    Estimate       S.D.      P-Value   Lower 2.5%  Upper 2.5%  Significance
 COMFORT  BY
    RELAX              0.928       0.030      0.000       0.861       0.977      *
    EASY               0.736       0.039      0.000       0.652       0.804      *

 PLEASURE BY
    FUN                0.653       0.047      0.000       0.553       0.738      *
    PLEA               0.786       0.038      0.000       0.704       0.851      *
    ENJOY              0.725       0.044      0.000       0.631       0.801      *

 EUDAIMON BY
    SKILL              0.474       0.079      0.000       0.308       0.615      *
    BELIEVE            0.462       0.080      0.000       0.296       0.609      *
    IDEAL              0.651       0.077      0.000       0.492       0.791      *
    BEST               0.551       0.080      0.000       0.384       0.700      *

 COMFORT  WITH
    EUDAIMONIA         0.200       0.106      0.032      -0.010       0.403
    PLEASURE           0.930       0.049      0.000       0.821       0.992      *

 PLEASURE WITH
    EUDAIMONIA         0.432       0.112      0.000       0.204       0.637      *

 Intercepts
    RELAX              4.456       0.218      0.000       4.025       4.888      *
    SKILL              5.188       0.276      0.000       4.659       5.740      *
    BELIEVE            5.371       0.284      0.000       4.829       5.939      *
    PLEA               5.399       0.271      0.000       4.875       5.935      *
    IDEAL              4.411       0.237      0.000       3.954       4.873      *
    EASY               4.526       0.236      0.000       4.075       4.994      *
    BEST               5.013       0.266      0.000       4.502       5.534      *
    FUN                3.829       0.203      0.000       3.435       4.234      *
    ENJOY              6.248       0.316      0.000       5.623       6.875      *

 Variances
    COMFORT            1.000       0.000      0.000       1.000       1.000
    PLEASURE           1.000       0.000      0.000       1.000       1.000
    EUDAIMONIA         1.000       0.000      0.000       1.000       1.000

 Residual Variances
    RELAX              0.138       0.055      0.000       0.044       0.259      *
    SKILL              0.775       0.074      0.000       0.622       0.905      *
    BELIEVE            0.786       0.073      0.000       0.629       0.913      *
    PLEA               0.382       0.059      0.000       0.275       0.504      *
    IDEAL              0.577       0.099      0.000       0.374       0.758      *
    EASY               0.458       0.056      0.000       0.353       0.575      *
    BEST               0.697       0.087      0.000       0.510       0.853      *
    FUN                0.573       0.061      0.000       0.455       0.694      *
    ENJOY              0.475       0.063      0.000       0.359       0.602      *


R-SQUARE

                                Posterior  One-Tailed         95% C.I.
    Variable        Estimate       S.D.      P-Value   Lower 2.5%  Upper 2.5%

    RELAX              0.862       0.055      0.000       0.741       0.955
    SKILL              0.225       0.074      0.000       0.095       0.378
    BELIEVE            0.214       0.073      0.000       0.087       0.371
    PLEA               0.618       0.059      0.000       0.496       0.725
    IDEAL              0.423       0.099      0.000       0.242       0.626
    EASY               0.542       0.056      0.000       0.425       0.647
    BEST               0.303       0.087      0.000       0.147       0.490
    FUN                0.427       0.061      0.000       0.306       0.545
    ENJOY              0.525       0.063      0.000       0.398       0.641


TECHNICAL 1 OUTPUT


     PARAMETER SPECIFICATION


           NU
              RELAX         SKILL         BELIEVE       PLEA          IDEAL
              ________      ________      ________      ________      ________
 1                  1             2             3             4             5


           NU
              EASY          BEST          FUN           ENJOY
              ________      ________      ________      ________
 1                  6             7             8             9


           LAMBDA
              COMFORT       PLEASURE      EUDAIMON
              ________      ________      ________
 RELAX             10             0             0
 SKILL              0             0            11
 BELIEVE            0             0            12
 PLEA               0            13             0
 IDEAL              0             0            14
 EASY              15             0             0
 BEST               0             0            16
 FUN                0            17             0
 ENJOY              0            18             0


           THETA
              RELAX         SKILL         BELIEVE       PLEA          IDEAL
              ________      ________      ________      ________      ________
 RELAX             19
 SKILL              0            20
 BELIEVE            0             0            21
 PLEA               0             0             0            22
 IDEAL              0             0             0             0            23
 EASY               0             0             0             0             0
 BEST               0             0             0             0             0
 FUN                0             0             0             0             0
 ENJOY              0             0             0             0             0


           THETA
              EASY          BEST          FUN           ENJOY
              ________      ________      ________      ________
 EASY              24
 BEST               0            25
 FUN                0             0            26
 ENJOY              0             0             0            27


           ALPHA
              COMFORT       PLEASURE      EUDAIMON
              ________      ________      ________
 1                  0             0             0


           BETA
              COMFORT       PLEASURE      EUDAIMON
              ________      ________      ________
 COMFORT            0             0             0
 PLEASURE           0             0             0
 EUDAIMON           0             0             0


           PSI
              COMFORT       PLEASURE      EUDAIMON
              ________      ________      ________
 COMFORT            0
 PLEASURE          28             0
 EUDAIMON          29            30             0


     STARTING VALUES


           NU
              RELAX         SKILL         BELIEVE       PLEA          IDEAL
              ________      ________      ________      ________      ________
 1              5.510         5.429         5.675         5.706         5.391


           NU
              EASY          BEST          FUN           ENJOY
              ________      ________      ________      ________
 1              5.485         5.538         5.036         5.868


           LAMBDA
              COMFORT       PLEASURE      EUDAIMON
              ________      ________      ________
 RELAX          1.000         0.000         0.000
 SKILL          0.000         0.000         1.000
 BELIEVE        0.000         0.000         1.000
 PLEA           0.000         1.000         0.000
 IDEAL          0.000         0.000         1.000
 EASY           1.000         0.000         0.000
 BEST           0.000         0.000         1.000
 FUN            0.000         1.000         0.000
 ENJOY          0.000         1.000         0.000


           THETA
              RELAX         SKILL         BELIEVE       PLEA          IDEAL
              ________      ________      ________      ________      ________
 RELAX          0.746
 SKILL          0.000         0.533
 BELIEVE        0.000         0.000         0.544
 PLEA           0.000         0.000         0.000         0.543
 IDEAL          0.000         0.000         0.000         0.000         0.727
 EASY           0.000         0.000         0.000         0.000         0.000
 BEST           0.000         0.000         0.000         0.000         0.000
 FUN            0.000         0.000         0.000         0.000         0.000
 ENJOY          0.000         0.000         0.000         0.000         0.000


           THETA
              EASY          BEST          FUN           ENJOY
              ________      ________      ________      ________
 EASY           0.710
 BEST           0.000         0.594
 FUN            0.000         0.000         0.844
 ENJOY          0.000         0.000         0.000         0.430


           ALPHA
              COMFORT       PLEASURE      EUDAIMON
              ________      ________      ________
 1              0.000         0.000         0.000


           BETA
              COMFORT       PLEASURE      EUDAIMON
              ________      ________      ________
 COMFORT        0.000         0.000         0.000
 PLEASURE       0.000         0.000         0.000
 EUDAIMON       0.000         0.000         0.000


           PSI
              COMFORT       PLEASURE      EUDAIMON
              ________      ________      ________
 COMFORT        1.000
 PLEASURE       0.000         1.000
 EUDAIMON       0.000         0.000         1.000


     PRIORS FOR ALL PARAMETERS            PRIOR MEAN      PRIOR VARIANCE     PRIOR STD. DEV.

     Parameter 1~N(0.000,infinity)           0.0000            infinity            infinity
     Parameter 2~N(0.000,infinity)           0.0000            infinity            infinity
     Parameter 3~N(0.000,infinity)           0.0000            infinity            infinity
     Parameter 4~N(0.000,infinity)           0.0000            infinity            infinity
     Parameter 5~N(0.000,infinity)           0.0000            infinity            infinity
     Parameter 6~N(0.000,infinity)           0.0000            infinity            infinity
     Parameter 7~N(0.000,infinity)           0.0000            infinity            infinity
     Parameter 8~N(0.000,infinity)           0.0000            infinity            infinity
     Parameter 9~N(0.000,infinity)           0.0000            infinity            infinity
     Parameter 10~N(0.000,infinity)          0.0000            infinity            infinity
     Parameter 11~N(0.000,infinity)          0.0000            infinity            infinity
     Parameter 12~N(0.000,infinity)          0.0000            infinity            infinity
     Parameter 13~N(0.000,infinity)          0.0000            infinity            infinity
     Parameter 14~N(0.000,infinity)          0.0000            infinity            infinity
     Parameter 15~N(0.000,infinity)          0.0000            infinity            infinity
     Parameter 16~N(0.000,infinity)          0.0000            infinity            infinity
     Parameter 17~N(0.000,infinity)          0.0000            infinity            infinity
     Parameter 18~N(0.000,infinity)          0.0000            infinity            infinity
     Parameter 19~IG(-1.000,0.000)         infinity            infinity            infinity
     Parameter 20~IG(-1.000,0.000)         infinity            infinity            infinity
     Parameter 21~IG(-1.000,0.000)         infinity            infinity            infinity
     Parameter 22~IG(-1.000,0.000)         infinity            infinity            infinity
     Parameter 23~IG(-1.000,0.000)         infinity            infinity            infinity
     Parameter 24~IG(-1.000,0.000)         infinity            infinity            infinity
     Parameter 25~IG(-1.000,0.000)         infinity            infinity            infinity
     Parameter 26~IG(-1.000,0.000)         infinity            infinity            infinity
     Parameter 27~IG(-1.000,0.000)         infinity            infinity            infinity
     Parameter 28~IW(0.000,-4)
     Parameter 29~IW(0.000,-4)
     Parameter 30~IW(0.000,-4)


TECHNICAL 8 OUTPUT


     Simulated prior distributions

     Parameter       Prior Mean  Prior Variance  Prior Std. Dev.


     Parameter 1 Improper Prior
     Parameter 2 Improper Prior
     Parameter 3 Improper Prior
     Parameter 4 Improper Prior
     Parameter 5 Improper Prior
     Parameter 6 Improper Prior
     Parameter 7 Improper Prior
     Parameter 8 Improper Prior
     Parameter 9 Improper Prior
     Parameter 10 Improper Prior
     Parameter 11 Improper Prior
     Parameter 12 Improper Prior
     Parameter 13 Improper Prior
     Parameter 14 Improper Prior
     Parameter 15 Improper Prior
     Parameter 16 Improper Prior
     Parameter 17 Improper Prior
     Parameter 18 Improper Prior
     Parameter 19 Improper Prior
     Parameter 20 Improper Prior
     Parameter 21 Improper Prior
     Parameter 22 Improper Prior
     Parameter 23 Improper Prior
     Parameter 24 Improper Prior
     Parameter 25 Improper Prior
     Parameter 26 Improper Prior
     Parameter 27 Improper Prior
     Parameter 28 Improper Prior
     Parameter 29 Improper Prior
     Parameter 30 Improper Prior


   TECHNICAL 8 OUTPUT FOR BAYES ESTIMATION

                     POTENTIAL       PARAMETER WITH
     ITERATION    SCALE REDUCTION      HIGHEST PSR
     100              2.054               1
     200              1.208               1
     300              1.185               10
     400              1.215               22
     500              1.236               4
     600              1.150               1
     700              1.625               28
     800              1.102               10
     900              1.130               19
     1000             1.094               22
     1100             1.178               22
     1200             1.178               22
     1300             1.057               19
     1400             1.035               1
     1500             1.096               28
     1600             1.129               28
     1700             1.172               28
     1800             1.264               28
     1900             1.243               19
     2000             1.319               19
     2100             1.169               19
     2200             1.063               1
     2300             1.040               1
     2400             1.073               28
     2500             1.025               28
     2600             1.057               28
     2700             1.128               28
     2800             1.071               1
     2900             1.105               1
     3000             1.094               4
     3100             1.146               1
     3200             1.127               4
     3300             1.065               4
     3400             1.045               4
     3500             1.047               28
     3600             1.049               10
     3700             1.055               10
     3800             1.036               10
     3900             1.010               1
     4000             1.014               28
     4100             1.012               1
     4200             1.010               10
     4300             1.034               19
     4400             1.039               19
     4500             1.058               19
     4600             1.032               19
     4700             1.024               19
     4800             1.015               22
     4900             1.010               22
     5000             1.014               22
     5100             1.014               9
     5200             1.020               9
     5300             1.019               9
     5400             1.015               5
     5500             1.018               14
     5600             1.010               5
     5700             1.010               5
     5800             1.018               29
     5900             1.015               29
     6000             1.018               29
     6100             1.017               29
     6200             1.016               29
     6300             1.019               29
     6400             1.018               29
     6500             1.021               28
     6600             1.027               28
     6700             1.040               28
     6800             1.038               22
     6900             1.053               22
     7000             1.060               22
     7100             1.061               28
     7200             1.056               28
     7300             1.074               28
     7400             1.057               28
     7500             1.058               22
     7600             1.044               22
     7700             1.028               22
     7800             1.018               30
     7900             1.013               22
     8000             1.009               22
     8100             1.006               22
     8200             1.003               22
     8300             1.005               10
     8400             1.007               10
     8500             1.007               10
     8600             1.004               10
     8700             1.002               22
     8800             1.002               2
     8900             1.007               8
     9000             1.008               8
     9100             1.007               8
     9200             1.004               8
     9300             1.005               8
     9400             1.005               28
     9500             1.007               1
     9600             1.010               1
     9700             1.011               28
     9800             1.017               28
     9900             1.024               28
     10000            1.036               28
     10100            1.038               28
     10200            1.037               28
     10300            1.027               28
     10400            1.023               28
     10500            1.028               28
     10600            1.019               28
     10700            1.009               30
     10800            1.011               30
     10900            1.019               28
     11000            1.033               28
     11100            1.041               28
     11200            1.049               28
     11300            1.062               28
     11400            1.072               28
     11500            1.079               28
     11600            1.095               28
     11700            1.091               28
     11800            1.077               28
     11900            1.086               28
     12000            1.082               28
     12100            1.074               28
     12200            1.064               28
     12300            1.046               28
     12400            1.034               28
     12500            1.025               28
     12600            1.012               28
     12700            1.008               28
     12800            1.007               22
     12900            1.005               29
     13000            1.007               29
     13100            1.004               29
     13200            1.005               29
     13300            1.005               19
     13400            1.005               29
     13500            1.005               29
     13600            1.004               16
     13700            1.004               29
     13800            1.004               29
     13900            1.003               30
     14000            1.005               30
     14100            1.004               30
     14200            1.002               30
     14300            1.002               10
     14400            1.001               16
     14500            1.002               10
     14600            1.001               10
     14700            1.002               22
     14800            1.001               22
     14900            1.001               22
     15000            1.001               22
     15100            1.002               10
     15200            1.004               22
     15300            1.004               22
     15400            1.004               22
     15500            1.006               22
     15600            1.004               22
     15700            1.004               22
     15800            1.005               28
     15900            1.009               28
     16000            1.013               28
     16100            1.017               28
     16200            1.017               28
     16300            1.018               28
     16400            1.017               28
     16500            1.025               28
     16600            1.024               28
     16700            1.023               28
     16800            1.020               28
     16900            1.018               28
     17000            1.018               28
     17100            1.020               22
     17200            1.020               22
     17300            1.019               22
     17400            1.019               22
     17500            1.019               22
     17600            1.020               22
     17700            1.020               22
     17800            1.025               22
     17900            1.025               22
     18000            1.027               22
     18100            1.027               22
     18200            1.026               22
     18300            1.024               22
     18400            1.021               22
     18500            1.021               22
     18600            1.018               22
     18700            1.016               22
     18800            1.014               22
     18900            1.010               22
     19000            1.007               22
     19100            1.006               22
     19200            1.006               19
     19300            1.006               22
     19400            1.008               22
     19500            1.006               22
     19600            1.007               22
     19700            1.007               22
     19800            1.006               22
     19900            1.005               22
     20000            1.005               22


DIAGRAM INFORMATION

  Use View Diagram under the Diagram menu in the Mplus Editor to view the diagram.
  If running Mplus from the Mplus Diagrammer, the diagram opens automatically.

  Diagram output
    d:\my stuff\dropbox\0_state of art\hema art methodology\analyses\revision2\9 pl.dgm

     Beginning Time:  21:58:03
        Ending Time:  21:58:12
       Elapsed Time:  00:00:09


MUTHEN & MUTHEN
3463 Stoner Ave.
Los Angeles, CA  90066

Tel: (310) 391-9971
Fax: (310) 391-8971
Web: www.StatModel.com
Support: Support@StatModel.com

Copyright (c) 1998-2013 Muthen & Muthen
