# Supplementary material for: Measuring hedonia and eudaimonia as motives for activities: cross-national investigation through traditional and Bayesian structural equation modeling
Source: Front Psychol. 2014 Sep 8;5:984. doi: 10.3389/fpsyg.2014.00984 (PMC4157462; doi:10.3389/fpsyg.2014.00984)
Supplement: Supplementary file 1 [file DataSheet1.ZIP › bothsamples.dat]

2	21	7	6	7	7	7	7	7	5	5	0	0
2	20	5	6	6	5	6	6	4	5	4	0	0
2	20	5	5	4	4	5	5	4	4	4	0	0
1	20	5	6	7	5	4	4	7	6	4	0	0
2	25	6	5	6	5	6	5	6	4	5	0	0
2	19	6	3	6	6	5	6	7	4	5	0	0
2	20	3	5	5	4	4	5	3	6	2	0	0
2	21	6	6	6	6	5	6	6	7	6	0	0
2	20	7	3	7	7	7	7	7	7	3	0	0
1	20	6	5	6	6	6	6	6	7	4	0	0
2	20	6	4	5	7	4	6	6	7	4	0	0
2	27	5	5	7	7	6	7	6	6	5	0	0
2	21	6	5	5	5	6	7	6	6	5	0	0
2	22	7	5	6	7	7	7	7	7	6	0	0
2	20	7	5	4	7	5	6	5	6	7	0	0
2	20	5	5	5	5	4	5	5	5	5	0	0
2	23	7	6	7	7	5	5	7	5	7	0	0
2	20	6	6	7	6	5	6	5	6	6	0	0
2	20	6	6	7	6	7	7	5	7	5	0	0
2	20	6	5	6	7	4	7	7	6	4	0	0
2	21	4	5	5	5	5	5	4	5	4	0	0
1	19	5	6	4	6	5	6	5	5	5	0	0
2	21	5	6	7	5	7	6	6	6	6	0	0
2	20	6	5	7	6	7	5	7	6	6	0	0
2	20	7	6	5	7	5	7	6	5	5	0	0
2	21	4	5	5	5	4	4	5	4	4	0	0
2	20	5	6	7	6	5	5	6	6	6	0	0
2	20	7	5	5	7	7	7	7	7	6	0	0
2	20	6	7	4	5	7	7	5	6	5	0	0
2	20	7	5	5	7	7	7	7	5	5	0	0
2	20	4	5	7	4	7	6	5	6	3	0	0
1	21	5	6	7	6	5	7	4	5	5	0	0
2	21	6	6	7	7	7	7	6	6	5	0	0
2	20	7	5	6	5	5	5	7	5	4	0	0
1	21	5	6	6	5	7	6	5	7	5	0	0
2	22	7	6	4	6	4	6	6	5	5	0	0
2	23	5	6	7	6	5	7	6	7	7	0	0
2	23	6	6	6	6	4	6	6	6	6	0	0
2	25	7	7	5	7	5	7	7	5	7	0	0
2	22	5	6	6	6	7	7	4	5	7	0	0
2	23	6	6	5	5	6	6	6	6	5	0	0
2	22	7	7	7	7	7	7	7	7	7	0	0
2	23	5	7	6	5	7	6	5	6	4	0	0
2	23	6	6	5	7	6	7	5	5	5	0	0
2	24	6	4	6	6	5	6	6	6	6	0	0
2	22	5	7	4	7	6	7	5	5	3	0	0
2	22	3	5	7	5	6	6	2	7	3	0	0
2	22	6	5	5	7	4	7	6	5	7	0	0
1	24	5	5	4	5	5	5	5	4	5	0	0
2	22	6	6	5	6	6	6	5	7	5	0	0
2	22	6	5	5	5	4	5	6	4	5	0	0
1	22	4	5	6	5	4	5	3	6	4	0	0
2	23	6	5	5	6	4	7	7	5	5	0	0
2	20	4	3	4	4	3	4	4	3	3	0	0
2	20	4	5	6	4	5	4	4	5	4	0	0
2	20	6	4	6	6	5	6	5	7	4	0	0
1	21	4	6	5	4	4	6	4	5	5	0	0
2	23	3	3	5	3	4	5	7	6	4	0	0
2	19	4	7	5	5	6	5	7	4	5	0	0
-9	20	7	7	5	5	7	7	7	7	7	0	0
2	20	7	7	7	7	5	7	7	7	7	0	0
2	24	5	7	6	5	6	6	5	6	5	0	0
2	20	7	3	5	7	5	7	4	6	7	0	0
2	19	4	4	4	4	5	4	4	5	4	0	0
2	20	6	-9	6	7	5	7	7	7	5	0	0
2	19	4	5	5	4	5	4	3	5	4	0	0
2	20	5	6	7	6	6	7	5	6	4	0	0
2	20	5	5	5	5	4	5	5	5	5	0	0
2	23	4	6	7	4	3	4	5	6	5	0	0
2	20	6	5	6	6	6	6	7	6	6	0	0
2	20	5	5	4	5	5	5	5	5	3	0	0
2	20	6	5	6	6	6	5	6	5	6	0	0
2	19	5	6	6	4	7	6	5	5	4	0	0
2	19	7	5	7	6	7	7	7	6	7	0	0
2	19	5	7	7	5	6	6	4	6	5	0	0
2	20	7	4	6	7	4	7	7	3	5	0	0
2	19	6	5	6	5	4	6	4	6	6	0	0
2	19	6	4	6	5	4	6	5	4	6	0	0
2	19	5	6	6	7	6	6	7	5	7	0	0
2	19	5	6	7	7	7	7	7	4	3	0	0
2	20	5	6	6	5	5	6	5	6	4	0	0
2	20	6	6	5	7	6	6	5	6	5	0	0
2	21	7	5	5	6	6	7	7	7	6	0	0
2	20	5	6	6	5	6	6	5	6	6	0	0
2	20	2	7	7	3	7	5	1	5	4	0	0
2	21	4	5	6	5	7	5	5	6	4	0	0
2	20	6	5	5	6	5	6	6	6	5	0	0
2	24	4	5	6	5	4	6	5	7	4	0	0
1	21	7	5	6	7	7	7	6	7	7	0	0
1	23	5	5	5	5	5	5	5	6	4	0	0
2	20	4	5	6	5	5	5	4	3	3	0	0
2	20	4	5	5	4	6	5	6	3	4	0	0
2	22	5	4	5	5	4	6	4	6	4	0	0
2	20	6	6	6	6	6	6	5	6	7	0	0
1	21	3	5	5	6	6	6	3	5	6	0	0
2	20	5	7	5	5	5	7	5	4	4	0	0
2	20	6	6	7	7	7	6	6	4	7	0	0
2	23	5	4	6	5	4	5	5	4	4	0	0
2	20	4	6	4	6	7	5	4	5	5	0	0
1	20	4	7	5	4	5	5	3	7	3	0	0
1	22	6	4	6	7	4	5	5	6	4	0	0
2	21	3	6	4	5	6	6	4	5	2	0	0
2	24	4	6	7	5	7	5	4	6	4	0	0
1	20	5	5	7	4	7	7	5	7	4	0	0
2	22	6	6	5	5	4	6	6	5	6	0	0
2	24	4	3	7	4	6	6	5	6	4	0	0
2	23	6	5	5	6	5	6	6	6	4	0	0
1	21	4	4	4	6	4	5	5	4	5	0	0
2	21	7	6	6	7	6	7	7	6	6	0	0
2	20	7	6	7	7	6	7	6	7	7	0	0
2	24	7	5	4	4	6	5	6	3	5	0	0
2	22	7	6	7	5	5	7	7	7	3	0	0
1	21	7	5	5	6	5	6	6	6	6	0	0
2	24	5	6	5	7	5	7	5	6	7	0	0
2	22	6	5	4	6	3	6	7	5	6	0	0
2	21	6	6	6	6	6	6	6	6	6	0	0
2	21	7	4	5	7	2	7	7	2	7	0	0
2	24	5	4	4	5	4	5	5	4	4	0	0
2	21	6	7	6	6	7	6	6	5	5	0	0
2	21	6	5	5	6	4	6	5	6	6	0	0
2	22	5	6	5	5	7	6	6	4	3	0	0
2	22	6	6	5	6	5	5	6	5	6	0	0
2	22	5	4	5	5	4	4	4	5	4	0	0
2	21	6	5	6	7	5	6	6	5	6	0	0
2	20	6	6	6	5	5	5	5	6	6	0	0
1	20	3	7	7	5	6	4	6	4	3	0	0
2	19	5	5	5	5	4	5	4	5	5	0	0
2	20	5	7	6	5	7	6	5	7	5	0	0
2	19	5	6	6	4	4	6	5	5	4	0	0
2	19	7	5	5	7	5	6	7	7	7	0	0
2	20	3	5	5	4	3	4	4	4	3	0	0
2	22	7	7	5	6	7	7	5	6	6	0	0
2	19	7	7	7	7	7	7	7	7	7	0	0
2	21	5	6	7	6	5	6	5	6	6	0	0
2	19	7	6	5	7	7	7	7	7	7	0	0
2	20	6	5	6	7	6	6	7	7	6	0	0
2	19	6	7	7	6	7	7	6	7	7	0	0
2	19	7	4	5	7	7	7	7	7	7	0	0
2	21	5	5	5	5	5	5	5	5	5	0	0
2	20	7	6	5	7	6	6	7	6	7	0	0
2	24	4	5	5	5	6	5	6	6	3	0	0
2	19	5	6	6	5	4	5	5	5	3	0	0
2	20	5	4	5	5	5	5	5	4	4	0	0
2	20	5	5	4	5	4	4	6	3	3	0	0
2	20	6	5	5	6	6	7	6	5	5	0	0
2	19	7	6	3	6	5	6	5	6	6	0	0
2	20	3	6	7	3	6	4	2	6	5	0	0
1	19	7	4	7	7	3	7	5	4	5	0	0
2	20	6	6	6	6	6	6	6	6	6	0	0
2	19	5	4	3	5	4	5	5	5	5	0	0
2	19	4	5	6	3	6	5	4	3	6	0	0
2	19	5	6	7	6	5	5	6	5	4	0	0
2	19	6	2	5	6	4	6	5	6	6	0	0
2	19	6	4	4	6	6	7	6	6	5	0	0
2	20	7	6	5	7	6	7	5	7	5	0	0
2	19	7	7	7	7	3	7	7	7	4	0	0
2	19	5	7	7	5	7	7	4	4	4	0	0
1	19	-9	5	6	6	4	6	6	4	6	0	0
2	21	6	6	6	7	5	6	6	6	7	0	0
2	19	6	6	6	6	6	6	5	6	6	0	0
2	19	4	7	7	4	6	5	-9	6	2	0	0
2	19	7	6	7	7	7	7	7	6	7	0	0
2	20	6	5	4	6	6	6	6	7	4	0	0
2	20	7	7	7	7	7	7	7	7	7	0	0
2	20	7	6	6	7	6	6	7	7	6	0	0
2	20	4	4	6	7	7	5	5	6	6	0	0
2	24	6	4	5	6	5	6	5	5	5	0	0
2	23	5	5	5	6	4	5	6	5	6	0	0
2	25	7	6	6	7	6	7	7	7	7	0	0
2	23	7	5	7	6	7	7	6	5	5	0	0
1	25	6	4	2	7	5	6	7	4	7	0	0
2	24	7	5	5	6	6	7	6	7	6	0	0
2	24	2	5	5	5	6	5	3	5	3	0	0
2	24	6	5	5	6	4	6	5	6	5	0	0
2	24	6	6	7	5	4	6	7	6	4	0	0
2	23	5	4	5	5	4	5	5	5	4	0	0
2	26	4	6	6	5	5	6	5	5	5	0	0
1	23	7	7	7	7	7	7	6	7	6	0	0
1	23	2	7	7	5	7	4	3	5	2	0	0
1	23	7	5	5	7	5	5	7	5	7	0	0
1	23	7	4	7	7	6	7	7	7	7	0	0
2	24	6	3	6	5	4	4	4	5	4	0	0
2	24	7	5	6	6	4	6	5	4	5	0	0
1	23	7	6	6	7	5	7	6	7	6	0	0
2	23	4	6	5	5	4	6	4	5	4	0	0
2	23	6	4	6	6	4	5	6	6	6	0	0
2	24	6	7	6	6	2	6	7	4	3	0	0
1	24	7	5	5	7	5	6	6	6	7	0	0
2	23	4	6	7	6	6	6	5	6	4	0	0
2	24	6	7	7	7	7	6	5	5	3	0	0
2	24	3	7	5	5	6	4	4	5	4	0	0
1	24	6	6	7	6	7	5	5	5	4	0	0
1	23	5	5	6	7	6	5	6	6	6	0	0
2	24	5	6	3	5	5	5	5	5	5	0	0
2	25	7	7	7	5	7	6	7	7	5	0	0
2	24	4	5	6	4	6	4	5	5	4	0	0
2	24	6	6	7	5	3	5	6	5	4	0	0
2	21	4	5	6	6	6	-9	5	4	4	1	0
2	25	5	6	6	5	5	-9	5	6	5	1	0
1	22	7	5	5	7	6	-9	7	5	7	1	0
2	21	7	5	4	7	5	-9	7	6	7	1	0
2	21	7	4	6	7	7	-9	6	7	7	1	0
2	22	3	5	7	6	7	-9	2	7	6	1	0
2	21	7	7	7	7	6	-9	7	6	4	1	0
2	22	7	6	7	7	6	-9	7	7	7	1	0
2	22	5	6	5	6	6	-9	4	6	5	1	0
2	22	7	5	6	5	7	-9	7	6	5	1	0
2	22	6	7	6	6	3	-9	7	5	6	1	0
2	21	7	6	5	7	7	-9	6	6	6	1	0
2	21	5	6	5	7	7	-9	5	5	5	1	0
-9	-9	4	6	2	3	6	-9	5	5	2	1	0
2	21	6	3	6	5	5	-9	5	5	6	1	0
2	21	6	5	5	7	6	-9	6	7	7	1	0
2	22	6	6	6	6	5	-9	5	6	6	1	0
2	23	5	7	5	6	5	-9	5	7	6	1	0
2	22	6	5	6	6	5	-9	6	6	6	1	0
1	21	6	5	3	7	5	-9	6	3	6	1	0
1	21	5	5	5	5	5	-9	5	5	5	1	0
1	22	5	6	6	5	5	-9	4	7	6	1	0
2	22	6	6	6	7	6	-9	5	7	7	1	0
2	22	7	4	6	7	6	-9	7	4	6	1	0
2	22	4	6	7	4	3	-9	4	5	5	1	0
2	23	6	6	6	6	7	-9	6	7	7	1	0
2	22	4	6	6	5	6	-9	4	7	4	1	0
2	23	4	6	7	6	5	-9	5	4	4	1	0
2	23	6	6	4	5	4	-9	5	7	5	1	0
2	23	4	5	6	6	6	-9	5	5	5	1	0
2	23	5	5	5	5	4	-9	5	5	6	1	0
1	22	4	5	5	6	6	-9	4	4	4	1	0
2	22	4	5	6	5	5	-9	4	5	5	1	0
2	22	6	6	6	5	7	-9	6	6	5	1	0
2	19	5	6	5	6	7	-9	5	6	5	1	0
2	19	4	6	6	6	5	-9	5	5	5	1	0
2	20	5	6	5	5	6	-9	5	5	4	1	0
2	19	4	5	4	5	5	-9	4	4	5	1	0
2	19	2	4	6	4	3	-9	2	1	5	1	0
2	19	4	5	4	5	4	-9	4	4	5	1	0
2	20	6	7	6	7	7	-9	5	5	5	1	0
1	25	6	4	3	7	4	-9	5	7	3	1	0
1	21	6	4	6	6	3	-9	6	3	7	1	0
1	20	6	7	5	6	7	-9	6	5	5	1	0
2	21	6	5	4	7	6	-9	6	7	6	1	0
1	20	6	4	6	6	6	-9	4	6	5	1	0
2	20	4	6	5	5	5	-9	2	7	3	1	0
2	20	7	6	7	7	7	-9	7	7	6	1	0
2	21	7	5	4	6	6	-9	5	5	7	1	0
2	20	6	7	4	7	7	-9	5	6	7	1	0
2	21	5	5	6	7	5	-9	7	6	7	1	0
2	20	4	4	4	5	4	-9	5	4	4	1	0
2	21	4	6	7	5	6	-9	4	6	6	1	0
2	20	5	5	6	4	4	-9	5	6	4	1	0
1	21	5	4	5	6	5	-9	5	6	6	1	0
2	22	4	5	6	7	6	-9	5	3	7	1	0
2	20	3	6	7	6	7	-9	2	6	4	1	0
2	22	7	5	6	6	5	-9	6	6	7	1	0
2	21	5	6	5	5	6	-9	6	4	5	1	0
2	21	5	6	5	4	4	-9	5	5	4	1	0
2	19	5	7	7	5	4	-9	5	7	5	1	0
2	20	5	7	6	6	5	-9	5	5	5	1	0
2	19	6	6	6	7	7	-9	6	6	5	1	0
2	19	6	5	3	4	3	-9	6	4	3	1	0
2	20	7	5	6	7	6	-9	7	6	6	1	0
2	19	6	4	6	5	6	-9	6	5	5	1	0
2	19	7	5	6	6	5	-9	4	6	4	1	0
2	19	6	4	6	7	4	-9	5	7	7	1	0
2	20	7	7	6	5	7	-9	7	7	5	1	0
2	19	7	6	7	6	6	-9	7	6	6	1	0
2	21	5	6	6	5	7	-9	4	7	5	1	0
2	20	5	6	6	4	6	-9	5	6	6	1	0
1	19	7	4	7	6	5	-9	7	5	5	1	0
2	20	7	4	7	7	6	-9	7	7	7	1	0
1	23	6	6	7	7	6	-9	6	7	5	1	0
2	22	4	6	2	3	3	-9	6	3	2	1	0
1	20	7	6	3	7	6	-9	7	7	7	1	0
1	22	3	6	6	5	7	-9	4	3	2	1	0
1	22	6	6	4	6	6	-9	5	6	5	1	0
2	22	7	5	5	7	6	-9	7	6	5	1	0
1	19	4	6	5	5	5	-9	3	5	4	1	0
2	29	4	6	5	3	5	-9	4	6	4	1	0
2	20	6	6	5	6	7	-9	7	6	5	1	0
2	20	3	6	7	4	7	-9	3	5	3	1	0
1	19	4	4	7	6	4	-9	3	3	4	1	0
2	20	6	6	4	7	4	-9	6	4	7	1	0
2	22	6	4	5	6	4	-9	6	4	6	1	0
1	21	6	5	5	6	4	-9	6	5	6	1	0
2	22	5	6	5	6	6	-9	4	6	4	1	0
2	19	3	5	6	4	4	-9	4	4	2	1	0
2	21	6	5	5	5	5	-9	5	6	6	1	0
1	21	7	7	7	5	7	-9	7	7	4	1	0
1	19	2	5	7	3	7	-9	4	6	1	1	0
1	20	5	5	5	5	3	-9	7	4	5	1	0
1	19	4	4	5	3	4	-9	4	4	3	1	0
1	20	5	5	4	5	4	-9	5	5	6	1	0
1	19	7	5	3	7	4	-9	7	4	7	1	0
2	19	5	5	7	4	7	-9	5	5	5	1	0
1	19	7	4	5	7	5	-9	7	5	7	1	0
1	21	7	5	5	6	7	-9	3	6	4	1	0
1	23	4	5	4	7	5	-9	5	6	5	1	0
1	20	6	7	4	6	7	-9	6	4	5	1	0
1	21	7	4	-9	7	5	-9	7	6	5	1	0
1	20	4	6	5	4	5	-9	4	6	3	1	0
1	20	7	4	5	5	3	-9	6	4	5	1	0
1	21	6	5	5	6	6	-9	6	5	4	1	0
1	19	4	5	6	6	5	-9	6	4	5	1	0
1	20	7	3	5	6	6	-9	6	5	6	1	0
1	20	4	7	5	7	7	-9	4	7	5	1	0
1	20	5	6	6	5	7	-9	5	7	5	1	0
2	20	5	4	4	6	5	-9	5	4	7	1	0
2	21	6	4	4	6	4	-9	6	6	6	1	0
2	20	6	5	6	6	6	-9	6	5	5	1	0
1	20	6	6	7	6	6	-9	6	5	6	1	0
1	19	6	6	7	7	6	-9	6	6	5	1	0
1	21	6	6	6	5	5	-9	6	6	6	1	0
1	20	6	6	4	5	5	-9	5	6	7	1	0
2	18	6	7	6	6	4	-9	6	-9	5	1	0
1	21	7	5	4	6	4	-9	3	3	6	1	0
2	19	5	5	4	5	4	-9	5	3	5	1	0
1	19	7	5	6	7	6	-9	7	5	7	1	0
1	21	7	5	4	6	3	-9	5	4	5	1	0
1	20	6	5	6	6	4	-9	7	5	4	1	0
1	19	3	2	7	3	6	-9	4	3	3	1	0
1	19	3	5	6	4	6	-9	4	6	4	1	0
1	21	4	5	4	4	5	-9	5	5	4	1	0
2	21	2	7	6	4	7	-9	2	7	2	1	0
1	23	5	6	4	5	3	-9	5	3	2	1	0
2	23	3	6	5	4	6	-9	4	5	4	1	0
2	22	5	5	2	7	5	-9	4	7	7	1	0
2	21	4	5	5	5	5	-9	5	7	6	1	0
2	21	4	5	2	4	1	-9	4	2	2	1	0
1	22	6	6	4	6	7	-9	6	6	6	1	0
2	24	7	7	7	7	6	-9	7	7	5	1	0
2	21	5	7	6	6	7	-9	6	6	4	1	0
2	24	6	5	7	7	3	-9	7	7	7	1	0
2	21	6	5	6	6	6	-9	6	6	6	1	0
2	23	7	7	5	7	7	-9	7	5	4	1	0
2	23	5	7	5	5	6	-9	5	6	4	1	0
2	21	5	6	5	5	5	-9	5	6	5	1	0
2	23	7	4	7	6	4	-9	7	6	4	1	0
2	23	5	5	6	4	5	-9	5	6	4	1	0
2	23	6	6	6	7	7	-9	7	4	3	1	0
2	24	4	7	7	4	7	-9	5	7	4	1	0
2	24	5	5	5	7	5	-9	5	5	7	1	0
2	23	5	4	7	4	5	-9	4	7	7	1	0
2	23	6	6	6	6	5	-9	6	6	4	1	0
2	23	5	5	7	5	4	-9	5	4	4	1	0
2	23	4	6	5	5	6	-9	4	6	5	1	0
2	24	5	5	4	4	5	-9	5	7	5	1	0
2	26	7	6	6	7	7	-9	7	6	6	1	0
2	23	4	6	5	5	4	-9	5	5	5	1	0
2	23	7	5	5	7	6	-9	7	6	6	1	0
-9	-9	5	5	7	5	4	-9	5	5	4	1	0
2	23	5	6	6	6	6	-9	6	6	5	1	0
2	22	5	5	6	6	5	-9	7	4	4	1	0
2	22	5	5	5	5	5	-9	5	5	5	1	0
2	22	4	5	6	4	5	-9	3	6	4	1	0
2	23	5	5	5	5	5	-9	5	5	5	1	0
2	23	5	5	5	5	4	-9	5	5	5	1	0
2	23	7	6	6	7	6	-9	7	7	7	1	0
2	23	7	6	7	7	6	-9	7	7	7	1	0
2	21	4	4	5	4	5	-9	4	4	4	1	0
2	23	5	5	7	6	6	-9	6	5	4	1	0
2	23	5	5	6	6	6	-9	4	5	4	1	0
2	22	7	5	5	7	5	-9	6	4	6	1	0
2	23	6	5	4	4	6	-9	6	6	5	1	0
2	20	4	5	7	5	7	-9	4	6	5	1	0
1	21	7	4	2	7	7	-9	7	5	6	1	0
1	22	7	5	4	6	4	-9	4	4	5	1	0
2	20	5	6	4	6	4	-9	7	4	7	1	0
1	20	7	5	5	7	4	-9	6	6	5	1	0
2	22	2	5	4	6	6	-9	2	4	5	1	0
2	22	5	7	5	4	7	-9	5	7	4	1	0
2	22	6	5	5	6	5	-9	5	5	6	1	0
2	21	5	6	7	7	5	-9	5	7	5	1	0
2	21	5	6	6	6	6	-9	5	5	5	1	0
2	23	6	5	4	5	6	-9	5	6	5	1	0
2	21	4	6	7	7	7	-9	4	6	5	1	0
2	20	5	4	4	5	5	-9	5	4	5	1	0
2	21	6	7	7	7	7	-9	5	6	6	1	0
2	23	5	4	5	5	4	-9	5	5	5	1	0
2	23	5	6	7	5	6	-9	6	6	6	1	0
2	25	5	5	7	5	3	-9	3	5	5	1	0
2	25	6	4	5	6	5	-9	5	6	5	1	0
2	23	6	4	6	6	5	-9	5	6	6	1	0
2	23	6	4	7	6	4	-9	5	7	7	1	0
2	23	7	6	7	7	7	-9	7	6	5	1	0
2	23	7	6	6	4	6	-9	4	6	3	1	0
2	23	7	7	7	7	7	7	2	7	4	0	1
1	18	1	5	6	7	7	5	2	7	5	0	1
1	18	6	4	3	5	3	7	6	3	5	0	1
2	18	4	3	3	7	2	7	5	4	7	0	1
2	19	7	6	5	7	5	7	7	5	7	0	1
2	18	5	5	6	5	4	4	4	4	4	0	1
2	18	1	3	3	3	5	2	1	3	2	0	1
2	18	5	5	6	6	5	6	6	5	6	0	1
2	18	6	6	6	7	7	7	5	6	6	0	1
2	18	4	4	6	6	6	6	5	6	5	0	1
2	18	4	5	4	4	4	1	5	5	7	0	1
2	18	7	5	4	6	6	6	7	6	7	0	1
2	18	5	5	7	5	6	6	5	6	5	0	1
2	18	2	3	4	5	5	5	3	5	6	0	1
2	18	7	7	7	7	7	7	4	7	7	0	1
2	19	6	6	6	5	6	6	6	6	7	0	1
2	18	4	4	5	5	5	6	5	5	7	0	1
2	21	6	6	7	7	7	7	6	6	5	0	1
2	20	4	4	5	5	4	7	5	7	6	0	1
2	18	3	6	3	4	7	4	3	7	4	0	1
2	18	6	6	4	5	5	5	6	5	6	0	1
2	19	5	4	4	4	4	4	4	4	4	0	1
2	24	5	3	3	2	3	2	4	2	3	0	1
1	20	5	6	5	4	5	5	4	4	5	0	1
2	18	5	6	5	5	5	5	5	5	6	0	1
1	19	3	4	3	2	4	5	4	4	5	0	1
2	18	5	3	5	5	4	4	4	3	6	0	1
2	18	3	5	7	3	5	7	2	4	7	0	1
2	18	4	2	1	5	2	5	4	4	4	0	1
2	18	5	5	5	6	6	6	5	5	6	0	1
1	18	1	5	4	6	6	7	7	7	7	0	1
1	20	5	7	6	6	6	6	5	7	7	0	1
2	18	5	6	4	5	5	5	4	5	7	0	1
2	18	6	6	7	5	5	5	5	6	5	0	1
2	18	7	5	6	6	7	6	4	6	5	0	1
2	19	4	7	4	4	7	4	2	5	5	0	1
2	19	5	5	5	5	5	5	5	5	6	0	1
2	19	5	4	4	4	5	4	3	4	4	0	1
2	18	4	4	4	5	4	4	4	4	4	0	1
2	18	4	5	6	6	4	5	4	5	6	0	1
2	18	3	3	3	3	3	4	4	4	4	0	1
2	18	7	7	7	5	6	6	6	4	5	0	1
2	18	4	4	4	4	4	4	4	4	4	0	1
2	18	5	3	6	3	4	3	5	2	3	0	1
2	18	3	3	4	3	5	3	4	4	3	0	1
2	19	5	7	6	7	6	7	5	7	7	0	1
1	19	1	7	4	7	7	5	2	7	5	0	1
2	18	7	5	5	6	6	7	4	6	7	0	1
2	18	7	6	7	6	7	7	4	7	7	0	1
2	18	4	2	2	1	3	2	4	1	1	0	1
1	20	4	3	4	6	5	5	4	5	6	0	1
2	18	5	5	4	5	5	5	5	5	4	0	1
2	18	6	7	7	5	5	6	5	3	7	0	1
2	18	3	5	4	6	5	6	3	4	6	0	1
2	18	3	5	1	6	6	6	2	4	6	0	1
2	19	4	7	4	4	7	5	2	5	3	0	1
2	19	3	3	5	6	4	4	4	4	5	0	1
1	18	3	7	6	7	6	7	4	7	7	0	1
2	19	2	5	5	6	5	7	5	6	7	0	1
2	18	4	6	6	6	6	7	2	6	7	0	1
2	19	1	5	6	6	6	7	1	6	7	0	1
2	19	2	6	6	5	5	5	3	5	3	0	1
1	19	7	1	7	7	7	7	7	7	7	0	1
2	19	1	7	7	1	7	1	2	7	1	0	1
2	19	3	6	3	3	6	2	1	7	3	0	1
2	18	4	6	5	3	5	5	4	5	4	0	1
1	19	1	4	4	5	5	7	1	6	7	0	1
2	18	4	3	3	4	4	4	3	5	5	0	1
2	23	5	3	4	6	3	5	5	4	5	0	1
1	19	6	6	6	6	6	6	7	6	6	0	1
2	19	4	7	4	4	6	6	6	7	7	0	1
2	19	3	4	4	3	4	3	4	4	3	0	1
2	18	5	5	4	4	5	5	5	5	6	0	1
1	18	7	6	5	7	6	5	5	6	6	0	1
2	18	6	5	5	6	6	7	5	6	7	0	1
1	19	6	7	5	6	6	6	5	5	5	0	1
2	18	2	6	6	4	5	5	3	6	5	0	1
2	18	7	7	7	5	6	6	7	7	6	0	1
1	19	5	4	5	7	7	4	5	4	6	0	1
2	18	4	3	3	6	5	6	4	5	6	0	1
2	19	1	6	6	7	7	6	3	6	7	0	1
2	18	6	6	5	5	6	6	6	4	6	0	1
1	20	5	6	2	2	6	3	4	6	3	0	1
1	19	4	5	4	6	5	6	6	6	7	0	1
2	19	6	4	3	4	5	5	6	5	6	0	1
2	19	5	4	4	6	5	5	5	3	7	0	1
1	18	3	5	6	2	6	2	2	7	1	0	1
2	18	5	7	7	7	7	7	5	7	6	0	1
2	23	7	7	7	7	7	7	7	7	7	0	1
2	19	5	4	5	6	6	6	7	4	4	0	1
2	19	3	3	3	3	3	3	3	3	3	0	1
1	19	4	7	7	7	7	7	2	7	7	0	1
2	20	1	3	1	2	5	4	2	4	4	0	1
1	30	4	6	6	5	5	5	4	7	7	0	1
2	18	3	5	5	3	5	4	1	5	7	0	1
2	18	4	4	1	7	6	7	3	6	7	0	1
2	18	2	4	5	6	6	7	2	6	7	0	1
1	18	2	5	5	3	7	3	1	7	2	0	1
2	18	4	5	5	5	5	5	5	5	5	0	1
2	23	4	5	6	6	6	6	6	6	6	0	1
2	22	5	4	5	5	4	6	5	5	6	0	1
2	18	7	7	5	7	7	7	6	7	7	0	1
2	18	4	4	4	5	4	5	5	4	5	0	1
2	18	3	2	3	3	3	5	4	4	6	0	1
2	19	4	6	3	7	4	7	4	4	6	0	1
1	20	5	5	4	7	4	7	6	5	6	0	1
1	20	5	4	5	6	6	5	6	5	5	0	1
2	19	5	4	4	5	5	6	7	5	7	0	1
2	18	4	5	2	5	5	5	4	5	5	0	1
2	18	6	5	4	5	4	5	5	4	7	0	1
2	18	1	2	3	3	3	4	1	2	3	0	1
2	19	2	7	7	7	7	7	1	7	7	0	1
2	18	6	5	5	3	3	5	5	3	7	0	1
2	18	4	6	6	7	6	7	6	6	7	0	1
2	18	6	6	5	7	7	7	4	7	7	0	1
2	18	3	4	4	3	4	4	3	4	4	0	1
2	18	5	4	3	5	4	6	5	5	6	0	1
2	18	5	4	4	6	7	7	5	4	6	0	1
1	20	2	3	4	3	3	3	4	3	4	0	1
2	19	1	2	3	6	5	6	4	3	6	0	1
2	18	6	3	4	6	6	6	6	6	6	0	1
1	21	4	4	4	4	4	6	4	4	6	0	1
2	18	5	7	5	6	6	7	4	5	7	0	1
2	18	3	6	6	5	6	7	2	6	4	0	1
2	19	6	6	6	6	6	6	6	6	6	0	1
2	29	5	4	4	4	4	4	5	3	4	0	1
2	18	5	4	6	4	5	6	3	7	4	0	1
1	18	4	3	3	5	5	5	6	5	7	0	1
2	19	6	5	6	7	1	7	7	6	7	0	1
2	18	4	6	6	6	5	6	4	5	6	0	1
-9	27	5	6	4	5	5	5	5	4	6	0	1
2	20	3	6	6	3	5	5	3	5	5	0	1
2	18	5	5	4	5	6	6	4	5	6	0	1
2	18	6	6	5	7	6	7	4	7	7	0	1
2	18	6	5	6	7	6	6	6	5	6	0	1
2	18	6	4	4	4	6	7	7	5	7	0	1
2	21	2	4	5	5	6	7	2	7	6	0	1
2	19	5	7	7	2	7	3	5	6	3	0	1
2	19	6	5	4	7	6	7	6	6	7	0	1
1	18	5	4	3	6	4	5	5	3	6	0	1
2	19	4	4	4	4	4	4	4	4	4	0	1
2	18	5	5	5	4	4	6	6	3	6	0	1
2	18	4	5	5	5	5	4	3	5	3	0	1
2	18	6	4	6	6	5	5	6	6	7	0	1
1	21	3	5	5	7	5	6	5	6	6	0	1
1	18	7	7	6	6	7	6	7	7	5	0	1
2	18	4	6	4	4	6	5	4	5	4	0	1
1	18	7	6	7	7	7	7	4	7	7	0	1
2	18	5	7	5	7	5	7	2	5	7	0	1
2	18	5	3	4	6	4	6	5	4	6	0	1
2	18	7	6	7	7	7	7	7	7	7	0	1
2	19	2	6	6	7	4	7	3	5	7	0	1
2	18	6	6	6	6	6	7	6	7	7	0	1
1	23	6	6	7	6	7	6	7	6	7	0	1
2	18	6	6	6	6	6	6	6	6	6	0	1
2	22	2	3	3	3	3	3	3	3	2	0	1
2	19	5	4	4	6	4	5	7	3	7	0	1
2	23	4	5	4	3	5	3	4	4	4	0	1
2	22	5	5	4	6	4	6	5	5	6	0	1
2	18	5	6	4	6	5	7	6	5	5	0	1
2	18	5	4	6	6	5	6	5	5	6	0	1
2	22	7	5	5	6	6	6	3	6	6	0	1
1	18	5	4	1	5	3	5	5	5	5	0	1
2	19	4	4	3	5	6	6	4	4	6	0	1
1	19	2	5	5	7	7	7	1	6	7	0	1
2	18	4	4	7	6	5	6	5	4	5	0	1
2	18	6	6	1	7	4	7	5	5	7	0	1
2	21	7	7	7	7	7	7	7	7	7	0	1
2	18	4	5	5	4	5	5	5	5	5	0	1
2	18	5	5	6	6	6	6	5	5	5	0	1
2	22	7	5	7	7	6	7	7	6	7	0	1
2	20	4	4	5	4	5	5	4	6	4	0	1
2	18	6	5	6	6	4	6	6	5	6	0	1
1	20	3	5	3	5	5	6	6	6	7	0	1
2	18	2	7	7	7	7	7	1	7	7	0	1
2	18	1	4	4	7	4	7	1	7	7	0	1
2	18	5	4	4	6	4	6	5	5	6	0	1
2	18	7	7	7	7	6	6	5	5	7	0	1
2	18	6	5	5	6	5	7	6	5	6	0	1
2	18	7	3	7	5	4	7	7	7	7	0	1
2	18	5	5	6	6	5	6	4	6	6	0	1
1	20	3	7	6	2	7	4	3	6	3	0	1
1	19	6	7	7	7	7	6	6	7	7	0	1
2	19	4	5	4	4	4	5	4	5	6	0	1
1	19	6	5	5	6	5	6	5	5	6	0	1
2	19	4	6	6	6	6	6	6	6	7	0	1
1	20	5	5	3	3	3	4	4	5	4	0	1
1	18	2	6	6	7	7	7	3	7	7	0	1
2	18	3	5	3	5	4	6	3	6	7	0	1
2	20	2	6	3	3	5	3	3	6	3	0	1
1	21	3	6	6	3	6	3	4	6	3	0	1
2	18	7	7	7	7	7	7	3	7	7	0	1
2	18	2	5	5	5	4	5	2	5	5	0	1
2	18	4	7	1	7	6	7	4	5	7	0	1
2	18	7	5	4	6	5	6	4	4	7	0	1
1	19	7	6	7	7	7	7	6	5	6	0	1
2	18	4	5	5	4	5	4	3	3	3	0	1
2	19	6	4	4	7	4	7	4	4	4	0	1
2	22	7	7	7	7	7	7	7	7	7	0	1
1	19	3	2	2	7	7	7	2	7	7	0	1
2	20	6	7	4	6	4	6	6	4	6	0	1
2	18	6	5	5	7	7	7	6	4	7	0	1
2	22	3	5	6	4	7	3	4	5	2	0	1
1	20	2	4	2	4	3	4	3	3	3	0	1
1	18	5	4	4	4	4	3	5	3	5	0	1
2	18	2	6	4	5	6	5	1	5	4	0	1
2	18	4	4	5	5	5	4	4	4	4	0	1
2	22	6	5	2	3	2	2	4	6	4	0	1
1	22	3	5	5	6	6	6	6	5	6	0	1
1	19	5	4	4	4	4	4	5	4	3	0	1
2	18	6	6	6	6	6	6	6	6	6	0	1
2	18	2	3	6	6	4	6	2	5	6	0	1
2	18	7	4	3	2	4	2	5	4	6	0	1
2	21	4	4	6	7	5	7	5	4	7	0	1
2	18	7	7	7	7	7	7	4	7	7	0	1
1	21	6	5	4	5	6	5	7	3	5	0	1
2	19	2	7	5	7	7	7	4	7	7	0	1
2	18	7	3	2	2	2	5	6	4	7	0	1
2	25	5	6	5	6	6	6	2	6	5	0	1
2	18	6	5	6	7	6	7	3	6	7	0	1
1	26	2	6	6	4	6	6	2	6	5	0	1
1	18	4	4	4	4	4	4	5	4	4	0	1
2	20	2	6	6	6	7	7	7	7	7	0	1
2	19	6	6	4	7	6	7	7	7	7	1	1
2	20	2	6	5	6	5	6	2	4	5	1	1
2	18	4	6	3	3	7	5	3	7	6	1	1
2	19	7	7	4	7	7	7	7	7	7	1	1
2	19	4	3	2	5	3	4	4	2	6	1	1
2	18	5	5	4	6	5	5	5	5	5	1	1
1	18	7	4	3	5	4	6	7	2	6	1	1
2	20	3	4	6	4	2	5	3	6	4	1	1
2	18	5	5	4	6	5	6	3	4	4	1	1
2	22	4	7	7	7	7	7	7	4	7	1	1
1	19	5	6	4	7	5	7	4	6	7	1	1
2	22	6	5	3	4	7	5	4	7	5	1	1
1	19	4	4	4	3	5	6	2	5	5	1	1
2	18	5	6	5	4	6	3	4	4	2	1	1
2	18	5	5	5	5	5	5	5	5	5	1	1
1	21	2	6	2	7	7	2	1	3	2	1	1
2	18	5	5	5	5	5	5	5	5	6	1	1
1	18	4	5	6	3	5	4	4	5	3	1	1
2	22	7	4	3	5	6	7	6	5	7	1	1
2	18	2	4	5	4	4	5	2	5	5	1	1
2	18	3	4	5	3	4	5	4	4	6	1	1
2	21	5	4	4	6	5	6	5	5	6	1	1
2	18	4	7	4	4	4	4	3	3	3	1	1
2	18	6	3	3	3	4	7	7	3	7	1	1
1	21	2	5	5	5	5	4	3	4	5	1	1
2	19	4	5	5	5	4	4	5	5	5	1	1
2	18	4	5	5	4	4	4	3	5	3	1	1
2	18	5	4	4	4	4	4	4	5	5	1	1
2	19	5	2	3	4	2	5	5	3	5	1	1
2	23	3	7	4	3	7	4	1	5	3	1	1
1	18	5	5	2	4	5	6	5	6	5	1	1
2	18	5	1	2	7	6	6	2	6	5	1	1
2	20	5	5	4	5	5	6	5	4	6	1	1
2	18	6	4	4	2	7	3	4	4	3	1	1
1	18	6	5	5	5	4	6	5	6	6	1	1
2	19	5	7	4	7	4	4	7	7	5	1	1
1	18	5	5	5	4	7	5	4	6	7	1	1
1	19	5	5	2	6	4	6	6	5	7	1	1
2	20	3	5	7	6	5	6	3	5	6	1	1
1	20	4	5	3	3	5	3	2	5	3	1	1
2	19	6	4	4	5	4	5	6	4	6	1	1
2	18	4	3	6	6	5	6	4	5	5	1	1
2	19	2	3	1	6	2	5	1	3	5	1	1
1	22	4	4	1	4	2	4	4	4	4	1	1
2	19	5	7	7	3	6	4	4	6	5	1	1
2	19	5	6	7	5	6	6	7	7	6	1	1
1	18	2	5	5	5	5	5	2	5	5	1	1
1	18	4	3	1	5	2	5	4	1	5	1	1
2	22	7	6	6	7	7	7	4	5	7	1	1
2	22	5	5	1	7	6	7	5	5	7	1	1
2	18	5	5	5	5	5	5	5	5	6	1	1
2	18	6	5	4	5	5	5	4	6	6	1	1
2	21	6	5	5	7	6	7	7	4	7	1	1
1	22	6	4	4	7	5	7	6	5	7	1	1
1	22	6	3	6	3	6	5	1	7	6	1	1
2	19	4	1	1	3	4	4	4	1	3	1	1
1	18	5	6	6	5	5	6	4	6	5	1	1
2	29	4	6	6	3	6	4	2	5	2	1	1
2	19	4	3	3	4	3	5	5	2	4	1	1
2	18	5	6	6	6	7	6	5	6	5	1	1
2	18	5	3	4	5	4	5	4	5	6	1	1
1	18	7	5	4	6	6	7	5	7	4	1	1
2	21	4	6	7	6	6	6	4	6	4	1	1
2	19	3	4	3	4	3	4	3	4	3	1	1
1	18	4	4	4	4	4	4	4	4	4	1	1
1	19	3	3	3	3	4	5	3	4	5	1	1
2	22	2	6	4	2	6	3	2	6	3	1	1
1	19	3	6	4	7	5	6	3	3	5	1	1
2	18	4	4	5	7	5	7	7	7	7	1	1
1	19	5	5	1	6	5	6	6	4	7	1	1
2	19	6	5	5	6	6	6	4	6	6	1	1
1	19	4	4	3	5	4	5	5	5	6	1	1
1	19	7	6	7	3	5	7	7	7	7	1	1
2	19	5	5	4	6	6	6	6	6	7	1	1
2	18	6	5	6	3	6	6	6	5	5	1	1
1	20	6	7	7	6	7	6	6	6	6	1	1
2	18	5	5	6	7	7	6	6	5	6	1	1
2	23	4	3	4	6	5	4	3	3	5	1	1
2	18	5	4	3	5	4	5	5	3	5	1	1
2	22	1	7	3	5	5	1	3	4	7	1	1
2	18	5	5	1	1	4	4	5	5	5	1	1
2	19	7	7	6	3	6	4	7	5	5	1	1
1	18	5	5	7	7	7	7	5	7	7	1	1
1	26	4	7	3	4	4	5	3	6	4	1	1
2	18	4	4	4	4	5	4	4	5	4	1	1
2	19	5	3	5	5	4	5	5	4	4	1	1
2	19	3	4	4	6	4	6	6	5	6	1	1
2	19	3	6	7	5	7	5	2	5	5	1	1
2	18	5	5	6	7	5	7	6	4	7	1	1
2	19	1	4	3	5	6	5	1	7	4	1	1
2	19	3	5	5	5	5	7	3	6	7	1	1
1	18	5	4	4	3	3	6	6	3	6	1	1
1	25	3	3	4	2	1	1	2	2	2	1	1
1	20	3	3	2	5	4	4	3	3	3	1	1
2	18	5	5	6	2	5	5	4	4	3	1	1
2	19	2	6	6	7	5	7	3	6	7	1	1
1	19	5	4	6	6	5	5	5	7	6	1	1
1	18	4	4	5	7	7	7	1	7	7	1	1
2	21	6	5	6	6	6	4	4	5	7	1	1
2	22	5	4	4	5	4	4	5	4	5	1	1
2	18	5	5	5	5	5	5	5	5	5	1	1
1	20	1	6	7	5	7	5	2	7	5	1	1
1	18	5	6	1	5	1	5	5	1	1	1	1
2	21	5	7	7	6	7	6	4	7	6	1	1
2	23	5	5	5	5	5	5	4	4	4	1	1
2	18	7	5	7	7	7	7	4	7	7	1	1
2	28	6	7	7	6	7	6	3	7	6	1	1
2	18	4	4	4	3	4	4	4	4	5	1	1
2	18	4	7	1	5	7	5	1	6	3	1	1
2	18	4	3	4	5	4	5	2	4	4	1	1
2	18	5	5	5	5	5	6	5	5	5	1	1
2	20	3	3	3	5	3	5	4	4	5	1	1
1	21	5	5	5	6	5	5	6	4	6	1	1
2	18	3	5	4	6	4	5	3	5	7	1	1
2	18	7	5	6	7	6	7	7	7	7	1	1
1	18	5	6	6	6	6	2	4	6	5	1	1
2	18	5	7	5	4	7	5	5	5	3	1	1
2	19	5	2	6	7	5	5	6	5	6	1	1
2	18	4	4	5	5	5	5	4	4	5	1	1
2	18	4	5	5	7	6	6	4	6	7	1	1
2	18	4	4	3	6	4	5	4	5	5	1	1
1	18	3	4	5	5	6	5	5	5	5	1	1
2	19	1	6	5	7	5	7	1	6	7	1	1
1	19	4	5	4	6	5	5	4	4	6	1	1
2	18	3	3	5	6	4	5	4	5	6	1	1
2	18	2	5	3	3	5	5	1	5	4	1	1
1	18	7	6	6	7	7	7	7	7	7	1	1
2	18	7	4	7	6	6	6	7	7	6	1	1
2	19	1	4	6	7	7	3	2	6	6	1	1
2	21	7	7	7	7	7	7	5	7	7	1	1
2	18	5	7	5	7	6	6	2	7	7	1	1
2	18	5	5	5	7	5	6	6	6	7	1	1
2	18	3	6	2	2	2	2	2	5	2	1	1
2	18	4	6	6	4	4	4	4	6	6	1	1
2	18	4	4	2	5	3	6	6	4	7	1	1
2	18	5	4	4	6	5	5	4	6	4	1	1
2	18	6	5	7	6	5	6	6	7	7	1	1
2	19	5	5	5	7	5	6	4	6	7	1	1
1	23	5	5	5	5	5	5	6	6	6	1	1
2	18	2	5	5	3	5	3	3	5	3	1	1
2	19	6	4	4	7	5	7	7	5	7	1	1
2	18	4	6	6	7	5	6	3	6	7	1	1
1	21	3	7	5	5	5	4	4	7	6	1	1
2	19	3	6	6	4	7	2	3	7	3	1	1
2	19	1	7	7	7	7	7	1	7	4	1	1
1	18	6	4	4	6	4	6	5	4	6	1	1
2	18	2	6	6	7	6	6	3	6	6	1	1
2	29	2	6	7	7	6	6	3	6	4	1	1
1	18	4	6	6	7	7	7	1	7	7	1	1
2	20	2	4	3	5	4	4	5	4	2	1	1
2	20	6	3	6	6	4	6	3	5	6	1	1
2	19	4	6	4	5	6	5	2	6	5	1	1
2	18	7	5	4	6	5	7	6	6	7	1	1
2	21	5	4	4	3	5	4	4	4	4	1	1
1	18	5	4	6	7	5	7	4	5	7	1	1
2	18	4	5	5	4	5	4	4	6	3	1	1
1	25	5	6	7	1	1	1	1	1	-9	1	1
2	18	4	3	4	6	6	6	4	6	6	1	1
2	18	5	5	6	7	7	7	5	7	7	1	1
2	19	1	6	7	4	5	4	2	6	3	1	1
2	18	5	3	6	5	5	5	5	4	6	1	1
2	18	4	5	4	7	7	7	3	7	7	1	1
1	18	5	6	5	6	5	6	6	7	6	1	1
2	18	7	7	6	7	6	7	5	7	7	1	1
2	18	3	5	4	4	5	6	5	5	6	1	1
2	20	3	2	2	4	2	4	4	2	4	1	1
2	21	1	5	5	4	6	4	2	4	4	1	1
1	19	7	2	1	4	4	4	7	2	3	1	1
2	23	4	5	6	6	7	6	4	7	6	1	1
2	19	7	7	7	7	7	7	7	7	7	1	1
2	20	7	6	6	6	6	6	4	6	6	1	1
2	27	4	-9	4	5	4	5	4	4	4	1	1
1	19	4	7	7	7	7	7	7	7	7	1	1
1	18	5	6	6	7	6	7	5	6	7	1	1
2	18	6	5	4	6	3	6	6	5	6	1	1
2	19	4	6	5	6	7	6	2	7	5	1	1
2	19	4	4	4	7	7	7	7	4	7	1	1
2	18	7	6	7	7	6	6	4	5	4	1	1
1	18	3	6	6	5	4	5	3	6	4	1	1
2	23	1	6	6	5	5	5	5	5	5	1	1
2	18	7	5	6	6	6	6	6	6	6	1	1
1	22	3	5	5	6	6	6	2	7	5	1	1
2	21	5	5	5	5	5	5	5	5	5	1	1
2	18	1	6	6	7	5	7	3	7	7	1	1
2	18	5	4	5	6	6	5	3	5	4	1	1
2	18	2	2	2	2	2	2	2	4	2	1	1
2	18	6	5	5	7	5	7	5	6	7	1	1
1	19	7	5	7	7	7	7	7	7	7	1	1
2	18	4	4	4	6	5	6	4	5	7	1	1
2	20	5	7	6	5	4	6	5	6	6	1	1
2	18	4	4	3	2	4	2	2	5	2	1	1
2	20	4	6	6	5	5	6	4	4	5	1	1
1	18	5	7	1	4	5	5	4	2	4	1	1
1	20	4	5	5	6	2	5	7	5	4	1	1
2	22	5	6	6	6	6	6	3	6	6	1	1
1	21	4	6	7	7	7	7	4	7	7	1	1
2	18	5	3	3	5	7	5	4	3	5	1	1
2	19	4	4	4	5	4	4	3	5	5	1	1
1	22	5	4	2	5	6	6	5	7	5	1	1
2	18	2	5	3	2	6	5	1	7	3	1	1
2	20	4	4	5	6	5	5	4	5	4	1	1
1	21	3	2	3	3	3	2	3	2	2	1	1
2	19	2	4	3	3	2	3	2	3	6	1	1
2	19	5	2	1	4	5	6	1	5	6	1	1
1	18	3	5	5	5	6	4	3	6	4	1	1
2	19	1	3	2	4	3	4	2	3	4	1	1
